# Supplementary material for: Enhancement of red blood cell transfusion compatibility using CRISPR‐mediated erythroblast gene editing
Source: EMBO Mol Med. 2018 Apr 26;10(6):e8454. doi: 10.15252/emmm.201708454 (PMC5991592; doi:10.15252/emmm.201708454)
Supplement: Supplementary file 4 — Dataset EV1 [file EMMM-10-e8454-s004.xlsx]

## Sheet: Legend
Dataset EV1. Quantitative proteomic analysis by TMT labelling and mass spectrometry of 5x KO and untransduced control BEL-A reticulocytes. Worksheet 1 contains all proteins for which >1 peptide was identified. Worksheet 2 contains membrane and cytoskeletal proteins as identified by Proteome Discoverer software.

## Sheet: Proteins
Accession	Description	Exp. q-value	Sum PEP Score	Coverage	# Peptides	# PSMs	# Unique Peptides	calc. pI	Abundance Ratio: (5x null A) / (UT-A)	Abundance Ratio: (5x null B) / (UT-B)	Average Abundance ratio	Log2 Av Abundance ratio	Abundance: F1: 126, Sample, UT-A	Abundance: F1: 128, Sample, UT-B	Average S/N	Log10 (signal:noise)	Abundance: F1: 129, Sample, 5x null A	Abundance: F1: 131, Sample, 5x null B
A0A077QPI2	Kell blood group, metallo-endopeptidase OS=Homo sapiens GN=KEL PE=4 SV=1	0	7.147	4	3	3	3	7.66	0.01	0.01	0.01	-6.64386	55.2	52.5	53.85	1.73119
B2LR44	RHD OS=Homo sapiens PE=2 SV=1	0	6.318	4	2	6	2	8.5	0.021	0.023	0.022	-5.50635	893.6	886.7	890.15	2.94946	18.1	20
Q14773	Intercellular adhesion molecule 4 OS=Homo sapiens GN=ICAM4 PE=1 SV=1	0	7.765	14	3	4	3	10.1	0.067	0.072	0.0695	-3.84684	507.6	484.1	495.85	2.69535	33.1	34.8
P0C0S5	Histone H2A.Z OS=Homo sapiens GN=H2AFZ PE=1 SV=2	0	11.111	31	4	6	2	10.58	0.075	0.165	0.12	-3.05889	43.9	45.4	44.65	1.64982	3.2	7.5
B9EG90	Topoisomerase (DNA) I OS=Homo sapiens GN=TOP1 PE=2 SV=1	0	6.612	4	3	5	3	9.31	0.081	0.195	0.138	-2.85726	20.5	20.5	20.5	1.31175	1.6	4
A8K4D5	Kynureninase OS=Homo sapiens GN=KYNU PE=2 SV=1	0	6.178	4	2	3	2	7.03	0.084	0.069	0.0765	-3.7084	683.9	713.3	698.6	2.84423	55.4	49.5
P16402	Histone H1.3 OS=Homo sapiens GN=HIST1H1D PE=1 SV=2	0	21.203	33	8	12	3	11.02	0.087	0.11	0.0985	-3.34373	345.5	354.2	349.85	2.54388	29.2	38.8
A3R0T7	Liver histone H1e OS=Homo sapiens PE=2 SV=1	0	22.943	34	9	16	3	11.03	0.099	0.135	0.117	-3.09542	1109.3	961.2	1035.25	3.01505	106	129.9
P16401	Histone H1.5 OS=Homo sapiens GN=HIST1H1B PE=1 SV=3	0	19.224	29	7	19	5	10.92	0.112	0.108	0.11	-3.18442	717.4	694.3	705.85	2.84871	77.9	75.1
P06899	Histone H2B type 1-J OS=Homo sapiens GN=HIST1H2BJ PE=1 SV=3	0	18.471	36	5	16	1	10.32	0.126	0.092	0.109	-3.1976	97.5	95.5	96.5	1.98453	11.9	8.8
B4DR52	Histone H2B OS=Homo sapiens PE=2 SV=1	0	22.271	27	6	19	2	10.32	0.143	0.137	0.14	-2.8365	2806.6	2876.9	2841.75	3.45359	388.5	394.1
P62805	Histone H4 OS=Homo sapiens GN=HIST1H4A PE=1 SV=2	0	38.351	45	6	21	6	11.36	0.174	0.165	0.1695	-2.56064	2231.4	2173.6	2202.5	3.34292	375.8	358.5
B0YJ28	Interleukin-18 OS=Homo sapiens GN=IL18 PE=3 SV=1	0	8.561	26	4	7	4	4.84	0.191	0.179	0.185	-2.4344	1052	1031.9	1041.95	3.01785	194.7	184.8
P68431	Histone H3.1 OS=Homo sapiens GN=HIST1H3A PE=1 SV=2	0	10.898	32	5	13	5	11.12	0.191	0.221	0.206	-2.27928	790.1	730.7	760.4	2.88104	145.7	161.7
B3KN49	cDNA FLJ13562 fis, clone PLACE1008080, highly similar to Homo sapiens hexamethylene bis-acetamide inducible 1 (HEXIM1), mRNA OS=Homo sapiens PE=2 SV=1	0	6.775	11	2	2	2	4.89	0.204	0.478	0.341	-1.55216	67.4	33.7	50.55	1.70372	13.3	16.1
B2R4F3	cDNA, FLJ92068, highly similar to Homo sapiens Rho GDP dissociation inhibitor (GDI) beta (ARHGDIB),mRNA OS=Homo sapiens PE=2 SV=1	0	6.503	13	2	3	2	5.3	0.227	0.257	0.242	-2.04692	56.4	49.4	52.9	1.72346	12.4	12.7
V9HW43	Epididymis secretory protein Li 102 OS=Homo sapiens GN=HEL-S-102 PE=2 SV=1	0	73.897	66	13	95	13	6.4	0.233	0.219	0.226	-2.14561	8758.7	9009.2	8883.95	3.94861	1974.5	1970.5
Q9UEY8	Gamma-adducin OS=Homo sapiens GN=ADD3 PE=1 SV=1	0	10.066	6	4	4	4	6.32	0.245	0.257	0.251	-1.99424	94	92.3	93.15	1.96918	22.3	23.7
A0A024RCT9	High mobility group AT-hook 1, isoform CRA_b OS=Homo sapiens GN=HMGA1 PE=4 SV=1	0	4.883	8	2	2	2	10.37	0.254	0.286	0.27	-1.88897	141.1	127.4	134.25	2.12791	34.6	36.4
P16403	Histone H1.2 OS=Homo sapiens GN=HIST1H1C PE=1 SV=2	0	24.116	35	9	18	4	10.93	0.295	0.278	0.2865	-1.80339	617.4	626.5	621.95	2.79376	176	174.3
O43175	D-3-phosphoglycerate dehydrogenase OS=Homo sapiens GN=PHGDH PE=1 SV=4	0	27.705	14	7	14	7	6.71	0.302	0.337	0.3195	-1.64611	1089.8	1074.8	1082.3	3.03435	318.6	361.8
Q9H3Z4	DnaJ homolog subfamily C member 5 OS=Homo sapiens GN=DNAJC5 PE=1 SV=1	0	12.647	19	5	6	5	5.07	0.304	0.254	0.279	-1.84166	172.3	180.5	176.4	2.2465	50.6	45.9
V9GYM3	Apolipoprotein A-II OS=Homo sapiens GN=APOA2 PE=1 SV=1	0	9.389	16	3	5	3	8.27	0.31	0.299	0.3045	-1.71549	197.3	218	207.65	2.31733	59.2	65.1
Q14764	Major vault protein OS=Homo sapiens GN=MVP PE=1 SV=4	0	71.596	29	20	33	20	5.48	0.317	0.322	0.3195	-1.64611	1307.6	1285.6	1296.6	3.11281	401.2	413.9
Q13838	Spliceosome RNA helicase DDX39B OS=Homo sapiens GN=DDX39B PE=1 SV=1	0	19.998	15	6	8	6	5.67	0.321	0.32	0.3205	-1.6416	363.6	373.2	368.4	2.56632	112.9	119.4
A0A1B0GVD3	Protein lin-28 homolog B OS=Homo sapiens GN=LIN28B PE=1 SV=1	0	11.397	17	4	6	4	9.13	0.335	0.422	0.3785	-1.40163	30.6	27.9	29.25	1.46613	9.9	11.8
A0N071	Delta globin OS=Homo sapiens GN=HBD PE=3 SV=1	0	175.197	97	17	1676	3	8.05	0.337	0.348	0.3425	-1.54582	21718.1	22349.5	22033.8	4.34309	7086.4	7786.3
V9HWE9	Epididymis secretory protein Li 22 OS=Homo sapiens GN=HEL-S-22 PE=2 SV=1	0	64.389	52	8	40	8	5.64	0.339	0.293	0.316	-1.662	2724.3	2722.8	2723.55	3.43514	893.4	797.5
P08779	Keratin, type I cytoskeletal 16 OS=Homo sapiens GN=KRT16 PE=1 SV=4	0	39.905	30	13	22	7	5.05	0.342	0.561	0.4515	-1.1472	578.1	524.4	551.25	2.74135	191.5	294.3
A0A024RDR0	High-mobility group box 1, isoform CRA_a OS=Homo sapiens GN=HMGB1 PE=4 SV=1	0	13.773	32	5	6	5	5.74	0.345	0.366	0.3555	-1.49208	377.3	372	374.65	2.57363	125.8	136.2
Q5STZ8	ATP-binding cassette sub-family F member 1 (Fragment) OS=Homo sapiens GN=ABCF1 PE=1 SV=9	0	43.763	36	10	20	2	5.87	0.347	0.403	0.375	-1.41504	211.8	201.3	206.55	2.31503	71	81.1
A8K4W0	40S ribosomal protein S3a OS=Homo sapiens GN=RPS3A PE=2 SV=1	0	5.57	6	2	2	2	9.73	0.354	0.255	0.3045	-1.71549	43.2	39.2	41.2	1.6149	14.8	10
P04083	Annexin A1 OS=Homo sapiens GN=ANXA1 PE=1 SV=2	0	32.19	30	9	12	9	7.02	0.367	0.371	0.369	-1.43831	406.2	442.8	424.5	2.62788	144	164.3
A0A0D9SGF6	Spectrin alpha chain, non-erythrocytic 1 OS=Homo sapiens GN=SPTAN1 PE=1 SV=1	0	11.33	2	4	6	4	5.36	0.368	0.341	0.3545	-1.49614	120.8	124.5	122.65	2.08867	43	42.5
A0A024R162	Hemogen, isoform CRA_a OS=Homo sapiens GN=HEMGN PE=4 SV=1	0	20.798	18	7	12	7	4.87	0.372	0.405	0.3885	-1.36401	389.3	387.6	388.45	2.58934	140.1	156.9
A0A024R5Z7	Annexin OS=Homo sapiens GN=ANXA2 PE=3 SV=1	0	22.013	20	6	9	6	7.75	0.381	0.421	0.401	-1.31833	617.7	655.2	636.45	2.80376	227.5	275.9
O60282	Kinesin heavy chain isoform 5C OS=Homo sapiens GN=KIF5C PE=1 SV=1	0	14.624	5	5	8	1	6.19	0.386	0.366	0.376	-1.4112	33.2	39.3	36.25	1.55931	12.4	14.4
B4DHQ3	Phosphoserine aminotransferase OS=Homo sapiens PE=2 SV=1	0	95.585	47	17	60	17	9.03	0.388	0.396	0.392	-1.35107	7069.2	6953.2	7011.2	3.84579	2650.8	2757.2
A0A0S2Z2Z6	Annexin (Fragment) OS=Homo sapiens GN=ANXA6 PE=2 SV=1	0	14.58	9	6	6	6	5.6	0.398	0.401	0.3995	-1.32373	169.1	155.2	162.15	2.20992	65.1	62.2
A8K644	Splicing factor, arginine/serine-rich 4, isoform CRA_b OS=Homo sapiens GN=SFRS4 PE=2 SV=1	0	5.304	4	2	2	2	11.52	0.4	0.4	0.4	-1.32193	221.7	229.3	225.5	2.35315	85.7	91.8
P52272	Heterogeneous nuclear ribonucleoprotein M OS=Homo sapiens GN=HNRNPM PE=1 SV=3	0	36.71	20	12	16	12	8.7	0.413	0.424	0.4185	-1.2567	987.1	957.5	972.3	2.9878	394.2	406.2
I3L504	Eukaryotic translation initiation factor 5A-1 OS=Homo sapiens GN=EIF5A PE=1 SV=1	0	38.491	42	8	42	8	5.25	0.419	0.429	0.424	-1.23786	5738.5	5671.3	5704.9	3.75625	2327.2	2434.4
H0Y449	Nuclease-sensitive element-binding protein 1 (Fragment) OS=Homo sapiens GN=YBX1 PE=1 SV=1	0	37.762	29	7	16	6	10.43	0.426	0.425	0.4255	-1.23277	926.1	950.1	938.1	2.97225	381.9	403.5
B2R4C9	cDNA, FLJ92044, highly similar to Homo sapiens death-associated protein (DAP), mRNA OS=Homo sapiens PE=2 SV=1	0	5.082	32	2	3	2	9.52	0.429	0.616	0.5225	-0.936497	52.3	49.8	51.05	1.708	21.7	30.7
B2R720	Phospholipid scramblase OS=Homo sapiens PE=2 SV=1	0	9.722	14	3	5	3	5.82	0.431	0.385	0.408	-1.29336	128.5	125.7	127.1	2.10415	53.6	48.4
B2R802	cDNA, FLJ93681, highly similar to Homo sapiens small nuclear ribonucleoprotein polypeptide A (SNRPA), mRNA OS=Homo sapiens PE=2 SV=1	0	6.831	9	2	3	2	9.86	0.434	0.5	0.467	-1.09851	257.5	262.3	259.9	2.41481	108.2	131.2
P18077	60S ribosomal protein L35a OS=Homo sapiens GN=RPL35A PE=1 SV=2	0	8.485	27	3	3	3	11.06	0.44	0.421	0.4305	-1.21591	150.7	149.8	150.25	2.17681	64.2	63.1
P35219	Carbonic anhydrase-related protein OS=Homo sapiens GN=CA8 PE=1 SV=3	0	14.391	26	4	4	4	4.86	0.443	0.63	0.5365	-0.89835	30.6	34.4	32.5	1.51188	13.1	21.7
Q86X55	Histone-arginine methyltransferase CARM1 OS=Homo sapiens GN=CARM1 PE=1 SV=3	0	28.432	17	9	12	9	6.73	0.443	0.463	0.453	-1.14242	695.7	660.2	677.95	2.8312	298.1	305.7
Q96AZ6	Interferon-stimulated gene 20 kDa protein OS=Homo sapiens GN=ISG20 PE=1 SV=2	0	9.211	22	3	3	3	8.92	0.446	0.457	0.4515	-1.1472	267.3	272.6	269.95	2.43128	115.2	124.6
A0A087WT12	Glutathione peroxidase OS=Homo sapiens GN=GPX4 PE=1 SV=1	0	36.276	32	8	22	8	10.07	0.449	0.463	0.456	-1.13289	1329.7	1322.7	1326.2	3.12261	576.9	612.1
Q8NE71	ATP-binding cassette sub-family F member 1 OS=Homo sapiens GN=ABCF1 PE=1 SV=2	0	92.749	25	19	41	11	6.8	0.45	0.463	0.4565	-1.13131	2164.2	2166.9	2165.55	3.33557	942.5	1003
P32929	Cystathionine gamma-lyase OS=Homo sapiens GN=CTH PE=1 SV=3	0	23.165	21	7	10	7	6.7	0.453	0.559	0.506	-0.982791	707.3	756.8	732.05	2.86454	310.2	422.8
J3KQ66	Reelin OS=Homo sapiens GN=RELN PE=1 SV=1	0	6.211	1	2	2	2	5.88	0.457	0.451	0.454	-1.13924	65.6	58.8	62.2	1.79379	29	26.5
B2M1S8	Delta-globin B2 variant (Fragment) OS=Homo sapiens GN=HBD PE=3 SV=1	0	119.191	89	11	1205	1	7.05	0.459	0.415	0.437	-1.19429	146.9	162.2	154.55	2.18907	65.2	67.3
A0A024R1Z1	Cell division cycle 34, isoform CRA_a OS=Homo sapiens GN=CDC34 PE=3 SV=1	0	9.707	16	4	6	4	4.54	0.467	0.454	0.4605	-1.11873	333.6	320.6	327.1	2.51468	150.6	145.7
B7UCU6	Gamma-globin chain (Fragment) OS=Homo sapiens GN=HBG2 PE=3 SV=1	0	107.208	88	15	996	2	6.68	0.47	0.543	0.5065	-0.981366	106.5	117	111.75	2.04825	48.4	63.5
P16104	Histone H2AX OS=Homo sapiens GN=H2AFX PE=1 SV=2	0	10.929	28	5	21	2	10.74	0.471	0.655	0.563	-0.828793	681.4	689.7	685.55	2.83604	310.6	451.9
D6W5K2	Thymosin, beta 10, isoform CRA_a (Fragment) OS=Homo sapiens GN=TMSB10 PE=4 SV=1	0	5.59	9	3	16	3	10.48	0.478	0.514	0.496	-1.01159	471.6	462.3	466.95	2.66927	217.9	237.7
Q15642	Cdc42-interacting protein 4 OS=Homo sapiens GN=TRIP10 PE=1 SV=3	0	19.819	15	7	7	7	5.73	0.478	0.479	0.4785	-1.06341	242.2	245.3	243.75	2.38694	112	117.5
Q9Y295	Developmentally-regulated GTP-binding protein 1 OS=Homo sapiens GN=DRG1 PE=1 SV=1	0	11.636	17	4	4	4	8.9	0.484	0.546	0.515	-0.957356	95.1	85.8	90.45	1.95641	44.5	46.9
P47813	Eukaryotic translation initiation factor 1A, X-chromosomal OS=Homo sapiens GN=EIF1AX PE=1 SV=2	0	26.381	37	7	15	7	5.24	0.484	0.509	0.4965	-1.01013	1141.9	1098.8	1120.35	3.04935	534.9	559.3
A0A087WTP3	Far upstream element-binding protein 2 OS=Homo sapiens GN=KHSRP PE=1 SV=1	0	31.305	20	11	14	9	7.71	0.485	0.46	0.4725	-1.08161	260.9	266.5	263.7	2.42111	122.4	122.6
A8K259	cDNA FLJ78501, highly similar to Homo sapiens serpin peptidase inhibitor, clade H (heat shock protein 47), member 1, (collagen binding protein 1) (SERPINH1), mRNA OS=Homo sapiens PE=2 SV=1	0	10.734	9	4	5	4	8.69	0.486	0.533	0.5095	-0.972846	67.2	69.2	68.2	1.83378	31.6	36.9
Q99426	Tubulin-folding cofactor B OS=Homo sapiens GN=TBCB PE=1 SV=2	0	18.143	30	7	9	7	5.15	0.486	0.539	0.5125	-0.964376	115.8	119.9	117.85	2.07133	54.4	64.6
P19338	Nucleolin OS=Homo sapiens GN=NCL PE=1 SV=3	0	39.394	17	12	20	12	4.7	0.487	0.516	0.5015	-0.995678	952.7	893.1	922.9	2.96515	448.5	460.8
A0A0S2Z492	DNA helicase OS=Homo sapiens GN=MCM3 PE=2 SV=1	0	11.023	5	5	8	5	6.38	0.489	0.62	0.5545	-0.850741	71	72.3	71.65	1.85522	33.6	44.8
A0A024RAZ7	Heterogeneous nuclear ribonucleoprotein A1, isoform CRA_b OS=Homo sapiens GN=HNRPA1 PE=4 SV=1	0	40.381	25	9	18	7	9.13	0.489	0.467	0.478	-1.06492	970.6	945.3	957.95	2.98134	459.5	441.8
Q9NZB2	Constitutive coactivator of PPAR-gamma-like protein 1 OS=Homo sapiens GN=FAM120A PE=1 SV=2	0	4.928	2	2	3	2	8.88	0.492	0.503	0.4975	-1.00723	29.4	24	26.7	1.42651	14	12.1
E7CYP2	G gamma globin chain OS=Homo sapiens GN=HBG2 PE=3 SV=1	0	174.268	82	18	1510	1	7.71	0.493	0.557	0.525	-0.929611	38212.5	37096.2	37654.3	4.57582	18216.7	20658.9
A0A1W2PP10	Vacuolar protein sorting-associated protein 35 OS=Homo sapiens GN=VPS35 PE=1 SV=1	0	12.383	65	3	11	1	5.11	0.496	0.58	0.538	-0.894322	164.3	147.4	155.85	2.19271	78.8	85.5
C0JYY2	Apolipoprotein B (Including Ag(X) antigen) OS=Homo sapiens GN=APOB PE=4 SV=1	0	18.444	2	6	9	6	7.05	0.497	0.439	0.468	-1.09542	106.2	115.2	110.7	2.04415	51.1	50.6
P07814	Bifunctional glutamate/proline--tRNA ligase OS=Homo sapiens GN=EPRS PE=1 SV=5	0	78.091	12	15	38	15	7.33	0.498	0.514	0.506	-0.982791	2107	2133.7	2120.35	3.32641	1015	1097.1
A0A024RDT4	Lymphocyte cytosolic protein 1 (L-plastin), isoform CRA_a OS=Homo sapiens GN=LCP1 PE=4 SV=1	0	124.129	47	26	65	24	5.43	0.501	0.514	0.5075	-0.97852	3672.9	3647.2	3660.05	3.56349	1779.2	1875.7
Q96K17	Transcription factor BTF3 homolog 4 OS=Homo sapiens GN=BTF3L4 PE=1 SV=1	0	32.345	41	6	14	5	6.35	0.503	0.494	0.4985	-1.00433	552.4	552.5	552.45	2.74229	269	272.9
O95273	Cyclin-D1-binding protein 1 OS=Homo sapiens GN=CCNDBP1 PE=1 SV=2	0	15.874	12	4	8	4	4.82	0.504	0.46	0.482	-1.05289	334.2	332.8	333.5	2.5231	162.8	153
Q12906	Interleukin enhancer-binding factor 3 OS=Homo sapiens GN=ILF3 PE=1 SV=3	0	36.816	15	11	17	1	8.76	0.504	0.678	0.591	-0.75877	94	87.1	90.55	1.95689	45.8	59.1
B4DUQ1	cDNA FLJ54552, highly similar to Heterogeneous nuclear ribonucleoprotein K OS=Homo sapiens PE=2 SV=1	0	66.437	39	15	59	1	5.92	0.504	0.52	0.512	-0.965784	285	280.5	282.75	2.4514	138.9	145.9
P16070	CD44 antigen OS=Homo sapiens GN=CD44 PE=1 SV=3	0	6.76	3	3	5	3	5.33	0.505	0.519	0.512	-0.965784	737.1	762.2	749.65	2.87486	360	395.9
Q13344	Fus-like protein (Fragment) OS=Homo sapiens PE=2 SV=1	0	12.139	10	4	5	2	9.42	0.509	0.524	0.5165	-0.95316	54.6	51.7	53.15	1.7255	26.9	27.1
Q9Y2W1	Thyroid hormone receptor-associated protein 3 OS=Homo sapiens GN=THRAP3 PE=1 SV=2	0	9.27	4	3	3	2	10.15	0.514	0.466	0.49	-1.02915	81	97.1	89.05	1.94963	40.3	45.3
Q7L9L4	MOB kinase activator 1B OS=Homo sapiens GN=MOB1B PE=1 SV=3	0	14.182	22	4	7	4	6.73	0.517	0.569	0.543	-0.880976	220.8	221.1	220.95	2.34429	110.4	125.8
Q14566	DNA replication licensing factor MCM6 OS=Homo sapiens GN=MCM6 PE=1 SV=1	0	26.861	11	9	14	9	5.41	0.517	0.551	0.534	-0.905088	489.3	493.1	491.2	2.69126	244.6	271.9
A8KAQ5	cDNA FLJ77404, highly similar to Homo sapiens small nuclear ribonucleoprotein 70kDa polypeptide (RNP antigen) (SNRP70), transcript variant 1, mRNA OS=Homo sapiens PE=2 SV=1	0	6.242	4	2	2	2	10.01	0.524	0.635	0.5795	-0.787119	100.1	102.4	101.25	2.0054	50.7	65.1
P18085	ADP-ribosylation factor 4 OS=Homo sapiens GN=ARF4 PE=1 SV=3	0	30.167	31	5	11	2	7.14	0.528	0.856	0.692	-0.531156	49.3	27.8	38.55	1.58602	25.2	23.8
Q59F66	DEAD box polypeptide 17 isoform p82 variant (Fragment) OS=Homo sapiens PE=2 SV=1	0	26.525	13	8	13	8	7.93	0.532	0.621	0.5765	-0.794607	229.9	214.6	222.25	2.34684	118.2	133.2
E7EV01	Calpain-5 OS=Homo sapiens GN=CAPN5 PE=1 SV=2	0	5.561	3	2	2	2	7.94	0.533	0.513	0.523	-0.935117	39.6	36.8	38.2	1.58206	20.4	18.9
Q92688	Acidic leucine-rich nuclear phosphoprotein 32 family member B OS=Homo sapiens GN=ANP32B PE=1 SV=1	0	44.503	27	9	30	4	4.06	0.534	0.549	0.5415	-0.884967	2960.8	2863.3	2912.05	3.4642	1529.9	1571.4
P08397	Porphobilinogen deaminase OS=Homo sapiens GN=HMBS PE=1 SV=2	0	101.291	54	15	77	15	7.18	0.534	0.537	0.5355	-0.901042	6920	6978	6949	3.84192	3571.8	3744.8
D3DPK5	SH3 domain binding glutamic acid-rich protein like 3, isoform CRA_a (Fragment) OS=Homo sapiens GN=SH3BGRL3 PE=4 SV=1	0	24.49	17	5	39	5	8.38	0.536	0.507	0.5215	-0.939261	1301	1325.1	1313.05	3.11828	674.2	671.4
P60520	Gamma-aminobutyric acid receptor-associated protein-like 2 OS=Homo sapiens GN=GABARAPL2 PE=1 SV=1	0	18.884	30	4	9	4	8.1	0.542	0.51	0.526	-0.926865	474.5	464.2	469.35	2.6715	248.8	236.8
O15247	Chloride intracellular channel protein 2 OS=Homo sapiens GN=CLIC2 PE=1 SV=3	0	40.377	40	11	16	11	5.59	0.542	0.5	0.521	-0.940645	559.8	546.1	552.95	2.74269	293.6	273.1
P52788	Spermine synthase OS=Homo sapiens GN=SMS PE=1 SV=2	0	30.327	30	9	15	9	5.02	0.549	0.614	0.5815	-0.782149	491.9	454.8	473.35	2.67518	261.1	279.1
A0A024R608	Ribosomal protein, large, P1, isoform CRA_a OS=Homo sapiens GN=RPLP1 PE=3 SV=1	0	7.779	52	2	2	1	4.32	0.55	0.426	0.488	-1.03505	23.7	26.8	25.25	1.40226	12.6	11.4
Q53GE1	RAN binding protein 3 isoform RANBP3-a variant (Fragment) OS=Homo sapiens PE=2 SV=1	0	11.897	9	4	7	4	4.79	0.55	0.606	0.578	-0.790859	61.1	63.5	62.3	1.79449	32.5	38.5
O43633	Charged multivesicular body protein 2a OS=Homo sapiens GN=CHMP2A PE=1 SV=1	0	32.44	38	10	15	10	5.97	0.552	0.629	0.5905	-0.759991	475.8	477.9	476.85	2.67838	254.1	300.7
A4QPB0	IQ motif containing GTPase activating protein 1 OS=Homo sapiens GN=IQGAP1 PE=1 SV=1	0	43.063	11	15	21	15	6.48	0.552	0.606	0.579	-0.788365	445.5	432.6	439.05	2.64251	238	262
O60493	Sorting nexin-3 OS=Homo sapiens GN=SNX3 PE=1 SV=3	0	7.699	13	3	5	2	8.66	0.553	0.578	0.5655	-0.822401	109.7	109.4	109.55	2.03961	58.7	63.2
D9ZGG2	Vitronectin OS=Homo sapiens GN=VTN PE=4 SV=1	0	10.435	12	5	6	5	5.8	0.553	0.6	0.5765	-0.794607	146.7	141.2	143.95	2.15821	78.4	84.8
P35659	Protein DEK OS=Homo sapiens GN=DEK PE=1 SV=1	0	12.022	12	4	4	4	8.56	0.554	0.589	0.5715	-0.807175	122.8	130	126.4	2.10175	65.8	76.6
P15104	Glutamine synthetase OS=Homo sapiens GN=GLUL PE=1 SV=4	0	22.57	21	8	14	8	6.89	0.557	0.542	0.5495	-0.863809	645.1	655	650.05	2.81295	347.5	355.2
Q8WXX5	DnaJ homolog subfamily C member 9 OS=Homo sapiens GN=DNAJC9 PE=1 SV=1	0	23.409	27	6	13	6	5.73	0.558	0.576	0.567	-0.818579	878.7	881.8	880.25	2.94461	474.4	507.8
Q15149	Plectin OS=Homo sapiens GN=PLEC PE=1 SV=3	0	192.505	14	68	112	68	5.96	0.561	0.594	0.5775	-0.792107	2835.9	2848.8	2842.35	3.45368	1537.6	1693.6
P02533	Keratin, type I cytoskeletal 14 OS=Homo sapiens GN=KRT14 PE=1 SV=4	0	36.172	22	9	21	1	5.16	0.562	1.324	0.943	-0.0846703	53.9	54.8	54.35	1.7352	29.3	72.6
C9JEJ2	Choline-phosphate cytidylyltransferase A OS=Homo sapiens GN=PCYT1A PE=1 SV=1	0.002	3.81	4	2	2	2	8.5	0.563	0.593	0.578	-0.790859	128.9	129.7	129.3	2.1116	70.2	76.9
Q9BTT0	Acidic leucine-rich nuclear phosphoprotein 32 family member E OS=Homo sapiens GN=ANP32E PE=1 SV=1	0	22.425	18	4	10	4	3.85	0.563	0.581	0.572	-0.805913	331.6	346.5	339.05	2.53026	180.6	201.5
P62136	Serine/threonine-protein phosphatase PP1-alpha catalytic subunit OS=Homo sapiens GN=PPP1CA PE=1 SV=1	0	15.613	17	5	9	1	6.33	0.564	0.56	0.562	-0.831358	207.6	217	212.3	2.32695	113.2	121.5
E5KNY5	Leucine-rich PPR-motif containing OS=Homo sapiens GN=LRPPRC PE=4 SV=1	0	11.267	3	4	4	4	6.13	0.565	0.624	0.5945	-0.750251	84.4	77.3	80.85	1.90768	46.1	48.3
A0A087X020	Ribosome maturation protein SBDS OS=Homo sapiens GN=SBDS PE=1 SV=1	0	9.833	11	4	4	4	8.75	0.566	0.506	0.536	-0.899695	97.2	89.2	93.2	1.96942	53.2	45.2
P22626	Heterogeneous nuclear ribonucleoproteins A2/B1 OS=Homo sapiens GN=HNRNPA2B1 PE=1 SV=2	0	51.769	43	14	35	12	8.95	0.566	0.542	0.554	-0.852042	1475.1	1530.3	1502.7	3.17687	806.9	829.4
Q9BZV1	UBX domain-containing protein 6 OS=Homo sapiens GN=UBXN6 PE=1 SV=1	0	5.116	7	2	2	2	6.89	0.567	0.56	0.5635	-0.827512	120	120.6	120.3	2.08027	65.8	67.5
O00299	Chloride intracellular channel protein 1 OS=Homo sapiens GN=CLIC1 PE=1 SV=4	0	69.303	71	13	41	13	5.17	0.567	0.595	0.581	-0.78339	2356.3	2264.8	2310.55	3.36372	1291.7	1347.7
B5BUB5	Autoantigen La (Fragment) OS=Homo sapiens GN=SSB PE=2 SV=1	0	66.823	33	20	34	20	7.12	0.567	0.567	0.567	-0.818579	1701.6	1744.7	1723.15	3.23632	933.3	988.8
V9HWE1	Epididymis luminal protein 113 OS=Homo sapiens GN=HEL113 PE=2 SV=1	0	69.399	51	23	36	22	5.12	0.567	0.571	0.569	-0.813499	1384.2	1346.2	1365.2	3.1352	759.7	768.3
P46060	Ran GTPase-activating protein 1 OS=Homo sapiens GN=RANGAP1 PE=1 SV=1	0	69.431	34	17	29	17	4.68	0.572	0.61	0.591	-0.75877	986.9	968.6	977.75	2.99023	546.4	591.1
Q6FIC5	Chloride intracellular channel protein OS=Homo sapiens GN=CLIC4 PE=2 SV=1	0	20.895	34	5	9	5	5.59	0.573	0.696	0.6345	-0.656308	209.1	194.8	201.95	2.30524	115.8	135.7
Q52MT0	Beta globin (Fragment) OS=Homo sapiens GN=HBB PE=3 SV=1	0	165.041	100	15	2388	1	6.37	0.574	0.423	0.4985	-1.00433	42	42	42	1.62325	23.3	17.8
B3KUJ0	cDNA FLJ39996 fis, clone STOMA2002166, highly similar to Splicing factor 3B subunit 4 OS=Homo sapiens PE=2 SV=1	0	6.659	5	2	3	2	8.24	0.575	0.616	0.5955	-0.747827	120.1	107.2	113.65	2.05557	66.8	66
A0A023T787	RNA-binding protein 8A OS=Homo sapiens GN=RBM8 PE=2 SV=1	0	11.499	16	3	4	3	5.72	0.575	0.714	0.6445	-0.633748	269.4	248.2	258.8	2.41296	149.7	177.3
P20020	Plasma membrane calcium-transporting ATPase 1 OS=Homo sapiens GN=ATP2B1 PE=1 SV=3	0	61.358	14	13	28	4	6.04	0.575	0.607	0.591	-0.75877	106.5	104.5	105.5	2.02325	59.2	63.4
Q9Y5K6	CD2-associated protein OS=Homo sapiens GN=CD2AP PE=1 SV=1	0	104.708	47	32	65	32	6.4	0.577	0.589	0.583	-0.778432	5303.2	5238.1	5270.65	3.72186	2957.7	3084.3
Q9BY43	Charged multivesicular body protein 4a OS=Homo sapiens GN=CHMP4A PE=1 SV=3	0	30.291	37	7	13	7	4.7	0.578	0.574	0.576	-0.795859	637.6	663	650.3	2.81311	356.3	380.8
P62316	Small nuclear ribonucleoprotein Sm D2 OS=Homo sapiens GN=SNRPD2 PE=1 SV=1	0	7.671	25	2	4	2	9.91	0.579	0.57	0.5745	-0.799621	205.4	206.4	205.9	2.31366	115.1	117.6
B3VL05	Beta globin (Fragment) OS=Homo sapiens PE=3 SV=1	0	165.611	100	15	2388	1	6.68	0.579	0.455	0.517	-0.951764	38.2	33.6	35.9	1.55509	21.4	15.3
Q08722	Leukocyte surface antigen CD47 OS=Homo sapiens GN=CD47 PE=1 SV=1	0	6.046	6	2	4	2	7.21	0.581	0.64	0.6105	-0.711937	278.1	251.2	264.65	2.42267	156.2	160.7
A0A087WUT6	Eukaryotic translation initiation factor 5B OS=Homo sapiens GN=EIF5B PE=1 SV=1	0	66.671	19	22	28	22	5.58	0.581	0.615	0.598	-0.741783	1262.4	1247.2	1254.8	3.09857	709.4	767.4
Q92804	TATA-binding protein-associated factor 2N OS=Homo sapiens GN=TAF15 PE=1 SV=1	0	11.926	7	4	8	2	8.02	0.586	0.654	0.62	-0.68966	575.9	563.3	569.6	2.75557	326.3	368.7
P05161	Ubiquitin-like protein ISG15 OS=Homo sapiens GN=ISG15 PE=1 SV=5	0	13.809	35	5	9	5	7.44	0.587	0.657	0.622	-0.685014	528.1	509.4	518.75	2.71496	299.7	334.7
A8K7Y1	cDNA FLJ78004, highly similar to Homo sapiens solute carrier family 40 (iron-regulated transporter), member 1, mRNA OS=Homo sapiens PE=2 SV=1	0	5.51	3	2	3	2	6.52	0.589	0.611	0.6	-0.736966	113	110.4	111.7	2.04805	64.4	67.5
Q8IZ73	RNA pseudouridylate synthase domain-containing protein 2 OS=Homo sapiens GN=RPUSD2 PE=1 SV=2	0	5.085	6	2	2	2	7.17	0.591	0.93	0.7605	-0.39498	29.2	25.1	27.15	1.43377	16.7	23.4
P41250	Glycine--tRNA ligase OS=Homo sapiens GN=GARS PE=1 SV=3	0	52.298	25	18	33	18	7.03	0.595	0.619	0.607	-0.720232	1531.9	1498.1	1515	3.18041	881	927
P62070	Ras-related protein R-Ras2 OS=Homo sapiens GN=RRAS2 PE=1 SV=1	0	9.583	19	3	5	3	6.01	0.597	0.565	0.581	-0.78339	60.1	57.2	58.65	1.76827	34.7	32.3
Q6FG99	RPLP1 protein OS=Homo sapiens GN=RPLP1 PE=2 SV=1	0	11.003	68	3	3	2	4.37	0.598	0.589	0.5935	-0.75268	152.7	167.1	159.9	2.20385	88.3	98.5
Q99808	Equilibrative nucleoside transporter 1 OS=Homo sapiens GN=SLC29A1 PE=1 SV=3	0	16.485	10	4	9	4	8.29	0.598	0.648	0.623	-0.682696	419.6	408.4	414	2.617	242.7	264.9
Q96QK1	Vacuolar protein sorting-associated protein 35 OS=Homo sapiens GN=VPS35 PE=1 SV=2	0	56.579	23	17	29	15	5.49	0.605	0.619	0.612	-0.708396	889.1	879.6	884.35	2.94662	519.9	544.8
A7BI36	p180/ribosome receptor OS=Homo sapiens GN=RRBP1 PE=2 SV=2	0	20.136	22	7	9	7	8.97	0.608	0.85	0.729	-0.456009	54.8	52.7	53.75	1.73038	32.2	44.8
Q12972	Nuclear inhibitor of protein phosphatase 1 OS=Homo sapiens GN=PPP1R8 PE=1 SV=2	0	12.666	10	4	4	4	7.37	0.609	0.761	0.685	-0.545824	86.8	71.3	79.05	1.8979	51.1	54.3
P49247	Ribose-5-phosphate isomerase OS=Homo sapiens GN=RPIA PE=1 SV=3	0	38.769	34	8	20	8	8.54	0.609	0.441	0.525	-0.929611	1925.4	1861.1	1893.25	3.27721	1134.9	820.8
A8K3B0	cDNA FLJ77877, highly similar to Human ENO2 neuron specific (gamma) enolase OS=Homo sapiens PE=2 SV=1	0	36.364	30	8	24	5	5.03	0.609	0.553	0.581	-0.78339	371.5	392.9	382.2	2.58229	218.8	217.3
O60331	Phosphatidylinositol 4-phosphate 5-kinase type-1 gamma OS=Homo sapiens GN=PIP5K1C PE=1 SV=2	0	12.527	5	3	5	3	5.29	0.613	0.521	0.567	-0.818579	46.7	47.6	47.15	1.67348	27.7	24.8
Q9BU89	Deoxyhypusine hydroxylase OS=Homo sapiens GN=DOHH PE=1 SV=1	0	4.981	8	2	2	2	4.83	0.614	0.58	0.597	-0.744197	97.5	99.1	98.3	1.99255	57.9	57.5
I3L3N5	Platelet-activating factor acetylhydrolase IB subunit alpha (Fragment) OS=Homo sapiens GN=PAFAH1B1 PE=1 SV=1	0	27.465	35	6	19	1	7.11	0.615	1.22	0.9175	-0.12422	122.7	44.7	83.7	1.92273	73	54.5
A8K6U7	cDNA FLJ78252, highly similar to Homo sapiens heterogeneous nuclear ribonucleoprotein U-like 1 (HNRPUL1), transcript variant 1, mRNA OS=Homo sapiens PE=2 SV=1	0	11.881	7	4	4	4	6.92	0.616	0.682	0.649	-0.62371	128.5	122.3	125.4	2.0983	76.5	83.4
Q9NSD9	Phenylalanine--tRNA ligase beta subunit OS=Homo sapiens GN=FARSB PE=1 SV=3	0	19.085	11	6	9	6	6.84	0.616	0.651	0.6335	-0.658583	117	116.2	116.6	2.0667	69.7	75.6
P15954	Cytochrome c oxidase subunit 7C, mitochondrial OS=Homo sapiens GN=COX7C PE=1 SV=1	0	6.135	29	2	2	2	10.27	0.618	0.752	0.685	-0.545824	230.6	220.7	225.65	2.35344	137.8	165.9
G3V2N0	Guanine nucleotide-binding protein subunit gamma OS=Homo sapiens GN=GNG2 PE=1 SV=1	0	8.549	34	3	3	3	8.91	0.618	0.631	0.6245	-0.679227	207.5	196.5	202	2.30535	124.1	124.1
Q53F64	Heterogeneous nuclear ribonucleoprotein AB isoform a variant (Fragment) OS=Homo sapiens PE=2 SV=1	0	9.341	9	3	8	2	7.42	0.619	0.575	0.597	-0.744197	191.8	193.7	192.75	2.28499	114.9	111.4
P27694	Replication protein A 70 kDa DNA-binding subunit OS=Homo sapiens GN=RPA1 PE=1 SV=2	0	14.79	11	5	6	5	7.21	0.619	0.715	0.667	-0.584241	40.4	34.8	37.6	1.57519	24.2	24.9
A0A1B0GUU9	Immunoglobulin heavy constant mu (Fragment) OS=Homo sapiens GN=IGHM PE=1 SV=1	0	10.789	5	2	3	2	6.15	0.62	0.518	0.569	-0.813499	33	40.3	36.65	1.56407	19.8	20.9
Q9NYB0	Telomeric repeat-binding factor 2-interacting protein 1 OS=Homo sapiens GN=TERF2IP PE=1 SV=1	0	6.174	8	2	2	2	4.73	0.62	0.665	0.6425	-0.638232	101.7	111.6	106.65	2.02796	61	74.2
B2R8H4	cDNA, FLJ93903, highly similar to Homo sapiens solute carrier family 2 (facilitated glucose transporter), member 4 (SLC2A4), mRNA OS=Homo sapiens PE=2 SV=1	0	7	10	3	3	3	6.93	0.623	0.492	0.5575	-0.842956	23.9	21.6	22.75	1.35698	14.4	10.6
Q5T3F8	CSC1-like protein 2 OS=Homo sapiens GN=TMEM63B PE=1 SV=1	0	5.278	3	3	4	3	7.4	0.623	0.655	0.639	-0.646112	148.5	155.6	152.05	2.18199	89.5	101.9
P20290	Transcription factor BTF3 OS=Homo sapiens GN=BTF3 PE=1 SV=1	0	8.245	17	3	3	2	9.38	0.627	0.675	0.651	-0.619271	103.5	109.1	106.3	2.02653	62.8	73.7
A4D1L5	Ubiquitin-conjugating enzyme E2H (UBC8 homolog, yeast) OS=Homo sapiens GN=UBE2H PE=1 SV=1	0	15.361	24	4	6	4	4.67	0.627	0.593	0.61	-0.713119	323.4	318.9	321.15	2.50671	196	189.3
F4ZW66	NF110b OS=Homo sapiens PE=2 SV=1	0	35.419	14	11	16	1	8.81	0.627	0.637	0.632	-0.662004	767.8	775.9	771.85	2.88753	465.9	494.6
B2R665	cDNA, FLJ92810, highly similar to Homo sapiens protein phosphatase 1G (formerly 2C), magnesium-dependent, gamma isoform (PPM1G), mRNA OS=Homo sapiens PE=2 SV=1	0	4.917	5	2	2	2	4.36	0.628	0.583	0.6055	-0.723801	140.1	127.1	133.6	2.12581	85.1	74.2
P49903	Selenide, water dikinase 1 OS=Homo sapiens GN=SEPHS1 PE=1 SV=2	0.001	4.866	8	2	2	2	5.97	0.63	0.671	0.6505	-0.620379	52.7	49.3	51	1.70757	32.1	33.1
O75821	Eukaryotic translation initiation factor 3 subunit G OS=Homo sapiens GN=EIF3G PE=1 SV=2	0	17.143	17	5	11	5	6.13	0.63	0.643	0.6365	-0.651768	216.6	212.4	214.5	2.33143	131.9	136.6
P37235	Hippocalcin-like protein 1 OS=Homo sapiens GN=HPCAL1 PE=1 SV=3	0	11.249	24	4	8	4	5.35	0.633	0.662	0.6475	-0.627048	152.1	157.1	154.6	2.18921	93.1	104
Q13185	Chromobox protein homolog 3 OS=Homo sapiens GN=CBX3 PE=1 SV=4	0	19.763	25	6	7	6	5.33	0.633	0.59	0.6115	-0.709576	143.8	140.5	142.15	2.15275	88.1	83
O75436	Vacuolar protein sorting-associated protein 26A OS=Homo sapiens GN=VPS26A PE=1 SV=2	0	34.264	38	9	15	9	6.57	0.634	0.6	0.617	-0.696658	453.2	462.3	457.75	2.66063	277.9	277.6
Q4ZGM8	Hemoglobin alpha-2 globin mutant (Fragment) OS=Homo sapiens PE=3 SV=1	0	199.488	92	15	1232	2	9.04	0.634	1.186	0.91	-0.136062	2428	2621.5	2524.75	3.40222	1487.7	3109.3
B0AZQ4	Structural maintenance of chromosomes protein OS=Homo sapiens PE=2 SV=1	0	37.041	11	12	19	12	7.18	0.635	0.627	0.631	-0.664288	277.3	278.1	277.7	2.44358	170.3	174.4
Q96TC7	Regulator of microtubule dynamics protein 3 OS=Homo sapiens GN=RMDN3 PE=1 SV=2	0	34.28	22	8	14	8	5.1	0.638	0.769	0.7035	-0.507378	233.4	233.7	233.55	2.36838	144.1	179.7
A0A024R1N4	X-ray repair complementing defective repair in Chinese hamster cells 6 (Ku autoantigen, 70kDa), isoform CRA_a OS=Homo sapiens GN=XRCC6 PE=4 SV=1	0	8.039	6	4	5	4	6.64	0.639	0.699	0.669	-0.579922	197.2	185.8	191.5	2.28217	121.9	129.9
Q86UX7	Fermitin family homolog 3 OS=Homo sapiens GN=FERMT3 PE=1 SV=1	0	56.896	25	13	33	13	6.98	0.639	0.648	0.6435	-0.635988	1021.4	1023.6	1022.5	3.00966	631	663.8
S4R347	Formin-binding protein 1-like OS=Homo sapiens GN=FNBP1L PE=1 SV=1	0	9.893	5	3	5	3	6.64	0.641	0.527	0.584	-0.77596	132.5	144.8	138.65	2.14192	82.2	76.3
P21266	Glutathione S-transferase Mu 3 OS=Homo sapiens GN=GSTM3 PE=1 SV=3	0	64.911	56	14	34	14	5.54	0.641	0.669	0.655	-0.610433	1757.1	1733.8	1745.45	3.24191	1089.9	1160.7
K7ESQ2	Kinetochore protein Spc24 (Fragment) OS=Homo sapiens GN=SPC24 PE=1 SV=1	0	5.236	10	2	2	2	4.86	0.643	0.761	0.702	-0.510457	68.5	57.7	63.1	1.80003	42.6	43.9
Q06187	Tyrosine-protein kinase BTK OS=Homo sapiens GN=BTK PE=1 SV=3	0.001	4.445	2	2	3	2	7.77	0.643	0.774	0.7085	-0.49716	39.4	32	35.7	1.55267	24.5	24.8
Q92930	Ras-related protein Rab-8B OS=Homo sapiens GN=RAB8B PE=1 SV=2	0	27.263	48	10	24	4	9.07	0.643	0.705	0.674	-0.56918	178.6	175.5	177.05	2.2481	111	123.8
J9R021	Eukaryotic translation initiation factor 3 subunit A OS=Homo sapiens GN=eIF3a PE=2 SV=1	0	7.218	2	3	3	3	6.79	0.645	0.585	0.615	-0.701342	81.8	83.5	82.65	1.91724	51	48.9
P51811	Membrane transport protein XK OS=Homo sapiens GN=XK PE=1 SV=5	0	14.915	11	5	9	5	8.25	0.646	0.611	0.6285	-0.670015	143.8	141.6	142.7	2.15442	89.8	86.5
A0A1U9X9A1	VARS OS=Homo sapiens PE=3 SV=2	0	32.52	9	10	14	10	7.59	0.648	0.678	0.663	-0.592919	525.7	482.4	504.05	2.70247	329.6	327.1
O95989	Diphosphoinositol polyphosphate phosphohydrolase 1 OS=Homo sapiens GN=NUDT3 PE=1 SV=1	0	5.418	10	2	4	2	6.34	0.649	0.677	0.663	-0.592919	170.4	160.4	165.4	2.21854	107	108.6
P21796	Voltage-dependent anion-selective channel protein 1 OS=Homo sapiens GN=VDAC1 PE=1 SV=2	0	59.004	67	13	23	12	8.54	0.649	0.611	0.63	-0.666576	982.1	974.4	978.25	2.99045	616.6	595.3
A0A024QZN9	Voltage-dependent anion channel 2, isoform CRA_a OS=Homo sapiens GN=VDAC2 PE=4 SV=1	0	60.676	57	13	33	13	7.99	0.651	0.631	0.641	-0.641604	1662	1672.2	1667.1	3.22196	1046.4	1055.9
A0A0S2Z491	Nucleophosmin isoform 2 (Fragment) OS=Homo sapiens GN=NPM1 PE=2 SV=1	0	13.51	19	5	8	5	4.78	0.652	0.656	0.654	-0.612637	508.8	465.2	487	2.68753	320.8	305.5
Q8WU79	Stromal membrane-associated protein 2 OS=Homo sapiens GN=SMAP2 PE=1 SV=1	0	11.712	11	5	7	5	8.87	0.652	0.747	0.6995	-0.515604	198.2	187.8	193	2.28556	125	140.3
F4ZW62	NF45 OS=Homo sapiens PE=1 SV=1	0	10.126	12	3	7	3	5.26	0.653	0.633	0.643	-0.637109	152.9	160.2	156.55	2.19465	96.6	101.5
P51991	Heterogeneous nuclear ribonucleoprotein A3 OS=Homo sapiens GN=HNRNPA3 PE=1 SV=2	0	28.064	21	10	15	8	9.01	0.653	0.632	0.6425	-0.638232	396.7	400	398.35	2.60026	250.6	252.8
Q08211	ATP-dependent RNA helicase A OS=Homo sapiens GN=DHX9 PE=1 SV=4	0	156.754	34	35	89	35	6.84	0.654	0.65	0.652	-0.617056	3237.7	3353.2	3295.45	3.51791	2048.6	2179.7
O14724	Beta-spectrin (Fragment) OS=Homo sapiens GN=HSpTB1 PE=4 SV=1	0	65.9	49	13	56	1	6.27	0.655	0.778	0.7165	-0.480961	25.9	25.1	25.5	1.40654	16.4	19.5
Q9NT62	Ubiquitin-like-conjugating enzyme ATG3 OS=Homo sapiens GN=ATG3 PE=1 SV=1	0	19.81	19	6	18	6	4.74	0.656	0.687	0.6715	-0.574541	938.2	940.2	939.2	2.97276	595.2	646.1
Q69YJ7	Uncharacterized protein DKFZp667H197 (Fragment) OS=Homo sapiens GN=DKFZp667H197 PE=2 SV=1	0	6.439	4	3	3	3	8.91	0.657	0.781	0.719	-0.475936	41.2	43.1	42.15	1.6248	26.2	33.7
Q9NQ48	Leucine zipper transcription factor-like protein 1 OS=Homo sapiens GN=LZTFL1 PE=1 SV=1	0	44.048	42	12	21	12	5.36	0.659	0.685	0.672	-0.573467	1227.8	1214.5	1221.15	3.08677	782.6	832.4
Q9BV57	1,2-dihydroxy-3-keto-5-methylthiopentene dioxygenase OS=Homo sapiens GN=ADI1 PE=1 SV=1	0	8.262	15	3	5	3	5.68	0.66	0.628	0.644	-0.634867	472.2	476	474.1	2.67587	301.3	298.8
B3KS98	Eukaryotic translation initiation factor 3 subunit H OS=Homo sapiens GN=EIF3S3 PE=1 SV=1	0	22.696	13	5	9	5	7.33	0.662	0.923	0.7925	-0.335517	197	188	192.5	2.28443	126.1	173.6
B2R6J2	cDNA, FLJ92973, highly similar to Homo sapiens villin 2 (ezrin) (VIL2), mRNA OS=Homo sapiens PE=2 SV=1	0	106.132	37	26	51	15	6.27	0.662	0.653	0.6575	-0.604937	1240.7	1232.1	1236.4	3.09216	794.7	804.9
A0A087X0R6	Sorting nexin-12 OS=Homo sapiens GN=SNX12 PE=1 SV=1	0	11.116	24	4	5	3	7.78	0.663	0.773	0.718	-0.477944	145.9	169.7	157.8	2.19811	93.6	131.3
P51812	Ribosomal protein S6 kinase alpha-3 OS=Homo sapiens GN=RPS6KA3 PE=1 SV=1	0	29.18	16	12	17	11	6.89	0.663	0.713	0.688	-0.53952	1129.4	1099.6	1114.5	3.04708	724.7	784.1
A0A023T6R1	Mago nashi protein OS=Homo sapiens GN=FLJ10292 PE=2 SV=1	0	20.396	41	5	10	5	6.39	0.664	0.683	0.6735	-0.57025	281.2	278	279.6	2.44654	180.5	189.8
A8K329	cDNA FLJ76656, highly similar to Homo sapiens scaffold attachment factor B (SAFB), mRNA OS=Homo sapiens PE=2 SV=1	0	11.854	7	4	5	4	5.44	0.666	0.669	0.6675	-0.58316	219.6	209.5	214.55	2.33153	141.5	140.2
Q5VXV3	SET OS=Homo sapiens GN=SET PE=2 SV=1	0	13.997	17	4	6	4	4.32	0.667	0.635	0.651	-0.619271	249.3	245.5	247.4	2.3934	160.9	155.9
A0A068W6H0	Basal cell adhesion molecule (Lutheran blood group) OS=Homo sapiens GN=BCAM PE=4 SV=1	0	10.667	8	4	4	4	5.9	0.667	0.715	0.691	-0.533242	110.3	118.5	114.4	2.05843	71.2	84.7
B7Z6L0	Annexin OS=Homo sapiens PE=2 SV=1	0	9.891	6	3	8	2	8.27	0.668	0.806	0.737	-0.440263	137.6	122.6	130.1	2.11428	88.9	98.9
Q8TAC1	Rieske domain-containing protein OS=Homo sapiens GN=RFESD PE=1 SV=1	0	26.352	51	7	9	7	6.86	0.67	0.684	0.677	-0.562772	364.6	368.5	366.55	2.56413	236.4	252
B2R9T9	cDNA, FLJ94551 OS=Homo sapiens PE=2 SV=1	0	5.614	9	2	2	2	10.67	0.671	1.342	1.0065	0.00934717	21.1	16.2	18.65	1.27068	13.7	21.7
A0A024R5H0	Barrier to autointegration factor 1, isoform CRA_a OS=Homo sapiens GN=BANF1 PE=4 SV=1	0	5.947	36	2	3	2	6.09	0.672	0.558	0.615	-0.701342	41.4	38.7	40.05	1.6026	26.9	21.6
Q04695	Keratin, type I cytoskeletal 17 OS=Homo sapiens GN=KRT17 PE=1 SV=2	0	20.752	12	5	13	1	5.02	0.673	0.704	0.6885	-0.538471	37.5	37.6	37.55	1.57461	24.4	26.5
J3KTL2	Serine/arginine-rich-splicing factor 1 OS=Homo sapiens GN=SRSF1 PE=1 SV=1	0	11.284	16	4	11	4	10.08	0.674	0.612	0.643	-0.637109	285.5	279.2	282.35	2.45079	186.2	171
P30419	Glycylpeptide N-tetradecanoyltransferase 1 OS=Homo sapiens GN=NMT1 PE=1 SV=2	0	24.787	14	6	10	6	7.8	0.674	0.778	0.726	-0.461959	221.5	206.7	214.1	2.33062	144.3	160.8
Q9GZL9	Beta-globin (Fragment) OS=Homo sapiens GN=HBB PE=3 SV=1	0	186.692	100	17	2469	1	6.37	0.674	1.26	0.967	-0.0484122	1956.7	1947.9	1952.3	3.29055	1275.4	2455.8
P05387	60S acidic ribosomal protein P2 OS=Homo sapiens GN=RPLP2 PE=1 SV=1	0	27.725	53	4	14	2	4.54	0.675	0.523	0.599	-0.739372	905.6	919.8	912.7	2.96033	590.8	481.3
B2M1S7	Beta-globin Showa Yakushiji variant (Fragment) OS=Homo sapiens GN=HBB PE=3 SV=1	0	46.157	100	6	675	1	8.92	0.675	0.676	0.6755	-0.565972	54.1	48.1	51.1	1.70842	35.3	32.5
B3KSH1	Eukaryotic translation initiation factor 3 subunit F OS=Homo sapiens GN=EIF3F PE=2 SV=1	0	13.714	14	3	5	3	5.45	0.676	0.596	0.636	-0.652901	128.7	135.8	132.25	2.1214	84.2	81
Q3LR79	Hemoglobin beta (Fragment) OS=Homo sapiens GN=HBB PE=3 SV=1	0	148.162	100	14	1887	2	5.77	0.677	0.809	0.743	-0.428566	242.8	224.1	233.45	2.36819	159	181.3
A0A024RDF6	Heterogeneous nuclear ribonucleoprotein D-like, isoform CRA_a OS=Homo sapiens GN=HNRPDL PE=4 SV=1	0	5.07	4	2	6	1	9.57	0.678	0.591	0.6345	-0.656308	12.2	16.1	14.15	1.15076	8	9.5
O75663	TIP41-like protein OS=Homo sapiens GN=TIPRL PE=1 SV=2	0	8.895	13	3	5	3	5.91	0.679	0.74	0.7095	-0.495125	335.6	315.4	325.5	2.51255	220.5	233.3
Q9Y678	Coatomer subunit gamma-1 OS=Homo sapiens GN=COPG1 PE=1 SV=1	0	13.157	7	5	7	5	5.47	0.68	0.671	0.6755	-0.565972	168	176.7	172.35	2.23641	110.5	118.5
P07737	Profilin-1 OS=Homo sapiens GN=PFN1 PE=1 SV=2	0	73.799	71	11	49	11	8.27	0.682	0.663	0.6725	-0.572394	3286.4	3230.4	3258.4	3.513	2168.1	2141.6
Q96T66	Nicotinamide/nicotinic acid mononucleotide adenylyltransferase 3 OS=Homo sapiens GN=NMNAT3 PE=1 SV=2	0	18.564	26	6	7	6	9.22	0.683	0.619	0.651	-0.619271	172.3	190.9	181.6	2.25912	113.8	118.1
A0A0S2Z569	DAZ associated protein 1 isoform 1 (Fragment) OS=Homo sapiens GN=DAZAP1 PE=2 SV=1	0	13.657	10	3	6	3	8.56	0.685	0.762	0.7235	-0.466935	117.2	119.5	118.35	2.07317	77.7	91.1
Q96BN8	Ubiquitin thioesterase otulin OS=Homo sapiens GN=OTULIN PE=1 SV=3	0	13.857	18	5	7	5	5.47	0.685	0.738	0.7115	-0.491064	315.8	314.8	315.3	2.49872	209.2	232.4
P55060	Exportin-2 OS=Homo sapiens GN=CSE1L PE=1 SV=3	0	31.218	9	8	11	8	5.77	0.687	0.853	0.77	-0.37707	396	406.2	401.1	2.60325	263	346.5
Q549M8	CLE7 OS=Homo sapiens GN=C14orf166 PE=2 SV=1	0	7.596	10	3	10	3	6.65	0.688	0.688	0.688	-0.53952	442.1	414	428.05	2.63149	294.3	284.7
Q96NT1	Nucleosome assembly protein 1-like 5 OS=Homo sapiens GN=NAP1L5 PE=1 SV=1	0	8.133	13	3	3	3	4.21	0.689	0.724	0.7065	-0.501239	73.1	76.1	74.6	1.87274	48.7	55.1
P21333	Filamin-A OS=Homo sapiens GN=FLNA PE=1 SV=4	0	260.27	34	67	132	63	6.06	0.689	0.739	0.714	-0.486004	5666.2	5695	5680.6	3.75439	3777.1	4209.6
B0YIW6	Archain 1, isoform CRA_a OS=Homo sapiens GN=ARCN1 PE=1 SV=1	0	14.895	10	6	8	6	5.85	0.69	0.642	0.666	-0.586406	234.6	238.6	236.6	2.37401	156.6	153.1
G3V4C1	Heterogeneous nuclear ribonucleoproteins C1/C2 OS=Homo sapiens GN=HNRNPC PE=1 SV=1	0	41.29	43	13	19	5	5.08	0.69	0.672	0.681	-0.554273	682.3	683.5	682.9	2.83436	455.5	459.6
P26368	Splicing factor U2AF 65 kDa subunit OS=Homo sapiens GN=U2AF2 PE=1 SV=4	0.002	4.257	3	2	2	2	9.09	0.691	0.724	0.7075	-0.499198	89.6	88.2	88.9	1.9489	59.9	63.9
Q9ULT8	E3 ubiquitin-protein ligase HECTD1 OS=Homo sapiens GN=HECTD1 PE=1 SV=3	0	31.092	5	10	14	10	5.35	0.691	0.759	0.725	-0.463947	66.1	67.6	66.85	1.8251	44.2	51.3
B2R9S4	cDNA, FLJ94534, highly similar to Homo sapiens capping protein (actin filament), gelsolin-like(CAPG), mRNA OS=Homo sapiens PE=2 SV=1	0	15.375	13	4	7	4	6.37	0.693	0.757	0.725	-0.463947	161.9	162.2	162.05	2.20965	108.5	122.8
Q99720	Sigma non-opioid intracellular receptor 1 OS=Homo sapiens GN=SIGMAR1 PE=1 SV=1	0	5.837	9	2	2	2	5.96	0.695	0.827	0.761	-0.394032	35.4	33.8	34.6	1.53908	23.8	28
Q8IYI6	Exocyst complex component 8 OS=Homo sapiens GN=EXOC8 PE=1 SV=2	0	6.642	5	3	3	3	5.49	0.695	1.028	0.8615	-0.215077	11.3	11.3	11.3	1.05308	7.6	11.6
P39687	Acidic leucine-rich nuclear phosphoprotein 32 family member A OS=Homo sapiens GN=ANP32A PE=1 SV=1	0	34.774	25	8	25	3	4.09	0.695	0.677	0.686	-0.54372	322.2	340.9	331.55	2.52055	216.5	230.9
P52888	Thimet oligopeptidase OS=Homo sapiens GN=THOP1 PE=1 SV=2	0	63.181	29	17	34	17	6.05	0.695	0.736	0.7155	-0.482976	1002.4	1017.2	1009.8	3.00424	673.9	748.7
A0A0S2Z500	Optineurin isoform 1 (Fragment) OS=Homo sapiens GN=OPTN PE=2 SV=1	0	77.717	36	21	41	21	5.24	0.696	0.684	0.69	-0.535332	2083.7	2123.3	2103.5	3.32294	1403.1	1452.9
G3V2U7	Acylphosphatase OS=Homo sapiens GN=ACYP1 PE=1 SV=1	0	15.097	29	4	8	4	9.7	0.697	0.803	0.75	-0.415037	143.2	141.2	142.2	2.1529	96.5	113.5
B2RCM2	cDNA, FLJ96156, highly similar to Homo sapiens leucyl-tRNA synthetase (LARS), mRNA OS=Homo sapiens PE=2 SV=1	0	7.236	3	3	3	3	7.2	0.698	1.167	0.9325	-0.100824	16.3	12.8	14.55	1.16286	11	14.9
Q16576	Histone-binding protein RBBP7 OS=Homo sapiens GN=RBBP7 PE=1 SV=1	0	8.902	11	3	5	3	5.05	0.699	0.735	0.717	-0.479955	80.8	77.8	79.3	1.89927	54.6	57.2
P36405	ADP-ribosylation factor-like protein 3 OS=Homo sapiens GN=ARL3 PE=1 SV=2	0	8.007	21	3	3	3	7.24	0.699	0.662	0.6805	-0.555333	98.7	104.5	101.6	2.00689	66.7	69.2
Q7LBR1	Charged multivesicular body protein 1b OS=Homo sapiens GN=CHMP1B PE=1 SV=1	0	7.524	15	4	6	4	8.1	0.701	0.708	0.7045	-0.505328	586.9	588.3	587.6	2.76908	397.7	416.6
Q9BXP5	Serrate RNA effector molecule homolog OS=Homo sapiens GN=SRRT PE=1 SV=1	0	13.063	6	5	7	5	5.96	0.701	0.664	0.6825	-0.551099	174	174.2	174.1	2.2408	118	115.6
P30047	GTP cyclohydrolase 1 feedback regulatory protein OS=Homo sapiens GN=GCHFR PE=1 SV=3	0	16.801	70	3	6	3	6.54	0.702	0.524	0.613	-0.706041	248.8	236.5	242.65	2.38498	169	124
P49589	Cysteine--tRNA ligase, cytoplasmic OS=Homo sapiens GN=CARS PE=1 SV=3	0	88.406	37	25	42	25	6.76	0.702	0.704	0.703	-0.508403	1687.9	1672.3	1680.1	3.22534	1145.8	1177.3
Q9H330	Transmembrane protein 245 OS=Homo sapiens GN=TMEM245 PE=1 SV=2	0	7.418	4	2	2	2	8.87	0.704	1.336	1.02	0.0285692	25.7	21	23.35	1.36829	17.5	28
A0A024R0C3	Nicotinamide nucleotide transhydrogenase, isoform CRA_a OS=Homo sapiens GN=NNT PE=4 SV=1	0	37.166	12	12	18	12	8.09	0.704	0.699	0.7015	-0.511485	744.5	769.4	756.95	2.87907	507.1	538
P23381	Tryptophan--tRNA ligase, cytoplasmic OS=Homo sapiens GN=WARS PE=1 SV=2	0	91.793	41	15	53	15	6.23	0.705	0.692	0.6985	-0.517668	3806	3844.8	3825.4	3.58268	2593.9	2660.3
O43143	Pre-mRNA-splicing factor ATP-dependent RNA helicase DHX15 OS=Homo sapiens GN=DHX15 PE=1 SV=2	0	32.512	16	10	17	10	7.46	0.707	0.81	0.7585	-0.398779	445.2	437.4	441.3	2.64473	304.4	354.2
A0A024RCR2	GNL1 OS=Homo sapiens GN=GNL1 PE=4 SV=1	0	30.961	22	11	18	11	5.8	0.707	0.706	0.7065	-0.501239	548.3	567.6	557.95	2.7466	375	400.8
Q9Y303	N-acetylglucosamine-6-phosphate deacetylase OS=Homo sapiens GN=AMDHD2 PE=1 SV=2	0	7.473	9	2	2	2	6.7	0.708	0.834	0.771	-0.375197	68.9	65.8	67.35	1.82834	47.2	54.9
P61225	Ras-related protein Rap-2b OS=Homo sapiens GN=RAP2B PE=1 SV=1	0	20.167	30	5	8	4	4.81	0.708	0.761	0.7345	-0.445166	600.7	559.2	579.95	2.76339	411.6	425.9
Q6LES2	Annexin (Fragment) OS=Homo sapiens GN=ANXA4 PE=1 SV=1	0	29.006	31	9	16	8	6.13	0.708	0.719	0.7135	-0.487015	221.3	231.8	226.55	2.35516	151.5	166.8
B0QY89	Eukaryotic translation initiation factor 3 subunit L OS=Homo sapiens GN=EIF3L PE=1 SV=1	0	10.803	7	4	7	4	6.65	0.709	0.759	0.734	-0.446148	393.6	390.2	391.9	2.59318	269.8	296.1
P14866	Heterogeneous nuclear ribonucleoprotein L OS=Homo sapiens GN=HNRNPL PE=1 SV=2	0	31.553	21	7	12	7	8.22	0.71	0.657	0.6835	-0.548987	380.6	394.4	387.5	2.58827	261.4	259.2
Q92599	Septin-8 OS=Homo sapiens GN=SEPT8 PE=1 SV=4	0	20.433	19	7	9	4	6.28	0.713	0.846	0.7795	-0.359379	524.1	509.1	516.6	2.71315	361.6	430.6
A0A024RAV5	V-Ki-ras2 Kirsten rat sarcoma viral oncogene homolog, isoform CRA_b OS=Homo sapiens GN=KRAS PE=1 SV=1	0	22.108	44	6	13	3	8.12	0.714	0.762	0.738	-0.438307	554	524.4	539.2	2.73175	382.4	399.9
P53618	Coatomer subunit beta OS=Homo sapiens GN=COPB1 PE=1 SV=3	0	8.383	4	3	3	3	6.05	0.715	0.752	0.7335	-0.447131	146.5	153.1	149.8	2.17551	101.3	115.2
J3KN01	Afadin OS=Homo sapiens GN=AFDN PE=1 SV=1	0	7.244	2	3	3	3	6.37	0.717	0.818	0.7675	-0.381761	30	26.1	28.05	1.44793	20.8	21.4
A0A060CYB7	MHC class I antigen OS=Homo sapiens GN=HLA-A PE=3 SV=1	0	7.984	14	4	4	4	7.2	0.72	0.88	0.8	-0.321928	25.7	29.8	27.75	1.44326	17.9	26.2
P51572	B-cell receptor-associated protein 31 OS=Homo sapiens GN=BCAP31 PE=1 SV=3	0	7.994	11	3	6	3	8.44	0.721	0.801	0.761	-0.394032	70.6	73.4	72	1.85733	49.2	58.8
A0A140VKC8	Testis tissue sperm-binding protein Li 45a OS=Homo sapiens PE=2 SV=1	0	127.951	75	16	78	16	6.6	0.722	0.695	0.7085	-0.49716	4148.9	4228.9	4188.9	3.6221	2895.4	2941.2
O00151	PDZ and LIM domain protein 1 OS=Homo sapiens GN=PDLIM1 PE=1 SV=4	0	18.973	26	6	7	6	7.02	0.724	0.561	0.6425	-0.638232	222.9	231.9	227.4	2.35679	156.1	130.1
P37802	Transgelin-2 OS=Homo sapiens GN=TAGLN2 PE=1 SV=3	0	60.623	52	10	35	10	8.25	0.724	0.726	0.725	-0.463947	1319.2	1288.4	1303.8	3.11521	923.8	935.5
Q9H0C8	Integrin-linked kinase-associated serine/threonine phosphatase 2C OS=Homo sapiens GN=ILKAP PE=1 SV=1	0	5.678	5	2	3	2	7.09	0.727	0.663	0.695	-0.524915	59.9	69.4	64.65	1.81057	42.1	46
B5ME19	Eukaryotic translation initiation factor 3 subunit C-like protein OS=Homo sapiens GN=EIF3CL PE=3 SV=1	0	10.003	4	5	5	5	5.64	0.728	0.757	0.7425	-0.429537	173.9	160.6	167.25	2.22337	122.4	121.6
Q9NUU7	ATP-dependent RNA helicase DDX19A OS=Homo sapiens GN=DDX19A PE=1 SV=1	0	18.274	15	6	11	1	6.58	0.728	1.396	1.062	0.0867838	15.2	10.2	12.7	1.1038	10.7	14.2
P60866	40S ribosomal protein S20 OS=Homo sapiens GN=RPS20 PE=1 SV=1	0	5.52	17	2	2	2	9.94	0.729	0.455	0.592	-0.756331	35.6	38.6	37.1	1.56937	25.1	17.6
P13010	X-ray repair cross-complementing protein 5 OS=Homo sapiens GN=XRCC5 PE=1 SV=3	0	4.967	4	2	4	2	5.81	0.729	0.765	0.747	-0.42082	94.2	84.3	89.25	1.95061	66.4	64.5
P24298	Alanine aminotransferase 1 OS=Homo sapiens GN=GPT PE=1 SV=3	0	29.993	25	9	13	9	7.18	0.729	0.845	0.787	-0.345564	537	549.1	543.05	2.73484	378.8	464
P51965	Ubiquitin-conjugating enzyme E2 E1 OS=Homo sapiens GN=UBE2E1 PE=1 SV=1	0	6.594	18	3	3	2	8.53	0.73	0.934	0.832	-0.265345	70.4	63.9	67.15	1.82705	49.7	59.7
J3QTA2	BAG family molecular chaperone regulator 1 OS=Homo sapiens GN=BAG1 PE=1 SV=1	0	13.128	15	4	4	4	7.81	0.73	0.762	0.746	-0.422752	102	106.3	104.15	2.01766	72	81
Q9Y3C6	Peptidyl-prolyl cis-trans isomerase-like 1 OS=Homo sapiens GN=PPIL1 PE=1 SV=1	0	24.377	40	6	12	6	7.99	0.732	0.922	0.827	-0.274041	317.4	336.8	327.1	2.51468	224.7	310.7
Q92769	Histone deacetylase 2 OS=Homo sapiens GN=HDAC2 PE=1 SV=2	0	17.688	12	5	8	5	5.91	0.734	0.802	0.768	-0.380822	173.1	166.1	169.6	2.22943	122.9	133.2
Q96BS2	Calcineurin B homologous protein 3 OS=Homo sapiens GN=TESC PE=1 SV=3	0	6.763	14	2	2	2	4.93	0.738	0.799	0.7685	-0.379883	64	60.1	62.05	1.79274	45.7	48
A0A024R7B7	CDC37 cell division cycle 37 homolog (S. cerevisiae), isoform CRA_a OS=Homo sapiens GN=CDC37 PE=4 SV=1	0	33.228	21	7	17	7	5.25	0.738	0.74	0.739	-0.436354	879.6	877	878.3	2.94364	628	649.3
A0A087WZQ7	Beta-soluble NSF attachment protein OS=Homo sapiens GN=NAPB PE=1 SV=1	0	24.583	12	4	19	1	5.47	0.739	0.684	0.7115	-0.491064	16.8	18.6	17.7	1.24797	12	12.7
A0A140VJW2	Stathmin OS=Homo sapiens PE=2 SV=1	0	30.843	39	8	23	8	7.02	0.739	0.767	0.753	-0.409278	1666.5	1650.5	1658.5	3.21972	1191.9	1266.6
P16989	Y-box-binding protein 3 OS=Homo sapiens GN=YBX3 PE=1 SV=4	0	25.659	20	5	18	4	9.77	0.74	0.76	0.75	-0.415037	133.1	134.8	133.95	2.12694	95.2	102.4
Q5U0F4	Eukaryotic translation initiation factor 3 subunit I OS=Homo sapiens GN=EIF3S2 PE=2 SV=1	0	13.617	14	4	14	4	5.64	0.741	0.761	0.751	-0.413115	219.2	210.8	215	2.33244	157	160.5
Q9Y277	Voltage-dependent anion-selective channel protein 3 OS=Homo sapiens GN=VDAC3 PE=1 SV=1	0	45.589	51	10	24	9	8.66	0.742	0.769	0.7555	-0.404496	1197.7	1176.4	1187.05	3.07447	859.2	904.8
P49588	Alanine--tRNA ligase, cytoplasmic OS=Homo sapiens GN=AARS PE=1 SV=2	0	95.841	31	25	56	25	5.53	0.743	0.704	0.7235	-0.466935	2749.4	2798.4	2773.9	3.44309	1975	1971.9
A4D0W0	LSM8 homolog, U6 small nuclear RNA associated (S. cerevisiae) OS=Homo sapiens GN=LSM8 PE=2 SV=1	0	19.516	52	3	11	3	4.48	0.744	0.777	0.7605	-0.39498	158.9	148.5	153.7	2.18667	114.4	115.4
Q15437	Protein transport protein Sec23B OS=Homo sapiens GN=SEC23B PE=1 SV=2	0.002	3.348	2	2	2	2	6.89	0.745	0.668	0.7065	-0.501239	136.2	132	134.1	2.12743	98.1	88.2
Q14TF0	Glutamate-cysteine ligase OS=Homo sapiens GN=GCLC PE=2 SV=1	0	102.633	42	24	65	24	6.09	0.745	0.738	0.7415	-0.431481	2282.7	2296.1	2289.4	3.35972	1645.6	1696
Q96H79	Zinc finger CCCH-type antiviral protein 1-like OS=Homo sapiens GN=ZC3HAV1L PE=1 SV=2	0	7.673	10	3	3	3	8.13	0.746	0.831	0.7885	-0.342817	80.3	77.7	79	1.89763	57.9	64.6
Q59GF1	Anion exchange protein (Fragment) OS=Homo sapiens PE=2 SV=1	0	9.632	5	4	4	4	6.25	0.746	0.946	0.846	-0.24127	18.3	14.2	16.25	1.21085	13.2	13.4
Q7KZ85	Transcription elongation factor SPT6 OS=Homo sapiens GN=SUPT6H PE=1 SV=2	0	17.638	4	5	9	5	4.91	0.746	0.877	0.8115	-0.301337	107.8	107	107.4	2.031	77.8	93.9
A0A169TED2	Protein kinase C OS=Homo sapiens GN=PRKCA PE=2 SV=1	0	31.387	16	8	18	2	7.47	0.747	0.685	0.716	-0.481969	59.1	63.5	61.3	1.78746	42.7	43.5
B2R7E8	cDNA, FLJ93412, highly similar to Homo sapiens replication protein A2, 32kDa (RPA2), mRNA OS=Homo sapiens PE=2 SV=1	0	7.743	16	3	3	3	6.15	0.75	0.755	0.7525	-0.410237	43.3	44.2	43.75	1.64098	31.4	33.4
Q9Y6N5	Sulfide:quinone oxidoreductase, mitochondrial OS=Homo sapiens GN=SQOR PE=1 SV=1	0	26.713	21	9	12	9	9.11	0.751	0.792	0.7715	-0.374262	406.2	399.1	402.65	2.60493	295.1	316.3
P11940	Polyadenylate-binding protein 1 OS=Homo sapiens GN=PABPC1 PE=1 SV=2	0	42.311	25	12	20	8	9.5	0.752	0.806	0.779	-0.360305	588.1	553.9	571	2.75664	427.8	446.7
Q14103	Heterogeneous nuclear ribonucleoprotein D0 OS=Homo sapiens GN=HNRNPD PE=1 SV=1	0	22.854	22	7	16	6	7.81	0.753	0.783	0.768	-0.380822	684.5	744.8	714.65	2.85409	498.8	583.7
O43719	HIV Tat-specific factor 1 OS=Homo sapiens GN=HTATSF1 PE=1 SV=1	0	29.633	14	12	15	12	4.4	0.753	0.794	0.7735	-0.370527	176.7	177.6	177.15	2.24834	128.7	141
Q7L2H7	Eukaryotic translation initiation factor 3 subunit M OS=Homo sapiens GN=EIF3M PE=1 SV=1	0	14.251	21	5	6	5	5.63	0.755	0.83	0.7925	-0.335517	104.3	98.6	101.45	2.00625	76.2	81.9
A0A024R321	Filamin B, beta (Actin binding protein 278), isoform CRA_a OS=Homo sapiens GN=FLNB PE=4 SV=1	0	29.239	4	12	14	8	5.94	0.755	0.694	0.7245	-0.464942	310.8	327.3	319.05	2.50386	227.1	227.1
Q01432	AMP deaminase 3 OS=Homo sapiens GN=AMPD3 PE=1 SV=1	0	28.855	14	9	13	9	6.98	0.756	0.766	0.761	-0.394032	520.7	531.4	526.05	2.72103	380.8	407.3
P62330	ADP-ribosylation factor 6 OS=Homo sapiens GN=ARF6 PE=1 SV=2	0	33.856	44	6	15	6	8.95	0.757	0.721	0.739	-0.436354	492.9	515.5	504.2	2.7026	361	371.8
H7BXI1	Extended synaptotagmin-2 (Fragment) OS=Homo sapiens GN=ESYT2 PE=1 SV=1	0	5.915	3	2	2	2	8.57	0.758	1.037	0.8975	-0.156016	27	20	23.5	1.37107	19.8	20.8
F8VXU5	Vacuolar protein sorting-associated protein 29 OS=Homo sapiens GN=VPS29 PE=1 SV=1	0	30.09	37	7	18	7	8.18	0.758	0.78	0.769	-0.378944	679.7	663.1	671.4	2.82698	498	517.6
E5RJD8	Tubulin-specific chaperone A OS=Homo sapiens GN=TBCA PE=1 SV=1	0	35.506	54	10	30	10	5.12	0.758	0.758	0.758	-0.39973	1333.4	1293.6	1313.5	3.11843	977.5	980.2
P32856	Syntaxin-2 OS=Homo sapiens GN=STX2 PE=1 SV=3	0	9.847	11	3	4	3	6.28	0.759	0.868	0.8135	-0.297786	77.2	75	76.1	1.88138	56.7	65.1
Q5T749	Keratinocyte proline-rich protein OS=Homo sapiens GN=KPRP PE=1 SV=1	0	6.881	6	3	4	3	8.27	0.759	1.497	1.128	0.173767	9.4	10.9	10.15	1.00647	6.9	16.3
Q7L4Q3	Glutathione peroxidase OS=Homo sapiens GN=GPX1 PE=2 SV=1	0	36.368	51	8	15	8	6.55	0.759	0.762	0.7605	-0.39498	672.3	671.5	671.9	2.8273	493.5	511.8
A0A024RC00	CTP synthase OS=Homo sapiens GN=CTPS2 PE=3 SV=1	0	35.595	25	12	15	9	6.9	0.759	0.673	0.716	-0.481969	542	549.5	545.75	2.73699	397.9	369.9
Q9UK45	U6 snRNA-associated Sm-like protein LSm7 OS=Homo sapiens GN=LSM7 PE=1 SV=1	0	6.279	22	3	9	3	5.27	0.76	0.76	0.76	-0.395929	363	370.6	366.8	2.56443	266.9	281.6
Q15691	Microtubule-associated protein RP/EB family member 1 OS=Homo sapiens GN=MAPRE1 PE=1 SV=3	0	34.064	28	7	18	7	5.14	0.76	0.834	0.797	-0.327348	1478.7	1476.3	1477.5	3.16953	1086.8	1231.6
P55884	Eukaryotic translation initiation factor 3 subunit B OS=Homo sapiens GN=EIF3B PE=1 SV=3	0	33.149	16	11	12	11	5	0.76	0.758	0.759	-0.397828	372.4	387.9	380.15	2.57995	273.9	294
O75340	Programmed cell death protein 6 OS=Homo sapiens GN=PDCD6 PE=1 SV=1	0.002	3.766	10	2	3	2	5.4	0.761	1.013	0.887	-0.172994	56.9	45.5	51.2	1.70927	41.9	46.1
H3BQK0	ATP-dependent RNA helicase DDX19B OS=Homo sapiens GN=DDX19B PE=1 SV=1	0	18.282	15	6	11	1	7.87	0.761	0.848	0.8045	-0.313836	283.6	295.3	289.45	2.46157	208.7	250.6
P26038	Moesin OS=Homo sapiens GN=MSN PE=1 SV=3	0	125.041	47	34	85	22	6.4	0.761	0.716	0.7385	-0.43733	5830.6	5990.5	5910.55	3.77163	4291.1	4291.9
D9YZU8	Globin B1 OS=Homo sapiens GN=HBG1 PE=3 SV=1	0	179.222	90	19	1511	4	7.2	0.762	0.763	0.7625	-0.391191	92654.2	93019.2	92836.7	4.96772	68326	70967
Q9HD42	Charged multivesicular body protein 1a OS=Homo sapiens GN=CHMP1A PE=1 SV=1	0	9.551	15	4	9	4	8.06	0.763	0.819	0.791	-0.33825	554.2	532.6	543.4	2.73512	408.8	436.4
E9PRY8	Elongation factor 1-delta OS=Homo sapiens GN=EEF1D PE=1 SV=1	0	24.581	11	8	12	5	7.05	0.763	0.836	0.7995	-0.32283	469.1	444.1	456.6	2.65954	346.3	371.3
A0A024RBS2	60S acidic ribosomal protein P0 OS=Homo sapiens GN=RPLP0 PE=3 SV=1	0	14.722	12	4	6	4	5.97	0.764	0.77	0.767	-0.382702	354.9	358.2	356.55	2.55212	262.4	275.9
Q9UBV8	Peflin OS=Homo sapiens GN=PEF1 PE=1 SV=1	0	8.213	7	3	5	3	6.54	0.765	0.783	0.774	-0.369595	267	266.8	266.9	2.42635	197.5	209
A0A0F7NGI8	Leucine rich repeat (In FLII) interacting protein 1, isoform CRA_c OS=Homo sapiens GN=LRRFIP1 PE=2 SV=1	0	12.962	7	5	7	4	4.61	0.766	0.929	0.8475	-0.238715	20.1	17.8	18.95	1.27761	14.9	16.5
P54920	Alpha-soluble NSF attachment protein OS=Homo sapiens GN=NAPA PE=1 SV=3	0	94.973	69	17	62	14	5.36	0.766	0.711	0.7385	-0.43733	2505.5	2500.7	2503.1	3.39848	1856.7	1779.4
Q4LE64	NUMA1 variant protein (Fragment) OS=Homo sapiens GN=NUMA1 variant protein PE=2 SV=1	0	38.657	6	12	24	12	5.81	0.767	0.861	0.814	-0.296899	229.2	210.2	219.7	2.34183	170.1	181
J3KNR0	Non-specific serine/threonine protein kinase OS=Homo sapiens GN=MARK3 PE=1 SV=2	0	15.731	9	7	11	7	9.52	0.768	0.823	0.7955	-0.330066	64.2	64.5	64.35	1.80855	47.7	53.1
A0A1W2PNX8	Protein unc-45 homolog A OS=Homo sapiens GN=UNC45A PE=1 SV=1	0	12.2	4	5	9	5	6.71	0.769	0.848	0.8085	-0.30668	119.6	123.6	121.6	2.08493	89	104.8
Q53GG0	Epithelial protein lost in neoplasm beta variant (Fragment) OS=Homo sapiens PE=2 SV=1	0	20.943	9	6	11	6	6.84	0.771	0.776	0.7735	-0.370527	23.6	27.5	25.55	1.40739	17.6	21.3
P36507	Dual specificity mitogen-activated protein kinase kinase 2 OS=Homo sapiens GN=MAP2K2 PE=1 SV=1	0	33.124	27	8	16	8	6.55	0.771	0.803	0.787	-0.345564	1051.5	1023.5	1037.5	3.01599	784.1	822.6
B2RDE8	cDNA, FLJ96580, highly similar to Homo sapiens hepatoma-derived growth factor (high-mobility group protein 1-like) (HDGF), mRNA OS=Homo sapiens PE=2 SV=1	0	78.352	58	15	73	15	4.67	0.772	0.817	0.7945	-0.331881	3879.3	3880.2	3879.75	3.5888	2897.8	3171.9
Q96PU5	E3 ubiquitin-protein ligase NEDD4-like OS=Homo sapiens GN=NEDD4L PE=1 SV=2	0	6.842	2	3	3	3	5.82	0.773	0.715	0.744	-0.426625	307.4	317.1	312.25	2.4945	229.8	226.7
P08238	Heat shock protein HSP 90-beta OS=Homo sapiens GN=HSP90AB1 PE=1 SV=4	0	167.991	49	33	129	16	5.03	0.773	0.837	0.805	-0.312939	1412.7	1340.3	1376.5	3.13878	1055.7	1122.1
P39023	60S ribosomal protein L3 OS=Homo sapiens GN=RPL3 PE=1 SV=2	0	5.551	5	2	3	2	10.18	0.774	0.554	0.664	-0.590745	44.9	58.4	51.65	1.71307	33.6	32.4
Q07812	Apoptosis regulator BAX OS=Homo sapiens GN=BAX PE=1 SV=1	0	15.911	27	4	6	4	5.22	0.774	0.853	0.8135	-0.297786	263.6	259	261.3	2.41714	197.4	221
Q59G24	Activated RNA polymerase II transcription cofactor 4 variant (Fragment) OS=Homo sapiens PE=2 SV=1	0	6.396	15	2	2	2	9.38	0.775	0.835	0.805	-0.312939	63.2	65	64.1	1.80686	47.4	54.3
Q567U6	Coiled-coil domain-containing protein 93 OS=Homo sapiens GN=CCDC93 PE=1 SV=2	0	7.662	5	3	5	3	8.15	0.775	0.935	0.855	-0.226004	60.4	57	58.7	1.76864	45.3	53.3
Q9UJ70	N-acetyl-D-glucosamine kinase OS=Homo sapiens GN=NAGK PE=1 SV=4	0	31.463	31	9	15	9	6.24	0.775	0.774	0.7745	-0.368663	450.3	436.8	443.55	2.64694	337.7	338.2
Q5EBM0	UMP-CMP kinase 2, mitochondrial OS=Homo sapiens GN=CMPK2 PE=1 SV=3	0	30.145	26	9	13	9	7.01	0.776	0.678	0.727	-0.459973	294.3	303.7	299	2.47567	220.9	205.9
Q4TZM4	Hemoglobin beta chain (Fragment) OS=Homo sapiens GN=HBB PE=3 SV=1	0	120.072	95	11	1825	1	6.52	0.777	0.918	0.8475	-0.238715	454.9	414.8	434.85	2.63834	341.8	380.9
E9PK25	Cofilin-1 OS=Homo sapiens GN=CFL1 PE=1 SV=1	0	65.733	50	14	62	12	8.34	0.778	0.799	0.7885	-0.342817	3788.9	3818.3	3803.6	3.58019	2852.4	3052.8
V9HWB8	Pyruvate kinase OS=Homo sapiens GN=HEL-S-30 PE=1 SV=1	0	89.691	44	20	39	19	7.84	0.778	0.766	0.772	-0.373327	2112.7	2159.4	2136.05	3.32961	1589.8	1655.3
A9UK01	Rho GTPase activating protein OS=Homo sapiens PE=2 SV=1	0	8.549	5	3	6	3	6.18	0.779	0.867	0.823	-0.281036	24.3	23	23.65	1.37383	18.3	19.9
A0A0G2JIW1	Heat shock 70 kDa protein 1B OS=Homo sapiens GN=HSPA1B PE=1 SV=1	0	174.127	56	30	132	25	5.66	0.779	0.784	0.7815	-0.355682	6993	7129.2	7061.1	3.84887	5268.6	5594
P51570	Galactokinase OS=Homo sapiens GN=GALK1 PE=1 SV=1	0	7.317	9	2	2	2	6.46	0.781	1.189	0.985	-0.0218044	55.9	40.1	48	1.68124	42.2	47.7
Q99543	DnaJ homolog subfamily C member 2 OS=Homo sapiens GN=DNAJC2 PE=1 SV=4	0	9.842	6	3	5	3	8.7	0.781	1.126	0.9535	-0.0686952	40.5	33.9	37.2	1.57054	30.6	38.2
Q96BW5	Phosphotriesterase-related protein OS=Homo sapiens GN=PTER PE=1 SV=1	0	9.434	11	4	4	4	6.52	0.783	1.03	0.9065	-0.141621	143.6	136.9	140.25	2.1469	108.8	141.1
P35606	Coatomer subunit beta' OS=Homo sapiens GN=COPB2 PE=1 SV=2	0	15.239	8	6	7	6	5.27	0.783	0.792	0.7875	-0.344648	373.5	356.6	365.05	2.56235	282.7	282.4
Q96T46	Hemoglobin alpha 2 (Fragment) OS=Homo sapiens GN=HBA2 PE=3 SV=1	0	168.604	100	10	1069	2	7.14	0.783	0.941	0.862	-0.21424	100.7	98.6	99.65	1.99848	76.3	92.8
P12081	Histidine--tRNA ligase, cytoplasmic OS=Homo sapiens GN=HARS PE=1 SV=2	0	27.828	22	11	14	11	5.88	0.783	0.861	0.822	-0.28279	550.1	544.9	547.5	2.73838	416.8	469.3
A0A068F7M9	FH1/FH2 domain-containing protein 1 variant OS=Homo sapiens GN=FHOD1 PE=2 SV=1	0	34.468	15	13	16	13	6.37	0.783	0.78	0.7815	-0.355682	422.3	409.6	415.95	2.61904	319.8	319.5
B3KM68	cDNA FLJ10398 fis, clone NT2RM4000349, highly similar to Homo sapiens basic leucine zipper and W2 domains 2 (BZW2), mRNA OS=Homo sapiens PE=2 SV=1	0.001	4.281	4	2	3	2	6.68	0.784	0.733	0.7585	-0.398779	47.6	47.6	47.6	1.67761	36.1	34.9
Q9BRP8	Partner of Y14 and mago OS=Homo sapiens GN=PYM1 PE=1 SV=1	0	33.945	53	7	17	7	9.45	0.784	0.802	0.793	-0.334607	477.8	471.2	474.5	2.67624	362.2	377.8
X5D299	Aldehyde dehydrogenase 5 family member A1 isoform A (Fragment) OS=Homo sapiens GN=ALDH5A1 PE=2 SV=1	0	11.88	6	3	5	3	8.09	0.785	0.901	0.843	-0.246395	82.4	80.5	81.45	1.91089	62.6	72.6
Q8N9N7	Leucine-rich repeat-containing protein 57 OS=Homo sapiens GN=LRRC57 PE=1 SV=1	0	10.221	16	4	6	4	8.43	0.785	0.806	0.7955	-0.330066	291.7	307.9	299.8	2.47683	221.4	248.1
C9JF17	Apolipoprotein D (Fragment) OS=Homo sapiens GN=APOD PE=1 SV=1	0	8.437	12	2	5	2	5.6	0.786	1.063	0.9245	-0.113255	57.2	52.1	54.65	1.73759	43.5	55.4
A0A024R782	Phosphoglycerate mutase OS=Homo sapiens GN=BPGM PE=2 SV=1	0	82.096	52	13	178	13	6.54	0.786	0.765	0.7755	-0.366801	6573.9	6590.3	6582.1	3.81836	5000.2	5045.6
Q13442	28 kDa heat- and acid-stable phosphoprotein OS=Homo sapiens GN=PDAP1 PE=1 SV=1	0	40.623	39	9	20	9	8.87	0.787	0.794	0.7905	-0.339163	1133.7	1145.3	1139.5	3.05671	862.5	909.7
A0A0S2Z3Y7	Galactose-1-phosphate uridylyltransferase (Fragment) OS=Homo sapiens GN=GALT PE=2 SV=1	0	6.521	6	2	3	2	6.99	0.788	0.88	0.834	-0.261881	50.5	54.3	52.4	1.71933	38.5	47.8
K7ER00	Phenylalanine--tRNA ligase alpha subunit OS=Homo sapiens GN=FARSA PE=1 SV=1	0	6.43	6	3	3	3	7.84	0.789	0.646	0.7175	-0.478949	92.6	95.9	94.25	1.97428	70.7	62
Q8TCT1	Phosphoethanolamine/phosphocholine phosphatase OS=Homo sapiens GN=PHOSPHO1 PE=1 SV=1	0	10.892	15	4	6	4	7.71	0.789	0.782	0.7855	-0.348317	235.1	235.5	235.3	2.37162	179.5	184.2
Q05D08	PA2G4 protein (Fragment) OS=Homo sapiens GN=PA2G4 PE=2 SV=1	0	72.735	38	14	52	14	8.95	0.789	0.808	0.7985	-0.324636	3267.1	3278.6	3272.85	3.51493	2493.3	2651.4
A0A087X1N8	Serpin B6 OS=Homo sapiens GN=SERPINB6 PE=1 SV=1	0	7.22	10	3	4	3	5.68	0.79	0.902	0.846	-0.24127	27.1	27	27.05	1.43217	20.7	24.4
Q96C19	EF-hand domain-containing protein D2 OS=Homo sapiens GN=EFHD2 PE=1 SV=1	0	10.577	14	4	5	4	5.2	0.791	0.849	0.82	-0.286304	63.8	62.9	63.35	1.80175	48.8	53.4
E7EW20	Unconventional myosin-VI OS=Homo sapiens GN=MYO6 PE=1 SV=2	0	16.196	5	6	8	6	8.51	0.791	0.672	0.7315	-0.45107	57.4	67.1	62.25	1.79414	43.9	45.1
O43681	ATPase ASNA1 OS=Homo sapiens GN=ASNA1 PE=1 SV=2	0	38.291	38	10	23	10	4.91	0.791	0.829	0.81	-0.304006	820.4	793.7	807.05	2.9069	628	658.5
P50570	Dynamin-2 OS=Homo sapiens GN=DNM2 PE=1 SV=2	0	70.326	28	19	33	19	7.44	0.791	0.787	0.789	-0.341903	1330.4	1387.3	1358.85	3.13317	1017.8	1091.9
Q9Y3I0	tRNA-splicing ligase RtcB homolog OS=Homo sapiens GN=RTCB PE=1 SV=1	0	26.723	17	8	12	8	7.23	0.792	0.758	0.775	-0.367732	468.2	486.2	477.2	2.6787	358.6	368.5
Q14683	Structural maintenance of chromosomes protein 1A OS=Homo sapiens GN=SMC1A PE=1 SV=2	0	21.372	7	9	11	9	7.64	0.793	0.689	0.741	-0.432455	188.3	181.7	185	2.26717	144.4	125.3
Q969T4	Ubiquitin-conjugating enzyme E2 E3 OS=Homo sapiens GN=UBE2E3 PE=1 SV=1	0	5.041	9	2	2	1	7.18	0.795	1.127	0.961	-0.0573917	10.8	10.4	10.6	1.02531	8.3	11.7
E9PAV3	Nascent polypeptide-associated complex subunit alpha, muscle-specific form OS=Homo sapiens GN=NACA PE=1 SV=1	0	30.168	3	4	18	4	9.58	0.795	0.882	0.8385	-0.254117	776.1	755.3	765.7	2.88406	597.1	666.3
Q6IBS0	Twinfilin-2 OS=Homo sapiens GN=TWF2 PE=1 SV=2	0	6.12	5	2	2	1	6.84	0.796	0.829	0.8125	-0.29956	24.3	22.6	23.45	1.37014	18.7	18.7
P63261	Actin, cytoplasmic 2 OS=Homo sapiens GN=ACTG1 PE=1 SV=1	0	179.865	57	18	248	1	5.48	0.796	0.816	0.806	-0.311148	9425.6	9400.9	9413.25	3.97374	7256.9	7673.2
Q9ULP9	TBC1 domain family member 24 OS=Homo sapiens GN=TBC1D24 PE=1 SV=2	0	16.171	10	5	9	5	7.36	0.797	0.885	0.841	-0.249822	451.7	464	457.85	2.66072	348.4	410.9
Q9UKV3	Apoptotic chromatin condensation inducer in the nucleus OS=Homo sapiens GN=ACIN1 PE=1 SV=2	0	16.248	5	6	8	6	6.43	0.798	0.707	0.7525	-0.410237	82.3	96.6	89.45	1.95158	63.5	68.3
O43390	Heterogeneous nuclear ribonucleoprotein R OS=Homo sapiens GN=HNRNPR PE=1 SV=1	0	29.731	19	10	14	4	8.13	0.798	0.976	0.887	-0.172994	69.6	71.1	70.35	1.84726	53.7	69.4
A0A024R6E8	Galactosylceramidase, isoform CRA_c OS=Homo sapiens GN=GALC PE=4 SV=1	0	9.262	5	3	5	3	6.64	0.799	0.742	0.7705	-0.376133	354.2	364	359.1	2.55522	273.8	270.3
P06132	Uroporphyrinogen decarboxylase OS=Homo sapiens GN=UROD PE=1 SV=2	0	44.41	29	7	23	7	6.14	0.799	0.793	0.796	-0.32916	817.8	825.6	821.7	2.91471	632	654.7
Q5EC54	Heterogeneous nuclear ribonucleoprotein K transcript variant OS=Homo sapiens GN=HNRPK PE=2 SV=1	0	64.978	36	15	59	1	5.33	0.799	0.821	0.81	-0.304006	2880.1	2863.1	2871.6	3.45812	2224.4	2352.2
A0A0S2Z4I4	Tropomyosin 3 isoform 3 (Fragment) OS=Homo sapiens GN=TPM3 PE=2 SV=1	0	68.796	46	15	72	0	4.75	0.801	0.824	0.8125	-0.29956	424.4	402.2	413.3	2.61627	328.6	331.4
V9HWE0	Annexin OS=Homo sapiens GN=HEL-S-7 PE=2 SV=1	0	25.17	31	11	21	10	5.05	0.802	0.833	0.8175	-0.290709	1386.2	1366.4	1376.3	3.13871	1075.7	1138.1
B7Z6L9	V-type proton ATPase subunit OS=Homo sapiens PE=2 SV=1	0	13.386	8	3	6	3	5.2	0.803	0.754	0.7785	-0.361231	116.9	130.5	123.7	2.09237	90.8	98.4
Q96M27	Protein PRRC1 OS=Homo sapiens GN=PRRC1 PE=1 SV=1	0	11.959	7	3	7	3	5.83	0.803	0.809	0.806	-0.311148	276	290.3	283.15	2.45202	214.3	234.9
A7E261	5-oxoprolinase (ATP-hydrolysing) OS=Homo sapiens GN=OPLAH PE=2 SV=1	0	15.675	6	5	6	5	6.58	0.803	0.793	0.798	-0.325539	120.7	110.2	115.45	2.06239	93.7	87.4
Q9P0L0	Vesicle-associated membrane protein-associated protein A OS=Homo sapiens GN=VAPA PE=1 SV=3	0	23.716	25	6	9	5	8.62	0.804	0.86	0.832	-0.265345	799.9	772.5	786.2	2.89553	622.2	664.2
P10114	Ras-related protein Rap-2a OS=Homo sapiens GN=RAP2A PE=1 SV=1	0	12.981	19	3	5	2	4.82	0.805	0.985	0.895	-0.16004	12.2	12.2	12.2	1.08636	9.5	12
Q9H444	Charged multivesicular body protein 4b OS=Homo sapiens GN=CHMP4B PE=1 SV=1	0	31.596	37	8	21	8	4.82	0.805	0.846	0.8255	-0.27666	873.3	862.1	867.7	2.93837	680.3	729.7
B2R8R5	cDNA, FLJ94025, highly similar to Homo sapiens tripartite motif-containing 28 (TRIM28), mRNA OS=Homo sapiens PE=2 SV=1	0	26.071	18	8	12	8	5.77	0.805	0.829	0.817	-0.291592	261.2	262.8	262	2.4183	203.3	217.9
P61956	Small ubiquitin-related modifier 2 OS=Homo sapiens GN=SUMO2 PE=1 SV=3	0	8.39	23	2	5	1	5.5	0.806	0.993	0.8995	-0.152805	96	90.8	93.4	1.97035	74.8	90.2
B4DW52	cDNA FLJ55253, highly similar to Actin, cytoplasmic 1 OS=Homo sapiens PE=2 SV=1	0	134.796	55	14	152	1	5.35	0.806	0.916	0.861	-0.215915	24.5	24.6	24.55	1.39005	19.1	22.5
P02792	Ferritin light chain OS=Homo sapiens GN=FTL PE=1 SV=2	0	17.735	29	4	9	4	5.78	0.807	0.72	0.7635	-0.3893	352.5	364.2	358.35	2.55431	275.1	262.5
Q86TI2	Dipeptidyl peptidase 9 OS=Homo sapiens GN=DPP9 PE=1 SV=3	0	16.687	8	4	6	4	6.46	0.807	0.812	0.8095	-0.304897	257.7	250	253.85	2.40458	201.2	203
Q6ICQ8	ARHG protein (Fragment) OS=Homo sapiens GN=ARHG PE=2 SV=1	0	25.355	35	5	13	4	8.12	0.807	0.775	0.791	-0.33825	175.7	170.3	173	2.23805	137.2	132
G8JLB6	Heterogeneous nuclear ribonucleoprotein H OS=Homo sapiens GN=HNRNPH1 PE=1 SV=1	0	34.189	28	9	13	4	6.8	0.809	0.868	0.8385	-0.254117	455.6	437	446.3	2.64963	356.7	379.6
A0A024R9I0	V-type proton ATPase subunit C OS=Homo sapiens GN=ATP6V1C1 PE=2 SV=1	0	37.316	32	12	21	12	7.46	0.809	0.831	0.82	-0.286304	1418	1475	1446.5	3.16032	1109.4	1226.2
Q9Y570	Protein phosphatase methylesterase 1 OS=Homo sapiens GN=PPME1 PE=1 SV=3	0	67.298	41	15	27	15	5.97	0.809	0.716	0.7625	-0.391191	1840.3	1857.4	1848.85	3.2669	1439.7	1330.3
V9HW12	Epididymis secretory sperm binding protein Li 2a OS=Homo sapiens GN=HEL-S-2a PE=2 SV=1	0	121.128	74	20	236	19	5.97	0.809	0.848	0.8285	-0.271426	19211	19253.6	19232.3	4.28403	15031.6	16339.1
P13473	Lysosome-associated membrane glycoprotein 2 OS=Homo sapiens GN=LAMP2 PE=1 SV=2	0	6.4	7	2	4	2	5.63	0.81	1.031	0.9205	-0.11951	108.3	93.5	100.9	2.00389	84.8	96.4
P00167	Cytochrome b5 OS=Homo sapiens GN=CYB5A PE=1 SV=2	0	22.689	43	4	13	4	4.96	0.81	0.814	0.812	-0.300448	587.3	560.3	573.8	2.75876	460.3	456.4
F1LJ00	TBC1 domain family, member 18 OS=Homo sapiens GN=TBC1D18 PE=2 SV=1	0	14.424	7	4	9	4	5.31	0.812	0.746	0.779	-0.360305	396.8	408.9	402.85	2.60514	311.6	305
Q52LJ0	Protein FAM98B OS=Homo sapiens GN=FAM98B PE=1 SV=1	0	16.246	17	5	6	5	6.29	0.812	0.871	0.8415	-0.248965	136	134.1	135.05	2.13049	106.8	116.9
Q8NHG7	Small VCP/p97-interacting protein OS=Homo sapiens GN=SVIP PE=1 SV=1	0	8.648	42	3	6	3	8.91	0.813	0.773	0.793	-0.334607	337.3	335.1	336.2	2.5266	265.3	259.2
A8K7T4	cDNA FLJ75774, highly similar to Homo sapiens lectin, mannose-binding 2 (LMAN2), mRNA OS=Homo sapiens PE=2 SV=1	0	9.538	15	4	8	4	6.95	0.813	0.881	0.847	-0.239566	331.7	326.3	329	2.5172	260.7	287.4
P04899	Guanine nucleotide-binding protein G(i) subunit alpha-2 OS=Homo sapiens GN=GNAI2 PE=1 SV=3	0	30.36	28	8	11	5	5.54	0.813	0.862	0.8375	-0.255839	234.2	238.6	236.4	2.37365	184.2	205.8
A0A024R877	Delta-aminolevulinic acid dehydratase OS=Homo sapiens GN=ALAD PE=3 SV=1	0	71.716	43	13	44	13	6.84	0.813	0.878	0.8455	-0.242123	2018.1	2021.7	2019.9	3.30533	1586.8	1774.8
Q16775	Hydroxyacylglutathione hydrolase, mitochondrial OS=Homo sapiens GN=HAGH PE=1 SV=2	0	43.034	34	8	38	8	8.12	0.814	0.802	0.808	-0.307573	1818	1837.4	1827.7	3.2619	1431.5	1474.8
A0A024RB87	RAP1B, member of RAS oncogene family, isoform CRA_a OS=Homo sapiens GN=RAP1B PE=4 SV=1	0	39.921	46	8	22	3	5.78	0.814	0.819	0.8165	-0.292475	892	899.7	895.85	2.95224	702.6	737.5
Q53HQ0	Flotillin 1 variant (Fragment) OS=Homo sapiens PE=2 SV=1	0	76.983	47	17	38	17	8.09	0.815	0.858	0.8365	-0.257563	862	835.1	848.55	2.92868	679.2	716.7
A0A024RDE8	PDZ and LIM domain 5, isoform CRA_c OS=Homo sapiens GN=PDLIM5 PE=4 SV=1	0	9.493	7	4	5	2	8.21	0.816	0.791	0.8035	-0.31563	167.6	157.7	162.65	2.21125	132.3	124.7
Q9Y333	U6 snRNA-associated Sm-like protein LSm2 OS=Homo sapiens GN=LSM2 PE=1 SV=1	0	17.576	46	4	8	4	6.52	0.817	0.783	0.8	-0.321928	85.2	81.5	83.35	1.92091	67.3	63.9
Q543A1	Putative NFkB activating protein OS=Homo sapiens GN=TMEM9B PE=2 SV=1	0	4.957	11	2	3	1	8.06	0.818	0.727	0.7725	-0.372393	80	97.4	88.7	1.94792	63.3	70.8
Q8WVJ2	NudC domain-containing protein 2 OS=Homo sapiens GN=NUDCD2 PE=1 SV=1	0	15.129	25	3	8	3	5.07	0.818	0.875	0.8465	-0.240418	274.9	260.9	267.9	2.42797	217.6	228.3
A8K7Z3	cDNA FLJ77229, highly similar to Homo sapiens GRIP1 associated protein 1 (GRIPAP1), transcript variant 1, mRNA OS=Homo sapiens PE=2 SV=1	0	7.503	3	3	5	3	5.07	0.818	0.882	0.85	-0.234465	114.2	109.9	112.05	2.04941	90.3	96.9
A0A158RFU6	RAB7, member RAS oncogene family, isoform CRA_a OS=Homo sapiens GN=RAB7A PE=2 SV=1	0	57.728	64	12	22	12	6.7	0.818	0.836	0.827	-0.274041	1374.6	1380.7	1377.65	3.13914	1087.9	1154.2
B4E284	cDNA FLJ51188, highly similar to N-acetylglucosamine-6-sulfatase (EC3.1.6.14) OS=Homo sapiens PE=2 SV=1	0	6.311	4	2	2	2	8.07	0.819	0.964	0.8915	-0.165693	87	84.4	85.7	1.93298	68.9	81.4
J3KPC5	RAP1, GTPase activating protein 1, isoform CRA_e OS=Homo sapiens GN=RAP1GAP PE=1 SV=1	0.002	3.982	3	2	2	2	5.97	0.819	0.917	0.868	-0.204233	68.8	67.5	68.15	1.83347	54.5	61.9
Q9Y3E7	Charged multivesicular body protein 3 OS=Homo sapiens GN=CHMP3 PE=1 SV=3	0.002	3.676	6	2	2	2	5.12	0.819	0.909	0.864	-0.210897	89.6	89.8	89.7	1.95279	71	81.7
Q9NWX6	Probable tRNA(His) guanylyltransferase OS=Homo sapiens GN=THG1L PE=1 SV=2	0	9.597	10	3	4	3	8	0.819	0.857	0.838	-0.254978	245.1	230.3	237.7	2.37603	194.2	197.4
V9HW88	Calreticulin, isoform CRA_b OS=Homo sapiens GN=HEL-S-99n PE=2 SV=1	0	96.908	55	22	58	22	4.44	0.819	0.819	0.819	-0.288065	3426.4	3381.5	3403.95	3.53198	2715.2	2771.4
Q9BRT3	Migration and invasion enhancer 1 OS=Homo sapiens GN=MIEN1 PE=1 SV=1	0	9.509	26	3	6	3	4.37	0.82	0.755	0.7875	-0.344648	225	228.6	226.8	2.35564	178.5	172.6
Q96AJ9	Vesicle transport through interaction with t-SNAREs homolog 1A OS=Homo sapiens GN=VTI1A PE=1 SV=2	0	6.516	12	3	5	3	6.4	0.82	0.925	0.8725	-0.196773	132.7	139.1	135.9	2.13322	105.2	128.6
P27701	CD82 antigen OS=Homo sapiens GN=CD82 PE=1 SV=1	0.001	4.552	8	2	3	2	5.24	0.821	1.16	0.9905	-0.0137711	13.1	17.6	15.35	1.18611	10.4	20.4
Q96HY6	DDRGK domain-containing protein 1 OS=Homo sapiens GN=DDRGK1 PE=1 SV=2	0	10.805	12	3	7	3	5.12	0.821	1.053	0.937	-0.093879	21.9	21.4	21.65	1.33546	17.4	22.5
D3YTI2	Low molecular weight phosphotyrosine protein phosphatase OS=Homo sapiens GN=ACP1 PE=1 SV=1	0	13.087	66	4	6	2	8.35	0.821	0.939	0.88	-0.184425	86.6	81.7	84.15	1.92505	68.8	76.8
O15498	Synaptobrevin homolog YKT6 OS=Homo sapiens GN=YKT6 PE=1 SV=1	0	15.59	24	5	10	5	6.92	0.821	0.91	0.8655	-0.208394	441.6	421.1	431.35	2.63483	350.7	383.4
E9PEB5	Far upstream element-binding protein 1 OS=Homo sapiens GN=FUBP1 PE=1 SV=1	0	29.28	18	11	18	9	7.93	0.821	0.844	0.8325	-0.264478	731.9	739.8	735.85	2.86679	581.5	624.5
E7EPK1	Septin-7 OS=Homo sapiens GN=SEPT7 PE=1 SV=2	0	55.87	34	14	25	13	8.63	0.821	0.811	0.816	-0.293359	1176.5	1200.4	1188.45	3.07498	934.5	974
O43314	Inositol hexakisphosphate and diphosphoinositol-pentakisphosphate kinase 2 OS=Homo sapiens GN=PPIP5K2 PE=1 SV=3	0	86.012	24	25	44	15	8.22	0.822	0.841	0.8315	-0.266212	1266.3	1249.3	1257.8	3.09961	1007.2	1050.9
A8KA19	cDNA FLJ75831, highly similar to Homo sapiens exportin, tRNA (nuclear export receptor for tRNAs) (XPOT), mRNA OS=Homo sapiens PE=2 SV=1	0	37.259	13	10	17	10	5.39	0.823	0.792	0.8075	-0.308466	527.1	536.1	531.6	2.72558	419.4	424.9
Q5VZU9	Tripeptidyl-peptidase 2 OS=Homo sapiens GN=TPP2 PE=1 SV=1	0	175.862	41	41	90	1	6.52	0.823	0.845	0.834	-0.261881	126.4	117.6	122	2.08636	100.6	99.4
O60888	Protein CutA OS=Homo sapiens GN=CUTA PE=1 SV=2	0	9.299	16	2	6	2	5.5	0.824	0.881	0.8525	-0.230228	216.8	220.3	218.55	2.33955	172.7	194.1
Q9BWU0	Kanadaptin OS=Homo sapiens GN=SLC4A1AP PE=1 SV=1	0	6.203	3	2	3	2	5.19	0.824	0.827	0.8255	-0.27666	87.3	87.6	87.45	1.94176	69.6	72.5
Q9NPF4	Probable tRNA N6-adenosine threonylcarbamoyltransferase OS=Homo sapiens GN=OSGEP PE=1 SV=1	0.001	4.333	6	2	2	2	6.35	0.824	0.997	0.9105	-0.135269	21.7	25.7	23.7	1.37475	17.3	25.6
B8ZZD4	Tax1-binding protein 1 OS=Homo sapiens GN=TAX1BP1 PE=1 SV=1	0	5.497	2	2	2	2	5.44	0.825	0.931	0.878	-0.187707	30.7	32.7	31.7	1.50106	24.5	30.5
O14617	AP-3 complex subunit delta-1 OS=Homo sapiens GN=AP3D1 PE=1 SV=1	0	18.136	5	6	10	6	8.48	0.826	0.948	0.887	-0.172994	194.8	193.6	194.2	2.28825	155.6	183.7
P52907	F-actin-capping protein subunit alpha-1 OS=Homo sapiens GN=CAPZA1 PE=1 SV=3	0	69.879	59	11	37	9	5.69	0.826	0.861	0.8435	-0.24554	1239.5	1231.9	1235.7	3.09191	990.5	1061.1
O14828	Secretory carrier-associated membrane protein 3 OS=Homo sapiens GN=SCAMP3 PE=1 SV=3	0	13.199	18	4	6	4	7.64	0.827	0.828	0.8275	-0.273169	70.5	70.7	70.6	1.8488	56.4	58.5
Q9NRV9	Heme-binding protein 1 OS=Homo sapiens GN=HEBP1 PE=1 SV=1	0	15.667	32	5	6	5	5.8	0.827	0.835	0.831	-0.26708	274.8	294.6	284.7	2.45439	219.9	246.1
P53621	Coatomer subunit alpha OS=Homo sapiens GN=COPA PE=1 SV=2	0	21.219	7	7	7	7	7.66	0.827	0.741	0.784	-0.351074	95.3	92.4	93.85	1.97243	76.2	68.5
Q9H910	Jupiter microtubule associated homolog 2 OS=Homo sapiens GN=JPT2 PE=1 SV=1	0	6.981	13	2	3	2	9.26	0.83	0.787	0.8085	-0.30668	93.2	95.9	94.55	1.97566	74.8	75.5
O43665	Regulator of G-protein signaling 10 OS=Homo sapiens GN=RGS10 PE=1 SV=2	0	13.43	29	4	7	4	5.49	0.831	0.871	0.851	-0.232769	104.4	104.5	104.45	2.01891	83.9	91
A0A1W2PPZ5	Transcription elongation factor A protein 1 OS=Homo sapiens GN=TCEA1 PE=1 SV=1	0	58.988	52	16	29	16	8.38	0.831	0.819	0.825	-0.277534	544.2	551.4	547.8	2.73862	437.6	451.5
B4DMM7	cDNA FLJ59722, highly similar to Retinoblastoma-binding protein 5 OS=Homo sapiens PE=2 SV=1	0	7.639	6	2	3	2	5.2	0.833	0.815	0.824	-0.279284	62.4	67	64.7	1.8109	50.3	54.6
A0A0A6YYL6	Protein RPL17-C18orf32 OS=Homo sapiens GN=RPL17-C18orf32 PE=3 SV=1	0	5.241	10	2	3	1	10.1	0.833	0.789	0.811	-0.302226	37.1	41.9	39.5	1.5966	29.9	33.1
Q9Y4D1	Disheveled-associated activator of morphogenesis 1 OS=Homo sapiens GN=DAAM1 PE=1 SV=2	0	13.734	4	5	5	5	7.23	0.833	0.818	0.8255	-0.27666	74.7	79.5	77.1	1.88705	60.2	65
Q01469	Fatty acid-binding protein, epidermal OS=Homo sapiens GN=FABP5 PE=1 SV=3	0	31.88	53	6	17	6	7.01	0.833	0.868	0.8505	-0.233617	437.2	465.3	451.25	2.65442	352.3	403.8
P62312	U6 snRNA-associated Sm-like protein LSm6 OS=Homo sapiens GN=LSM6 PE=1 SV=1	0	8.096	25	2	3	2	9.58	0.834	0.804	0.819	-0.288065	350.1	360.6	355.35	2.55066	282.3	290.2
Q13620	Cullin-4B OS=Homo sapiens GN=CUL4B PE=1 SV=4	0	21.178	9	9	10	3	7.37	0.834	0.897	0.8655	-0.208394	157	151.7	154.35	2.18851	126.7	136.1
G3V3D1	Epididymal secretory protein E1 (Fragment) OS=Homo sapiens GN=NPC2 PE=1 SV=1	0	11.862	22	5	5	5	6.73	0.835	0.698	0.7665	-0.383642	179.3	195.8	187.55	2.27312	144.8	136.6
Q14376	UDP-glucose 4-epimerase OS=Homo sapiens GN=GALE PE=1 SV=2	0	30.429	24	7	15	7	6.73	0.835	0.815	0.825	-0.277534	273.1	267.7	270.4	2.43201	220.6	218.1
A0A0U1RRM4	Polypyrimidine tract-binding protein 1 OS=Homo sapiens GN=PTBP1 PE=1 SV=1	0	20.075	14	7	13	1	9.1	0.835	0.814	0.8245	-0.278409	227.3	216.8	222.05	2.34645	183.5	176.5
A4D0V4	Capping protein (Actin filament) muscle Z-line, alpha 2 OS=Homo sapiens GN=CAPZA2 PE=2 SV=1	0	43.449	43	8	16	6	5.85	0.835	0.905	0.87	-0.200913	302	310.1	306.05	2.48579	243.8	280.9
B2R7D2	cDNA, FLJ93389, highly similar to Homo sapiens multiple inositol polyphosphate histidine phosphatase, 1 (MINPP1), mRNA OS=Homo sapiens PE=2 SV=1	0	29.555	18	8	16	8	7.97	0.835	0.761	0.798	-0.325539	555.7	568.5	562.1	2.74981	448.6	432.8
Q00839	Heterogeneous nuclear ribonucleoprotein U OS=Homo sapiens GN=HNRNPU PE=1 SV=6	0	10.581	6	3	3	2	6	0.836	0.64	0.738	-0.438307	44.9	57.3	51.1	1.70842	36.3	36.7
Q96CN7	Isochorismatase domain-containing protein 1 OS=Homo sapiens GN=ISOC1 PE=1 SV=3	0	29.2	24	6	13	6	7.39	0.836	0.856	0.846	-0.24127	469.9	451.5	460.7	2.66342	379.8	386.7
Q92539	Phosphatidate phosphatase LPIN2 OS=Homo sapiens GN=LPIN2 PE=1 SV=1	0	35.853	14	11	18	11	5.33	0.836	0.823	0.8295	-0.269686	931.3	944.5	937.9	2.97216	752.7	777.3
Q53TN4	Cytochrome b reductase 1 OS=Homo sapiens GN=CYBRD1 PE=1 SV=1	0	16.543	12	3	6	3	8.76	0.837	0.858	0.8475	-0.238715	92.2	86.9	89.55	1.95207	74.6	74.6
B1AR63	Phosphotransferase (Fragment) OS=Homo sapiens GN=HK1 PE=1 SV=8	0	28.181	28	7	12	1	5.16	0.837	0.68	0.7585	-0.398779	43.5	51.9	47.7	1.67852	35.2	35.3
Q6FHY4	N-ethylmaleimide-sensitive factor attachment protein, gamma, isoform CRA_b OS=Homo sapiens GN=NAPG PE=2 SV=1	0	35.129	37	9	20	9	5.41	0.837	0.836	0.8365	-0.257563	786.8	792.5	789.65	2.89743	637.2	662.5
E7ESC6	Exportin-7 OS=Homo sapiens GN=XPO7 PE=1 SV=1	0	132.388	33	32	69	32	6.48	0.837	0.857	0.847	-0.239566	3139	3097.2	3118.1	3.49389	2542.2	2656.4
Q15833	Syntaxin-binding protein 2 OS=Homo sapiens GN=STXBP2 PE=1 SV=2	0	17.422	12	6	8	6	6.55	0.838	0.874	0.856	-0.224317	213	224.3	218.65	2.33975	172.6	196.2
A0A024QZK8	Heterogeneous nuclear ribonucleoprotein H3 (2H9), isoform CRA_a OS=Homo sapiens GN=HNRPH3 PE=4 SV=1	0	26.967	26	7	11	6	6.87	0.838	0.74	0.789	-0.341903	213.7	223.5	218.6	2.33965	173.3	165.5
B4DUC8	S-methyl-5'-thioadenosine phosphorylase OS=Homo sapiens GN=MTAP PE=1 SV=1	0	37.179	46	9	16	1	7.46	0.838	0.897	0.8675	-0.205064	816.8	764.8	790.8	2.89807	662.2	685.9
Q9NPJ3	Acyl-coenzyme A thioesterase 13 OS=Homo sapiens GN=ACOT13 PE=1 SV=1	0	6.789	16	2	3	2	9.14	0.839	0.898	0.8685	-0.203402	243.5	217.7	230.6	2.36286	197.5	195.5
A6NEM2	Host cell factor 1 OS=Homo sapiens GN=HCFC1 PE=1 SV=2	0	6.445	1	2	2	2	7.33	0.839	1.075	0.957	-0.0634092	39.8	33	36.4	1.5611	32.3	35.5
Q9H1E3	Nuclear ubiquitous casein and cyclin-dependent kinase substrate 1 OS=Homo sapiens GN=NUCKS1 PE=1 SV=1	0	10.197	12	3	6	3	5.08	0.839	0.951	0.895	-0.16004	54	50.9	52.45	1.71975	43.8	48.4
Q13451	Peptidyl-prolyl cis-trans isomerase FKBP5 OS=Homo sapiens GN=FKBP5 PE=1 SV=2	0	54.601	36	17	30	17	5.9	0.839	0.872	0.8555	-0.22516	1249.3	1215.3	1232.3	3.09072	1014.3	1059.9
Q8N357	Solute carrier family 35 member F6 OS=Homo sapiens GN=SLC35F6 PE=1 SV=1	0	7.269	5	2	3	2	6.93	0.84	0.825	0.8325	-0.264478	37.4	34.5	35.95	1.5557	30.4	28.5
H0Y4Z8	Chromosome 9 open reading frame 86, isoform CRA_b OS=Homo sapiens GN=RABL6 PE=1 SV=2	0.001	4.864	2	2	2	2	5.22	0.84	0.889	0.8645	-0.210062	203.7	192.1	197.9	2.29645	165.5	170.8
P54819	Adenylate kinase 2, mitochondrial OS=Homo sapiens GN=AK2 PE=1 SV=2	0	10.815	19	4	6	4	7.81	0.84	0.939	0.8895	-0.168933	201.6	186.5	194.05	2.28791	163.7	175.1
V9HW53	DDAH2 OS=Homo sapiens GN=HEL-S-277 PE=1 SV=1	0	11.835	12	3	4	3	6.01	0.841	0.677	0.759	-0.397828	87.3	91.7	89.5	1.95182	71	62.1
P02649	Apolipoprotein E OS=Homo sapiens GN=APOE PE=1 SV=1	0.002	4.059	5	2	3	2	5.73	0.843	0.776	0.8095	-0.304897	156.6	166.9	161.75	2.20884	127.7	129.5
Q9GZZ1	N-alpha-acetyltransferase 50 OS=Homo sapiens GN=NAA50 PE=1 SV=1	0	19.6	44	7	7	7	8.81	0.844	0.853	0.8485	-0.237013	218.9	210	214.45	2.33133	178.6	179.1
P78527	DNA-dependent protein kinase catalytic subunit OS=Homo sapiens GN=PRKDC PE=1 SV=3	0	44.212	5	16	20	16	7.12	0.844	0.831	0.8375	-0.255839	512.1	517.7	514.9	2.71172	418.2	430.2
Q6FGG2	VAMP3 protein OS=Homo sapiens GN=VAMP3 PE=2 SV=1	0	13.434	40	3	6	3	8.79	0.845	1.104	0.9745	-0.0372659	119.8	96.9	108.35	2.03483	97.9	107
A0A0A0MQS1	Pyrroline-5-carboxylate reductase OS=Homo sapiens GN=PYCR3 PE=1 SV=1	0	16.339	23	5	8	5	8.1	0.845	0.925	0.885	-0.176251	301.8	290.3	296.05	2.47137	246.7	268.6
Q9NPB8	Glycerophosphocholine phosphodiesterase GPCPD1 OS=Homo sapiens GN=GPCPD1 PE=1 SV=2	0	15.422	8	5	7	5	5.53	0.845	0.745	0.795	-0.330973	142.5	156.9	149.7	2.17522	116.4	117
Q92499	ATP-dependent RNA helicase DDX1 OS=Homo sapiens GN=DDX1 PE=1 SV=2	0	28.058	16	10	15	10	7.23	0.845	0.759	0.802	-0.318326	119.6	136.4	128	2.10721	97.7	103.5
Q86SZ2	Trafficking protein particle complex subunit 6B OS=Homo sapiens GN=TRAPPC6B PE=1 SV=1	0	6.144	14	2	3	2	8.68	0.846	1.047	0.9465	-0.0793256	51.3	51.1	51.2	1.70927	42	53.5
A8K3K1	cDNA FLJ78096, highly similar to Homo sapiens actin, alpha, cardiac muscle (ACTC), mRNA OS=Homo sapiens PE=2 SV=1	0	94.218	26	11	159	1	5.39	0.846	0.837	0.8415	-0.248965	464.2	478.9	471.55	2.67353	380	400.9
B3KP90	cDNA FLJ31447 fis, clone NT2NE2000913, highly similar to Protein phosphatase 2C isoform beta (EC 3.1.3.16) OS=Homo sapiens PE=2 SV=1	0	14.063	12	5	6	4	5.05	0.847	0.98	0.9135	-0.130523	327	288.6	307.8	2.48827	268	282.8
O14737	Programmed cell death protein 5 OS=Homo sapiens GN=PDCD5 PE=1 SV=3	0	37.853	58	7	34	7	6.04	0.847	0.896	0.8715	-0.198427	1944.6	1856.5	1900.55	3.27888	1592.9	1662.9
A0A024R845	RAB14, member RAS oncogene family, isoform CRA_a OS=Homo sapiens GN=RAB14 PE=4 SV=1	0	34.323	61	10	20	9	6.21	0.847	0.959	0.903	-0.147202	337.6	308.1	322.85	2.509	276.6	295.5
Q8NBQ5	Estradiol 17-beta-dehydrogenase 11 OS=Homo sapiens GN=HSD17B11 PE=1 SV=3	0	7.674	8	3	3	3	9.07	0.848	0.928	0.888	-0.171368	235.9	224.4	230.15	2.36201	193.4	208.3
G3V1V0	Myosin light polypeptide 6 OS=Homo sapiens GN=MYL6 PE=1 SV=1	0	40.688	61	9	22	7	4.77	0.848	0.844	0.846	-0.24127	975.8	996.2	986	2.99388	800.5	840.7
Q8IZ83	Aldehyde dehydrogenase family 16 member A1 OS=Homo sapiens GN=ALDH16A1 PE=1 SV=2	0	47.161	16	11	24	11	6.79	0.848	0.844	0.846	-0.24127	766.3	753.7	760	2.88081	628.5	636.3
Q9Y6I3	Epsin-1 OS=Homo sapiens GN=EPN1 PE=1 SV=2	0	15.909	13	5	7	5	4.83	0.849	1.005	0.927	-0.109359	101.5	96.1	98.8	1.99476	83.3	96.6
A0A024R5Q1	HCG2003792, isoform CRA_b OS=Homo sapiens GN=hCG_2003792 PE=4 SV=1	0	13.582	28	3	8	3	4.93	0.851	0.88	0.8655	-0.208394	249.3	258.9	254.1	2.405	205.1	227.8
B3KML1	cDNA FLJ11308 fis, clone PLACE1010074, highly similar to Sorting nexin-2 OS=Homo sapiens PE=2 SV=1	0	60.126	36	17	30	16	5.06	0.851	0.875	0.863	-0.212568	1525.7	1566.5	1546.1	3.18924	1255.1	1371.4
P0C7P3	Protein SLFN14 OS=Homo sapiens GN=SLFN14 PE=1 SV=2	0	24.517	9	8	13	8	8.24	0.853	0.855	0.854	-0.227692	414.4	418.5	416.45	2.61956	341.9	358.1
J3KPF3	4F2 cell-surface antigen heavy chain OS=Homo sapiens GN=SLC3A2 PE=1 SV=1	0	23.662	14	8	11	8	5.05	0.853	0.799	0.826	-0.275786	388.3	404.8	396.55	2.5983	320.4	323.4
Q562L9	Actin-like protein (Fragment) OS=Homo sapiens GN=ACT PE=4 SV=1	0	27.878	53	3	24	1	6.52	0.854	0.874	0.864	-0.210897	92	97.2	94.6	1.97589	76	85
A0A1B2JLU2	Retinitis pigmentosa 2 OS=Homo sapiens GN=RP2 PE=4 SV=1	0	9.274	8	3	4	3	5.12	0.854	0.763	0.8085	-0.30668	115	121	118	2.07188	95	92.3
P00387	NADH-cytochrome b5 reductase 3 OS=Homo sapiens GN=CYB5R3 PE=1 SV=3	0	34.198	31	7	12	7	7.59	0.854	0.855	0.8545	-0.226848	473	460.4	466.7	2.66904	390.6	393.6
B2R5M8	Isocitrate dehydrogenase [NADP] OS=Homo sapiens PE=2 SV=1	0	63.217	42	16	34	16	7.01	0.855	0.893	0.874	-0.194295	1290.8	1225.5	1258.15	3.09973	1067.1	1094.7
Q562R1	Beta-actin-like protein 2 OS=Homo sapiens GN=ACTBL2 PE=1 SV=2	0	42.774	20	5	85	2	5.59	0.856	0.887	0.8715	-0.198427	241.8	242.2	242	2.38382	200.1	215
B7Z7F0	cDNA FLJ56420, highly similar to Aspartyl aminopeptidase (EC 3.4.11.21) OS=Homo sapiens PE=2 SV=1	0	17.493	11	6	9	6	7.72	0.856	1.337	1.0965	0.132906	177.4	171.1	174.25	2.24117	146.9	228.8
E9PL57	NEDD8-MDP1 readthrough (Fragment) OS=Homo sapiens GN=NEDD8-MDP1 PE=4 SV=1	0	15.74	28	6	19	3	7.43	0.856	0.826	0.841	-0.249822	890.7	951.8	921.25	2.96438	737.1	786.1
B0YJ88	Radixin OS=Homo sapiens GN=RDX PE=2 SV=1	0	74.104	32	22	36	9	6.37	0.856	0.827	0.8415	-0.248965	576.1	574.5	575.3	2.75989	476.8	475.5
A0A024R629	Sialophorin (GpL115, leukosialin, CD43), isoform CRA_a OS=Homo sapiens GN=SPN PE=4 SV=1	0	6.279	6	2	7	2	5.1	0.857	0.697	0.777	-0.364013	16.4	19.4	17.9	1.25285	13.6	13.5
Q9H0P0	Cytosolic 5'-nucleotidase 3A OS=Homo sapiens GN=NT5C3A PE=1 SV=3	0	28.558	31	8	13	8	7.12	0.857	0.996	0.9265	-0.110137	348.4	336.3	342.35	2.53447	288.8	335.1
A0A140VK84	Fructosamine-3-kinase-related protein, isoform CRA_a OS=Homo sapiens GN=FN3KRP PE=2 SV=1	0	26.762	30	9	13	9	7.33	0.857	0.97	0.9135	-0.130523	375	354.9	364.95	2.56223	310.7	344.2
Q13393	Phospholipase D1 OS=Homo sapiens GN=PLD1 PE=1 SV=1	0.001	4.816	2	2	2	2	8.78	0.859	0.98	0.9195	-0.121079	14.2	14.1	14.15	1.15076	11.8	13.8
B4DWA6	cDNA FLJ60094, highly similar to F-actin capping protein subunit beta OS=Homo sapiens PE=2 SV=1	0	52.124	40	14	37	14	6.14	0.859	0.884	0.8715	-0.198427	2091.7	2066.5	2079.1	3.31788	1736.9	1826.4
Q5VV89	Microsomal glutathione S-transferase 3 OS=Homo sapiens GN=MGST3 PE=1 SV=1	0	11.981	22	2	4	2	9.96	0.86	0.912	0.886	-0.174621	102.5	90.1	96.3	1.98363	85.3	82.2
Q13526	Peptidyl-prolyl cis-trans isomerase NIMA-interacting 1 OS=Homo sapiens GN=PIN1 PE=1 SV=1	0	9.705	26	3	6	3	8.82	0.86	0.895	0.8775	-0.188529	295.6	301	298.3	2.47465	246	269.4
Q9NRW1	Ras-related protein Rab-6B OS=Homo sapiens GN=RAB6B PE=1 SV=1	0	30.442	37	7	23	4	5.53	0.86	0.902	0.881	-0.182786	944.2	920.3	932.25	2.96953	785.3	830.7
Q9Y4X5	E3 ubiquitin-protein ligase ARIH1 OS=Homo sapiens GN=ARIH1 PE=1 SV=2	0	27.971	17	8	15	8	5.08	0.86	1.073	0.9665	-0.0491584	313.6	320.7	317.15	2.50126	260.9	344.3
E5KMI6	Lon protease homolog, mitochondrial OS=Homo sapiens GN=LONP1 PE=3 SV=1	0	47.742	18	14	23	14	6.39	0.86	0.815	0.8375	-0.255839	1111.7	1156.4	1134.05	3.05463	925.1	942.5
A0A024RDS1	Heat shock 105kDa/110kDa protein 1, isoform CRA_c OS=Homo sapiens GN=HSPH1 PE=3 SV=1	0	58.383	24	18	25	14	5.39	0.861	0.832	0.8465	-0.240418	933.2	965.2	949.2	2.97736	777.4	802.9
P63218	Guanine nucleotide-binding protein G(I)/G(S)/G(O) subunit gamma-5 OS=Homo sapiens GN=GNG5 PE=1 SV=3	0	7.899	63	3	5	3	9.85	0.862	0.87	0.866	-0.207561	459.3	446.8	453.05	2.65615	382.8	388.8
A0A024R8W0	DEAD (Asp-Glu-Ala-Asp) box polypeptide 48, isoform CRA_a OS=Homo sapiens GN=DDX48 PE=3 SV=1	0	26.543	18	6	16	4	6.73	0.862	0.819	0.8405	-0.25068	120.9	113.4	117.15	2.06874	100.8	92.9
A0A024R7T3	Heterogeneous nuclear ribonucleoprotein F, isoform CRA_a OS=Homo sapiens GN=HNRPF PE=4 SV=1	0	18.574	18	6	11	4	5.58	0.862	0.746	0.804	-0.314733	233.6	237.6	235.6	2.37218	194.7	177.2
Q8N335	Glycerol-3-phosphate dehydrogenase 1-like protein OS=Homo sapiens GN=GPD1L PE=1 SV=1	0	5.271	6	2	3	2	7.02	0.863	0.881	0.872	-0.1976	178.3	159.1	168.7	2.22712	148.9	140.2
A0A024RC31	KIAA1012, isoform CRA_b OS=Homo sapiens GN=KIAA1012 PE=4 SV=1	0	13.662	3	5	7	5	6.87	0.863	0.814	0.8385	-0.254117	135.7	140.4	138.05	2.14004	113.3	114.4
P62834	Ras-related protein Rap-1A OS=Homo sapiens GN=RAP1A PE=1 SV=1	0	31.963	46	8	20	3	6.67	0.863	0.808	0.8355	-0.259288	540.2	562.6	551.4	2.74147	450.8	454.6
E9PI68	Signal peptidase complex subunit 2 OS=Homo sapiens GN=SPCS2 PE=1 SV=1	0	5.395	13	2	3	2	8.79	0.864	0.773	0.8185	-0.288946	18.3	21.9	20.1	1.3032	15.3	16.9
A0A024QZT9	NAD(P)H dehydrogenase, quinone 2, isoform CRA_a OS=Homo sapiens GN=NQO2 PE=4 SV=1	0	10.493	10	3	4	3	6.29	0.864	0.953	0.9085	-0.138442	155.8	167.6	161.7	2.20871	130.2	159.8
P42898	Methylenetetrahydrofolate reductase OS=Homo sapiens GN=MTHFR PE=1 SV=3	0	9.184	6	4	4	4	5.34	0.864	0.799	0.8315	-0.266212	177.4	187.7	182.55	2.26138	148.3	150
Q9Y6K9	NF-kappa-B essential modulator OS=Homo sapiens GN=IKBKG PE=1 SV=2	0	8.344	7	3	3	3	5.71	0.866	1.149	1.0075	0.0107798	16	11.6	13.8	1.13988	13.4	13.3
Q5T5C7	Serine--tRNA ligase, cytoplasmic OS=Homo sapiens GN=SARS PE=1 SV=1	0	35.49	18	9	18	9	7.06	0.866	0.797	0.8315	-0.266212	933	998.6	965.8	2.98489	781.6	796.4
P26641	Elongation factor 1-gamma OS=Homo sapiens GN=EEF1G PE=1 SV=3	0	32.428	26	12	21	12	6.67	0.866	0.942	0.904	-0.145605	1664.8	1658	1661.4	3.22047	1395	1562.4
P08754	Guanine nucleotide-binding protein G(k) subunit alpha OS=Homo sapiens GN=GNAI3 PE=1 SV=3	0	28.769	25	8	10	5	5.69	0.867	0.815	0.841	-0.249822	255.7	254.9	255.3	2.40705	214.3	207.8
A0A097Q0T5	Cytochrome c oxidase subunit 2 OS=Homo sapiens GN=COX2 PE=3 SV=1	0	5.751	11	2	2	1	4.75	0.868	0.929	0.8985	-0.15441	31.7	31.5	31.6	1.49969	26.6	29.3
A0A024R136	Rac GTPase activating protein 1, isoform CRA_a OS=Homo sapiens GN=RACGAP1 PE=4 SV=1	0	8.947	6	4	4	4	8.88	0.868	0.991	0.9295	-0.105473	147.4	134.1	140.75	2.14845	123.7	133
P16383	GC-rich sequence DNA-binding factor 2 OS=Homo sapiens GN=GCFC2 PE=1 SV=2	0	8.14	4	3	4	3	5.99	0.869	0.855	0.862	-0.21424	113.9	119.2	116.55	2.06651	95.7	101.9
Q53H29	Nucleoporin 54kDa variant (Fragment) OS=Homo sapiens PE=2 SV=1	0	9.777	7	4	7	4	7.02	0.87	0.795	0.8325	-0.264478	63.6	64.9	64.25	1.80787	53.5	51.6
Q96GG9	DCN1-like protein 1 OS=Homo sapiens GN=DCUN1D1 PE=1 SV=1	0	32.054	34	10	19	10	5.34	0.87	0.937	0.9035	-0.146403	975.9	936.1	956	2.98046	821.5	877.4
V9H1D9	Alpha globin OS=Homo sapiens PE=3 SV=1	0	196.888	97	15	1257	2	8.24	0.87	0.866	0.868	-0.204233	126.1	140.3	133.2	2.1245	106.1	121.5
Q15057	Arf-GAP with coiled-coil, ANK repeat and PH domain-containing protein 2 OS=Homo sapiens GN=ACAP2 PE=1 SV=3	0	21.599	12	8	10	8	6.8	0.871	0.924	0.8975	-0.156016	194.4	184.8	189.6	2.27784	163.7	170.8
Q59GL1	Synaptotagmin binding, cytoplasmic RNA interacting protein variant (Fragment) OS=Homo sapiens PE=2 SV=1	0	70.786	41	21	33	1	8.73	0.871	0.836	0.8535	-0.228537	92.2	98.2	95.2	1.97864	77.7	82.1
A0A024RBY9	Cytochrome c heme lyase OS=Homo sapiens GN=HCCS PE=3 SV=1	0.001	4.792	7	2	3	2	6.68	0.872	0.902	0.887	-0.172994	79.2	91.4	85.3	1.93095	66.8	82.4
Q9UH65	Switch-associated protein 70 OS=Homo sapiens GN=SWAP70 PE=1 SV=1	0	12.756	8	5	7	5	5.87	0.872	0.94	0.906	-0.142417	189.8	198.4	194.1	2.28803	160.1	186.5
Q9Y4G6	Talin-2 OS=Homo sapiens GN=TLN2 PE=1 SV=4	0	130.636	18	42	76	28	5.57	0.872	0.861	0.8665	-0.206728	1324.5	1336.9	1330.7	3.12408	1117.3	1152
H7C2N1	Prothymosin alpha (Fragment) OS=Homo sapiens GN=PTMA PE=1 SV=1	0	15.028	10	2	18	2	4.23	0.873	0.829	0.851	-0.232769	1076.1	1105	1090.55	3.03765	908.5	916.1
Q05086	Ubiquitin-protein ligase E3A OS=Homo sapiens GN=UBE3A PE=1 SV=4	0	5.9	3	2	2	2	5.22	0.873	1.12	0.9965	-0.00505829	40.5	30.6	35.55	1.55084	34.2	34.3
B2RE40	cDNA, FLJ96911, highly similar to Homo sapiens nucleosomal binding protein 1 (NSBP1), mRNA OS=Homo sapiens PE=2 SV=1	0.002	4	8	2	2	2	4.59	0.876	0.816	0.846	-0.24127	83	83.5	83.25	1.92038	70.3	68.2
Q8N806	Putative E3 ubiquitin-protein ligase UBR7 OS=Homo sapiens GN=UBR7 PE=1 SV=2	0	7.982	6	3	4	3	4.81	0.876	0.944	0.91	-0.136062	76	65.1	70.55	1.8485	64.4	61.4
Q9UHC7	E3 ubiquitin-protein ligase makorin-1 OS=Homo sapiens GN=MKRN1 PE=1 SV=3	0	8.789	6	3	5	3	5.14	0.877	1.104	0.9905	-0.0137711	25	22.6	23.8	1.37658	21.2	24.9
Q96H20	Vacuolar-sorting protein SNF8 OS=Homo sapiens GN=SNF8 PE=1 SV=1	0	13.962	17	4	4	4	6.65	0.877	1.098	0.9875	-0.0181473	140.3	133.5	136.9	2.1364	119	146.6
P31153	S-adenosylmethionine synthase isoform type-2 OS=Homo sapiens GN=MAT2A PE=1 SV=1	0	24.881	24	8	10	8	6.48	0.877	0.901	0.889	-0.169745	357.8	356.1	356.95	2.55261	303.6	321.1
O60664	Perilipin-3 OS=Homo sapiens GN=PLIN3 PE=1 SV=3	0	83.397	48	18	56	18	5.44	0.877	0.902	0.8895	-0.168933	1574.4	1549.8	1562.1	3.19371	1335.9	1398.2
O60502	Protein O-GlcNAcase OS=Homo sapiens GN=MGEA5 PE=1 SV=2	0	14.284	8	5	8	5	4.91	0.878	0.993	0.9355	-0.0961904	210.2	203	206.6	2.31513	178.6	201.6
P61019	Ras-related protein Rab-2A OS=Homo sapiens GN=RAB2A PE=1 SV=1	0	33.064	46	8	16	2	6.54	0.878	0.892	0.885	-0.176251	293.9	301.5	297.7	2.47378	249.7	269
F2Z2X4	Exportin-4 OS=Homo sapiens GN=XPO4 PE=1 SV=1	0	23.625	8	8	13	8	5.06	0.878	0.906	0.892	-0.164884	299.4	298	298.7	2.47524	254.2	270.1
B3KU09	cDNA FLJ39034 fis, clone NT2RP7008085, highly similar to Homo sapiens ring finger protein 123 (RNF123), mRNA OS=Homo sapiens PE=2 SV=1	0	92.361	21	25	48	25	6.74	0.878	0.876	0.877	-0.189351	1638.4	1616.2	1627.3	3.21147	1390.8	1416.7
Q5VW32	BRO1 domain-containing protein BROX OS=Homo sapiens GN=BROX PE=1 SV=1	0	25.089	20	6	15	6	7.65	0.879	0.887	0.883	-0.179515	457.2	433.2	445.2	2.64856	388.5	384.6
Q13564	NEDD8-activating enzyme E1 regulatory subunit OS=Homo sapiens GN=NAE1 PE=1 SV=1	0	43.463	25	10	22	10	5.4	0.879	0.882	0.8805	-0.183605	1004.2	1013.4	1008.8	3.00381	854.2	893.6
A0A024R718	Pre-B-cell colony enhancing factor 1, isoform CRA_a OS=Homo sapiens GN=PBEF1 PE=4 SV=1	0	42.689	32	14	24	14	7.15	0.88	0.873	0.8765	-0.190174	763.8	770.2	767	2.8848	650.2	672.5
A0A140VJW5	Testicular tissue protein Li 192 OS=Homo sapiens PE=2 SV=1	0	56.787	39	17	27	17	6.55	0.88	0.875	0.8775	-0.188529	1271.1	1295.2	1283.15	3.10828	1081.6	1134.1
P62979	Ubiquitin-40S ribosomal protein S27a OS=Homo sapiens GN=RPS27A PE=1 SV=2	0	55.928	42	10	252	10	9.64	0.881	0.835	0.858	-0.22095	15364.1	15698.7	15531.4	4.19121	13090.7	13107.7
O75822	Eukaryotic translation initiation factor 3 subunit J OS=Homo sapiens GN=EIF3J PE=1 SV=2	0	72.27	51	15	49	15	4.83	0.881	0.897	0.889	-0.169745	2252.7	2351.5	2302.1	3.36212	1919.5	2109.6
A8K719	cDNA FLJ76413, highly similar to Homo sapiens core-binding factor, beta subunit (CBFB), transcript variant 1, mRNA OS=Homo sapiens PE=2 SV=1	0	9.713	25	3	4	3	5.8	0.882	0.909	0.8955	-0.159235	86.9	90.7	88.8	1.94841	74.1	82.5
B4DJV9	cDNA FLJ60607, highly similar to Acyl-protein thioesterase 1 (EC 3.1.2.-) OS=Homo sapiens PE=2 SV=1	0	11.07	15	4	9	4	7.64	0.882	0.905	0.8935	-0.16246	327.3	324	325.65	2.51275	279.3	293.2
A0A1S5UZ39	Hemoglobin subunit alpha OS=Homo sapiens GN=HBA2 PE=2 SV=1	0	285.743	100	22	1942	3	8.9	0.882	0.842	0.862	-0.21424	107354	109901	108628	5.03594	91540	92554.2
A8K5U9	cDNA FLJ75056, highly similar to Homo sapiens phosphatidylinositol binding clathrin assembly protein (PICALM), mRNA OS=Homo sapiens PE=2 SV=1	0.001	4.662	3	2	3	2	7.62	0.883	0.824	0.8535	-0.228537	160	173.4	166.7	2.22194	136.6	143
A0A024R5H8	RAB6A, member RAS oncogene family, isoform CRA_b OS=Homo sapiens GN=RAB6A PE=4 SV=1	0	16.35	21	4	11	1	5.54	0.883	0.956	0.9195	-0.121079	41	37.4	39.2	1.59329	35	35.8
P05556	Integrin beta-1 OS=Homo sapiens GN=ITGB1 PE=1 SV=2	0	13.722	7	5	5	5	5.39	0.883	0.618	0.7505	-0.414076	54	54.2	54.1	1.7332	46.1	33.5
P52209	6-phosphogluconate dehydrogenase, decarboxylating OS=Homo sapiens GN=PGD PE=1 SV=3	0	74.985	27	11	38	4	7.23	0.883	0.92	0.9015	-0.149601	3154.7	3228.8	3191.75	3.50403	2693.2	2972
O75937	DnaJ homolog subfamily C member 8 OS=Homo sapiens GN=DNAJC8 PE=1 SV=2	0	9.152	15	4	6	4	9.06	0.884	0.856	0.87	-0.200913	115.7	113	114.35	2.05824	98.9	96.7
A8K9X5	cDNA FLJ76472, highly similar to Homo sapiens Fas (TNFRSF6) associated factor 1 (FAF1), transcript variant 1, mRNA OS=Homo sapiens PE=2 SV=1	0	19.202	11	7	11	7	4.88	0.884	0.9	0.892	-0.164884	462.8	442.3	452.55	2.65567	395.7	398.3
P62263	40S ribosomal protein S14 OS=Homo sapiens GN=RPS14 PE=1 SV=3	0	6.017	23	2	2	2	10.05	0.885	0.886	0.8855	-0.175436	70.6	72.9	71.75	1.85582	60.4	64.6
Q13435	Splicing factor 3B subunit 2 OS=Homo sapiens GN=SF3B2 PE=1 SV=2	0	20.496	8	7	10	7	5.67	0.885	0.739	0.812	-0.300448	164.1	191.1	177.6	2.24944	140.4	141.2
A0A140VK92	Secretory carrier-associated membrane protein OS=Homo sapiens PE=2 SV=1	0	12.492	10	2	5	2	6.1	0.886	0.644	0.765	-0.386468	49.6	63.5	56.55	1.75243	42.5	40.9
Q9GZT8	NIF3-like protein 1 OS=Homo sapiens GN=NIF3L1 PE=1 SV=2	0	27.92	25	8	16	8	6.65	0.886	0.958	0.922	-0.117161	596.5	564.9	580.7	2.76395	511.3	541.5
Q5HYG7	Uncharacterized protein DKFZp686M24262 OS=Homo sapiens GN=DKFZp686M24262 PE=2 SV=1	0	7.678	5	2	3	2	7.8	0.887	1.324	1.1055	0.144699	70.6	59.3	64.95	1.81258	60.6	78.5
A0A024RAV0	Branched-chain-amino-acid aminotransferase OS=Homo sapiens GN=BCAT1 PE=3 SV=1	0	8.611	9	3	4	3	5.3	0.887	0.907	0.897	-0.15682	77.6	84	80.8	1.90741	66.6	76.2
Q9H993	Protein-glutamate O-methyltransferase OS=Homo sapiens GN=ARMT1 PE=1 SV=1	0	26.995	18	7	12	7	5.76	0.888	1.146	1.017	0.0243197	773.7	751.6	762.65	2.88233	664.8	861.8
P49770	Translation initiation factor eIF-2B subunit beta OS=Homo sapiens GN=EIF2B2 PE=1 SV=3	0	10.691	11	3	4	3	6.16	0.889	0.885	0.887	-0.172994	72.3	70.9	71.6	1.85491	62.2	62.7
Q99961	Endophilin-A2 OS=Homo sapiens GN=SH3GL1 PE=1 SV=1	0	9.013	9	4	6	4	5.43	0.889	0.875	0.882	-0.181149	355.7	348.7	352.2	2.54679	305.7	305.2
P13667	Protein disulfide-isomerase A4 OS=Homo sapiens GN=PDIA4 PE=1 SV=2	0	14.935	10	6	9	6	5.07	0.889	0.808	0.8485	-0.237013	162.9	162.3	162.6	2.21112	140.1	131.2
A0A0S2Z4R1	Tyrosine--tRNA ligase (Fragment) OS=Homo sapiens GN=YARS PE=2 SV=1	0	124.22	56	30	84	30	7.05	0.889	0.892	0.8905	-0.167312	4656.4	4646.5	4651.45	3.66759	4005.1	4144.7
B4DN31	cDNA FLJ55809 OS=Homo sapiens PE=2 SV=1	0	6.163	5	2	4	2	8.87	0.89	0.872	0.881	-0.182786	114.8	119.3	117.05	2.06837	98.8	104
O75165	DnaJ homolog subfamily C member 13 OS=Homo sapiens GN=DNAJC13 PE=1 SV=5	0	41.587	8	13	18	13	6.74	0.89	0.816	0.853	-0.229382	283.3	288.7	286	2.45637	243.9	235.7
Q5VW36	Focadhesin OS=Homo sapiens GN=FOCAD PE=1 SV=1	0.001	4.314	1	2	2	2	6.62	0.891	1.035	0.963	-0.0543923	26.8	30.1	28.45	1.45408	23.1	31.2
P62495	Eukaryotic peptide chain release factor subunit 1 OS=Homo sapiens GN=ETF1 PE=1 SV=3	0	60.915	35	14	32	14	5.71	0.891	0.867	0.879	-0.186065	946.2	930.7	938.45	2.97241	815.6	807
A8K8K1	cDNA FLJ76936, highly similar to Homo sapiens RNA terminal phosphate cyclase domain 1 (RTCD1), mRNA OS=Homo sapiens PE=2 SV=1	0	42.515	25	6	19	6	8.05	0.892	0.886	0.889	-0.169745	667.5	667.6	667.55	2.82448	576.1	591.8
E9NGZ5	Hemoglobin beta globin chain (Fragment) OS=Homo sapiens GN=HBB PE=3 SV=1	0	165.689	100	15	2388	1	6.37	0.892	0.504	0.698	-0.518701	77.9	73.7	75.8	1.87967	67.2	37.1
O14933	Ubiquitin/ISG15-conjugating enzyme E2 L6 OS=Homo sapiens GN=UBE2L6 PE=1 SV=4	0.002	3.989	10	2	2	2	7.88	0.894	0.919	0.9065	-0.141621	189.7	201.7	195.7	2.29159	164.1	185.5
Q7Z4X0	MO25-like protein OS=Homo sapiens PE=2 SV=1	0	13.889	15	5	6	5	7.47	0.894	0.731	0.8125	-0.29956	118.7	121	119.85	2.07864	102.6	88.5
Q99536	Synaptic vesicle membrane protein VAT-1 homolog OS=Homo sapiens GN=VAT1 PE=1 SV=2	0	41.964	30	7	18	7	6.29	0.894	0.901	0.8975	-0.156016	720.8	718.9	719.85	2.85724	623.2	647.5
Q9NPQ8	Synembryn-A OS=Homo sapiens GN=RIC8A PE=1 SV=3	0	33.104	23	11	17	11	5.33	0.894	0.928	0.911	-0.134477	398.6	400.5	399.55	2.60157	344.7	371.8
Q8WUA2	Peptidyl-prolyl cis-trans isomerase-like 4 OS=Homo sapiens GN=PPIL4 PE=1 SV=1	0	7.936	8	3	3	3	5.92	0.895	0.984	0.9395	-0.0900349	114.3	112.3	113.3	2.05423	98.9	110.5
B2RAU5	Sorting nexin OS=Homo sapiens PE=2 SV=1	0	12.455	8	4	4	4	5.66	0.895	0.882	0.8885	-0.170556	247.6	247.8	247.7	2.39393	214.3	218.6
D6RER5	Septin-11 OS=Homo sapiens GN=SEPT11 PE=1 SV=1	0	17.771	15	6	7	3	6.68	0.895	0.827	0.861	-0.215915	85.1	93	89.05	1.94963	73.7	77
O75923	Dysferlin OS=Homo sapiens GN=DYSF PE=1 SV=1	0	291.624	39	69	158	69	5.64	0.895	0.906	0.9005	-0.151202	7463.9	7410.7	7437.3	3.87142	6460.3	6717
A0A140VK72	Testis secretory sperm-binding protein Li 199a OS=Homo sapiens PE=2 SV=1	0	5.072	5	2	2	2	5.76	0.896	0.855	0.8755	-0.191821	42.1	45	43.55	1.63899	36.5	38.5
B3KRW4	cDNA FLJ34980 fis, clone OCBBF2000522, highly similar to Rab GTPase-binding effector protein 2 OS=Homo sapiens PE=2 SV=1	0	13.374	10	6	6	6	4.78	0.897	0.854	0.8755	-0.191821	96.2	102.4	99.3	1.99695	83.5	87.5
A0A024R994	Copine III, isoform CRA_a OS=Homo sapiens GN=CPNE3 PE=4 SV=1	0	23.14	16	7	8	7	5.85	0.897	0.887	0.892	-0.164884	303.9	304.8	304.35	2.48337	263.8	270.4
Q15019	Septin-2 OS=Homo sapiens GN=SEPT2 PE=1 SV=1	0	36.296	40	10	14	10	6.6	0.897	0.804	0.8505	-0.233617	299.5	314.2	306.85	2.48693	259.9	252.8
A0A140VJF4	Biliverdin reductase A OS=Homo sapiens PE=2 SV=1	0	50.872	41	14	29	14	6.44	0.897	0.936	0.9165	-0.125793	1831.8	1798.6	1815.2	3.25892	1588.4	1683.1
Q93050	V-type proton ATPase 116 kDa subunit a isoform 1 OS=Homo sapiens GN=ATP6V0A1 PE=1 SV=3	0	34.319	16	10	14	10	6.43	0.898	0.917	0.9075	-0.14003	303.2	305.5	304.35	2.48337	263.4	280.2
A0A0A0MTS2	Glucose-6-phosphate isomerase (Fragment) OS=Homo sapiens GN=GPI PE=1 SV=1	0	79.772	35	19	54	18	9.04	0.898	0.865	0.8815	-0.181968	2628.9	2707	2667.95	3.42618	2282.7	2343
Q10567	AP-1 complex subunit beta-1 OS=Homo sapiens GN=AP1B1 PE=1 SV=2	0	89.049	26	24	57	6	5.06	0.898	0.968	0.933	-0.100051	333.7	308.1	320.9	2.50637	289.7	298.4
A0A024RDA9	Exocyst complex component 1, isoform CRA_b OS=Homo sapiens GN=EXOC1 PE=4 SV=1	0	5.498	2	2	2	2	6.61	0.899	0.856	0.8775	-0.188529	147.6	162	154.8	2.18977	128.4	138.7
Q6P5V6	SNX5 protein (Fragment) OS=Homo sapiens GN=SNX5 PE=2 SV=1	0	44.253	35	12	21	11	7.52	0.899	0.935	0.917	-0.125006	1195.8	1237.5	1216.65	3.08517	1039.6	1157.7
E9PRZ1	Protein SAAL1 OS=Homo sapiens GN=SAAL1 PE=1 SV=1	0	13.124	9	4	4	4	4.54	0.9	1.018	0.959	-0.0603973	88.8	93.7	91.25	1.96023	77.3	95.4
Q13619	Cullin-4A OS=Homo sapiens GN=CUL4A PE=1 SV=3	0	37.968	20	15	19	9	8.13	0.9	0.925	0.9125	-0.132104	1496.1	1470.3	1483.2	3.1712	1301.7	1360.6
F8W0W8	Serine/threonine-protein phosphatase OS=Homo sapiens GN=PPP1CC PE=1 SV=1	0	15.117	17	5	8	1	6.83	0.901	0.915	0.908	-0.139236	150.7	142.9	146.8	2.16673	131.3	130.8
B2R983	cDNA, FLJ94267, highly similar to Homo sapiens glutathione S-transferase omega 1 (GSTO1), mRNA OS=Homo sapiens PE=2 SV=1	0	90.924	65	18	86	18	6.6	0.902	0.926	0.914	-0.129734	4692.1	4678	4685.05	3.67071	4094.7	4331.9
M0QYZ2	AP-2 complex subunit sigma OS=Homo sapiens GN=AP2S1 PE=1 SV=1	0	10.192	19	3	7	3	7.81	0.903	0.948	0.9255	-0.111695	377.1	360.6	368.85	2.56685	329.4	341.8
Q8TC07	TBC1 domain family member 15 OS=Homo sapiens GN=TBC1D15 PE=1 SV=2	0	10.784	7	5	6	5	5.67	0.903	0.979	0.941	-0.0877334	257.2	255.9	256.55	2.40917	224.7	250.6
O43765	Small glutamine-rich tetratricopeptide repeat-containing protein alpha OS=Homo sapiens GN=SGTA PE=1 SV=1	0	44.223	33	10	27	10	4.87	0.904	0.939	0.9215	-0.117944	2153.2	2132.6	2142.9	3.331	1881.9	2002.8
Q6NS36	Ferritin (Fragment) OS=Homo sapiens GN=FTH1 PE=2 SV=1	0	17.788	33	5	7	5	6.52	0.905	0.931	0.918	-0.123434	176.7	181.6	179.15	2.25322	154.7	169
P09382	Galectin-1 OS=Homo sapiens GN=LGALS1 PE=1 SV=2	0	39.824	51	6	20	6	5.5	0.905	0.885	0.895	-0.16004	891.8	913.1	902.45	2.95542	780.3	808.6
A0A024R324	Ras homolog gene family, member A, isoform CRA_a OS=Homo sapiens GN=RHOA PE=3 SV=1	0	37.213	39	7	18	7	6.1	0.905	0.926	0.9155	-0.127368	1220.5	1168.6	1194.55	3.0772	1067.9	1082
B2R8Z8	cDNA, FLJ94136, highly similar to Homo sapiens synaptotagmin binding, cytoplasmic RNA interacting protein (SYNCRIP), mRNA OS=Homo sapiens PE=2 SV=1	0	76.212	38	22	34	1	8.76	0.905	0.945	0.925	-0.112475	1597.4	1755.9	1676.65	3.22444	1398.8	1659.8
P14415	Sodium/potassium-transporting ATPase subunit beta-2 OS=Homo sapiens GN=ATP1B2 PE=1 SV=3	0	10.975	10	3	3	3	8.31	0.906	0.837	0.8715	-0.198427	56.4	57	56.7	1.75358	49.4	47.7
Q9NZL4	Hsp70-binding protein 1 OS=Homo sapiens GN=HSPBP1 PE=1 SV=1	0	34.038	28	9	21	9	5.21	0.906	0.877	0.8915	-0.165693	391.4	404.3	397.85	2.59972	343.1	354.8
A0A024QZF1	HCG19665, isoform CRA_a OS=Homo sapiens GN=hCG_19665 PE=4 SV=1	0	6.638	5	2	2	2	5.31	0.907	0.85	0.8785	-0.186886	20.4	25.1	22.75	1.35698	17.9	21.3
P07900	Heat shock protein HSP 90-alpha OS=Homo sapiens GN=HSP90AA1 PE=1 SV=5	0	247.612	52	43	202	27	5.02	0.907	0.903	0.905	-0.14401	10011	9998.8	10004.9	4.00021	8783	9033.5
Q15738	Sterol-4-alpha-carboxylate 3-dehydrogenase, decarboxylating OS=Homo sapiens GN=NSDHL PE=1 SV=2	0	7.074	8	3	4	3	8.06	0.908	0.861	0.8845	-0.177066	147.5	145.3	146.4	2.16554	129.5	125.1
Q8N5K1	CDGSH iron-sulfur domain-containing protein 2 OS=Homo sapiens GN=CISD2 PE=1 SV=1	0	13.672	39	4	11	4	9.61	0.908	0.841	0.8745	-0.19347	238.2	250.4	244.3	2.38792	209.1	210.7
V9HW00	Epididymis secretory sperm binding protein Li 77p (Fragment) OS=Homo sapiens GN=HEL-S-77p PE=2 SV=1	0	18.099	20	5	12	1	9.57	0.908	0.851	0.8795	-0.185245	192.9	150.6	171.75	2.2349	169.5	128.3
Q5JWF2	Guanine nucleotide-binding protein G(s) subunit alpha isoforms XLas OS=Homo sapiens GN=GNAS PE=1 SV=2	0	14.637	5	5	7	4	5.03	0.908	0.811	0.8595	-0.21843	103	106.2	104.6	2.01953	90.5	86.2
Q8NEG4	Protein FAM83F OS=Homo sapiens GN=FAM83F PE=1 SV=1	0	18.362	14	6	6	6	8.19	0.908	1.11	1.009	0.0129262	143.4	143.7	143.55	2.157	126	159.6
Q9H8W4	Pleckstrin homology domain-containing family F member 2 OS=Homo sapiens GN=PLEKHF2 PE=1 SV=1	0	16.046	27	6	6	6	8.21	0.908	0.914	0.911	-0.134477	229.2	215.3	222.25	2.34684	201.3	196.8
O15400	Syntaxin-7 OS=Homo sapiens GN=STX7 PE=1 SV=4	0	33.281	38	7	18	7	5.55	0.908	0.766	0.837	-0.2567	390.5	454.4	422.45	2.62578	343.1	348
Q5XTR9	Hemoglobin delta-beta fusion protein (Fragment) OS=Homo sapiens GN=HBD/HBB PE=3 SV=1	0	31.9	100	4	233	1	5.62	0.91	0.985	0.9475	-0.0778022	1312.4	1375.9	1344.15	3.12845	1154.8	1356.3
Q92990	Glomulin OS=Homo sapiens GN=GLMN PE=1 SV=2	0	12.606	9	5	5	5	5.33	0.91	1.119	1.0145	0.0207689	191.6	189.2	190.4	2.27967	168.7	211.9
P29992	Guanine nucleotide-binding protein subunit alpha-11 OS=Homo sapiens GN=GNA11 PE=1 SV=2	0.002	4.013	4	2	4	1	5.69	0.911	0.617	0.764	-0.388355	53.7	63.7	58.7	1.76864	47.3	39.3
A0A024RD11	Protein phosphatase 2, regulatory subunit B (B56), delta isoform, isoform CRA_d OS=Homo sapiens GN=PPP2R5D PE=4 SV=1	0	27.671	18	9	13	9	8.13	0.911	0.954	0.9325	-0.100824	402.4	392	397.2	2.59901	354.7	374.1
Q14240	Eukaryotic initiation factor 4A-II OS=Homo sapiens GN=EIF4A2 PE=1 SV=2	0	62.517	39	14	37	6	5.48	0.911	0.923	0.917	-0.125006	450.8	451	450.9	2.65408	397.3	416.4
Q6GMV2	SET and MYND domain-containing protein 5 OS=Homo sapiens GN=SMYD5 PE=1 SV=2	0	4.971	7	2	2	2	5.05	0.912	0.951	0.9315	-0.102372	194.2	99.1	146.65	2.16628	171.3	94.3
A0A024R396	Chromosome 11 open reading frame 54, isoform CRA_a OS=Homo sapiens GN=C11orf54 PE=4 SV=1	0	9.332	13	3	3	3	6.7	0.912	1.154	1.033	0.0468403	79.5	71.2	75.35	1.87708	70.1	82.1
B4DR48	Arginyl-tRNA--protein transferase 1 OS=Homo sapiens PE=2 SV=1	0	9.934	8	4	5	4	7.5	0.912	1.057	0.9845	-0.0225369	16.1	16.2	16.15	1.20817	14.2	17.1
Q96RL7	Vacuolar protein sorting-associated protein 13A OS=Homo sapiens GN=VPS13A PE=1 SV=2	0	15.178	2	5	5	5	6.33	0.912	0.898	0.905	-0.14401	272.4	273.1	272.75	2.43576	240.3	245.3
P07205	Phosphoglycerate kinase 2 OS=Homo sapiens GN=PGK2 PE=1 SV=3	0	31.569	18	6	30	2	8.54	0.912	1.055	0.9835	-0.024003	295.8	259.7	277.75	2.44365	261	274.2
Q3Y9I8	Hemoglobin beta (Fragment) OS=Homo sapiens GN=HBB PE=3 SV=1	0	158.972	96	14	2150	1	6.37	0.912	0.843	0.8775	-0.188529	218.8	231.4	225.1	2.35238	192.9	195
Q01813	ATP-dependent 6-phosphofructokinase, platelet type OS=Homo sapiens GN=PFKP PE=1 SV=2	0	45.99	20	13	24	9	7.55	0.913	0.94	0.9265	-0.110137	571.7	562.5	567.1	2.75366	505.1	529
Q9BSL1	Ubiquitin-associated domain-containing protein 1 OS=Homo sapiens GN=UBAC1 PE=1 SV=1	0	59.304	44	16	31	16	4.92	0.913	0.961	0.937	-0.093879	1037.7	998.9	1018.3	3.00788	916.2	960.3
P53367	Arfaptin-1 OS=Homo sapiens GN=ARFIP1 PE=1 SV=2	0.002	3.714	5	2	5	2	6.7	0.914	0.986	0.95	-0.0740006	118.3	117.9	118.1	2.07225	104.6	116.2
O95295	SNARE-associated protein Snapin OS=Homo sapiens GN=SNAPIN PE=1 SV=1	0	9.681	26	3	5	3	9.31	0.914	0.926	0.92	-0.120294	112.1	108.4	110.25	2.04238	99.1	100.4
Q4LE60	TNPO2 variant protein (Fragment) OS=Homo sapiens GN=TNPO2 variant protein PE=2 SV=1	0	28.304	11	8	17	5	5.64	0.914	0.885	0.8995	-0.152805	198.8	208.5	203.65	2.30888	175.7	184.5
P36551	Oxygen-dependent coproporphyrinogen-III oxidase, mitochondrial OS=Homo sapiens GN=CPOX PE=1 SV=3	0	70.564	41	16	35	16	8.25	0.914	0.84	0.877	-0.189351	1238.4	1273.5	1255.95	3.09897	1094.5	1069.6
Q05DJ2	Purine nucleoside phosphorylase OS=Homo sapiens GN=MTAP PE=2 SV=1	0	36.963	49	9	16	1	6.84	0.915	0.833	0.874	-0.194295	28.7	27.2	27.95	1.44638	25.4	22.7
Q9UK54	Hemoglobin beta subunit variant (Fragment) OS=Homo sapiens GN=HBB PE=2 SV=1	0	188.024	88	17	2611	1	6.95	0.915	0.901	0.908	-0.139236	26474.5	27124.6	26799.5	4.42813	23424.1	24453.6
P58546	Myotrophin OS=Homo sapiens GN=MTPN PE=1 SV=2	0	14.612	33	3	7	3	5.52	0.916	1.033	0.9745	-0.0372659	492.7	446	469.35	2.6715	436.5	460.6
P53582	Methionine aminopeptidase 1 OS=Homo sapiens GN=METAP1 PE=1 SV=2	0	12.193	10	3	9	3	7.17	0.916	0.898	0.907	-0.140826	88.4	83	85.7	1.93298	78.3	74.6
Q6XQN6	Nicotinate phosphoribosyltransferase OS=Homo sapiens GN=NAPRT PE=1 SV=2	0	69.117	36	12	42	12	5.68	0.917	0.931	0.924	-0.114035	1286.9	1232	1259.45	3.10018	1141.5	1147.9
Q9Y3C8	Ubiquitin-fold modifier-conjugating enzyme 1 OS=Homo sapiens GN=UFC1 PE=1 SV=3	0	7.567	11	2	3	2	7.4	0.918	0.944	0.931	-0.103147	214	242.7	228.35	2.3586	190	229.1
Q9H8M7	Ubiquitin carboxyl-terminal hydrolase MINDY-3 OS=Homo sapiens GN=MINDY3 PE=1 SV=1	0	12.955	9	4	8	4	4.77	0.918	0.906	0.912	-0.132894	246.5	259	252.75	2.40269	218.9	234.8
Q7L8J4	SH3 domain-binding protein 5-like OS=Homo sapiens GN=SH3BP5L PE=1 SV=1	0	27.756	20	7	20	7	5.77	0.918	0.978	0.948	-0.077041	183.9	177.9	180.9	2.25744	163.3	174
Q6ZV70	LanC-like protein 3 OS=Homo sapiens GN=LANCL3 PE=2 SV=2	0	8.585	8	3	4	3	7.09	0.919	0.914	0.9165	-0.125793	199.3	196.5	197.9	2.29645	177.2	179.7
Q7Z6G4	HBA2 (Fragment) OS=Homo sapiens GN=HBA2 PE=3 SV=1	0	20.461	100	4	50	1	5.78	0.919	1.021	0.97	-0.0439433	661.3	503.2	582.25	2.76511	588.1	514
A0A087WZT3	BolA-like protein 2 OS=Homo sapiens GN=BOLA2 PE=1 SV=2	0	16.306	34	4	13	4	8.19	0.919	0.899	0.909	-0.137648	732.2	755.9	744.05	2.8716	650.7	679.9
P61204	ADP-ribosylation factor 3 OS=Homo sapiens GN=ARF3 PE=1 SV=2	0	48.519	43	7	22	3	7.43	0.919	0.908	0.9135	-0.130523	1395.8	1413.7	1404.75	3.1476	1241.1	1284.2
A0A024R1K7	Tyrosine 3-monooxygenase/tryptophan 5-monooxygenase activation protein, eta polypeptide, isoform CRA_b OS=Homo sapiens GN=YWHAH PE=3 SV=1	0	54.678	45	14	47	9	4.84	0.919	0.918	0.9185	-0.122648	1327.8	1316.2	1322	3.12123	1180.4	1208.1
Q9Y4E8	Ubiquitin carboxyl-terminal hydrolase 15 OS=Homo sapiens GN=USP15 PE=1 SV=3	0	129.129	35	31	78	31	5.22	0.921	0.905	0.913	-0.131313	2953.7	2959.9	2956.8	3.47082	2629.8	2679.7
B4DZF8	Serine/threonine-protein phosphatase 2A activator OS=Homo sapiens PE=2 SV=1	0	17.459	20	7	14	7	5.8	0.922	0.985	0.9535	-0.0686952	595.7	570.7	583.2	2.76582	531.1	562
V9HW62	Lactoylglutathione lyase OS=Homo sapiens GN=HEL-S-74 PE=2 SV=1	0	27.092	40	8	13	8	5.47	0.923	0.848	0.8855	-0.175436	965.9	972.7	969.3	2.98646	862.7	825.5
P36959	GMP reductase 1 OS=Homo sapiens GN=GMPR PE=1 SV=1	0	48.107	40	10	20	9	7.06	0.923	0.849	0.886	-0.174621	954	964.6	959.3	2.98195	851.5	818.8
A0A024R674	Spectrin beta chain OS=Homo sapiens GN=SPTB PE=3 SV=1	0	739.54	59	125	524	1	5.36	0.923	0.951	0.937	-0.093879	40.2	39.8	40	1.60206	35.9	37.9
Q9GZP4	PITH domain-containing protein 1 OS=Homo sapiens GN=PITHD1 PE=1 SV=1	0	10.754	23	4	9	4	5.74	0.924	0.924	0.924	-0.114035	236.5	232	234.25	2.36968	211.4	214.5
P84085	ADP-ribosylation factor 5 OS=Homo sapiens GN=ARF5 PE=1 SV=2	0	41.398	41	7	19	3	6.79	0.924	0.921	0.9225	-0.116379	1217.4	1190.6	1204	3.08063	1087.5	1096.6
P00338	L-lactate dehydrogenase A chain OS=Homo sapiens GN=LDHA PE=1 SV=2	0	71.458	47	18	72	17	8.27	0.925	0.881	0.903	-0.147202	2108.7	2169.5	2139.1	3.33023	1886.1	1911.1
Q00688	Peptidyl-prolyl cis-trans isomerase FKBP3 OS=Homo sapiens GN=FKBP3 PE=1 SV=1	0	30.408	26	6	15	6	9.28	0.926	0.967	0.9465	-0.0793256	754.2	738.7	746.45	2.873	675.6	714.3
Q5H9R7	Serine/threonine-protein phosphatase 6 regulatory subunit 3 OS=Homo sapiens GN=PPP6R3 PE=1 SV=2	0	24.265	11	8	10	8	4.6	0.926	1.02	0.973	-0.0394883	245.8	266.7	256.25	2.40866	220.1	272.1
Q9H0R4	Haloacid dehalogenase-like hydrolase domain-containing protein 2 OS=Homo sapiens GN=HDHD2 PE=1 SV=1	0	7.837	9	3	4	3	6.24	0.927	1.013	0.97	-0.0439433	264.1	246.8	255.45	2.40731	236.7	250.1
Q9UKL6	Phosphatidylcholine transfer protein OS=Homo sapiens GN=PCTP PE=1 SV=1	0.001	4.598	8	2	2	2	5.78	0.929	0.609	0.769	-0.378944	45.4	46.6	46	1.66276	40.8	28.4
O15371	Eukaryotic translation initiation factor 3 subunit D OS=Homo sapiens GN=EIF3D PE=1 SV=1	0	10.45	9	3	3	3	6.05	0.929	1.015	0.972	-0.0409718	66.7	62.4	64.55	1.8099	59.9	63.3
Q9BYM8	RanBP-type and C3HC4-type zinc finger-containing protein 1 OS=Homo sapiens GN=RBCK1 PE=1 SV=2	0	12.805	12	4	4	4	5.67	0.929	1.054	0.9915	-0.0123153	44.3	43.5	43.9	1.64246	39.8	45.9
P54136	Arginine--tRNA ligase, cytoplasmic OS=Homo sapiens GN=RARS PE=1 SV=2	0	41.751	25	15	19	15	6.68	0.929	0.922	0.9255	-0.111695	1033.2	1063.4	1048.3	3.02049	928.6	980.5
D6RBW1	Eukaryotic translation initiation factor 4E OS=Homo sapiens GN=EIF4E PE=1 SV=1	0	20.742	24	5	9	5	8.12	0.93	0.925	0.9275	-0.108581	297.8	302	299.9	2.47698	267.9	279.4
P51784	Ubiquitin carboxyl-terminal hydrolase 11 OS=Homo sapiens GN=USP11 PE=1 SV=3	0	19.088	6	5	7	5	5.45	0.93	1.011	0.9705	-0.0431999	252.4	250	251.2	2.40002	227.1	252.8
Q8TDQ7	Glucosamine-6-phosphate isomerase 2 OS=Homo sapiens GN=GNPDA2 PE=1 SV=1	0	13.841	16	3	5	1	6.95	0.931	0.999	0.965	-0.0513992	31	34.8	32.9	1.5172	27.9	34.8
Q12792	Twinfilin-1 OS=Homo sapiens GN=TWF1 PE=1 SV=3	0	11.943	8	3	4	2	6.96	0.931	0.786	0.8585	-0.22011	217.7	223.4	220.55	2.34351	196.1	175.7
O75832	26S proteasome non-ATPase regulatory subunit 10 OS=Homo sapiens GN=PSMD10 PE=1 SV=1	0	37.042	40	8	18	8	6.1	0.931	0.964	0.9475	-0.0778022	713.3	701.3	707.3	2.8496	642.2	676.1
A0A0S2Z428	HCG2039812, isoform CRA_b (Fragment) OS=Homo sapiens GN=KRT6A PE=2 SV=1	0	46.886	32	18	24	10	8	0.931	0.532	0.7315	-0.45107	288.2	394	341.1	2.53288	259.6	209.7
A0A024R2K1	RAB5A, member RAS oncogene family, isoform CRA_a OS=Homo sapiens GN=RAB5A PE=4 SV=1	0	40.59	53	8	19	5	8.15	0.933	0.959	0.946	-0.0800879	260.3	263.1	261.7	2.4178	234.8	252.5
J3KN16	KIAA0368 OS=Homo sapiens GN=KIAA0368 PE=1 SV=1	0	31.073	7	13	15	13	8.75	0.933	0.995	0.964	-0.0528949	939.7	910.6	925.15	2.96621	847.9	906
P20073	Annexin A7 OS=Homo sapiens GN=ANXA7 PE=1 SV=3	0	85.478	41	19	71	19	5.68	0.933	0.992	0.9625	-0.0551416	1931.4	1877.6	1904.5	3.27978	1743.7	1862.4
A0A024RDB2	Ras-GTPase activating protein SH3 domain-binding protein 2, isoform CRA_b OS=Homo sapiens GN=G3BP2 PE=4 SV=1	0	5.03	7	2	2	2	5.38	0.934	0.995	0.9645	-0.0521469	23.9	30.1	27	1.43136	21.6	29.9
V5YQL4	Adenosylhomocysteinase OS=Homo sapiens GN=FGFR2-AHCYL1 PE=2 SV=1	0.002	4.236	1	2	2	1	6.77	0.934	1.343	1.1385	0.187134	19.6	17.6	18.6	1.26951	17.7	23.6
F8W7U8	Double-strand break repair protein MRE11 OS=Homo sapiens GN=MRE11 PE=1 SV=1	0	27.408	12	9	15	1	5.9	0.934	0.901	0.9175	-0.12422	363.7	365.9	364.8	2.56205	328.6	329.9
Q5R3I4	Tetratricopeptide repeat protein 38 OS=Homo sapiens GN=TTC38 PE=1 SV=1	0	5.606	6	2	5	2	5.99	0.935	0.858	0.8965	-0.157625	18.9	20.9	19.9	1.29885	17.1	17.9
B7Z6Q5	Beta-galactosidase OS=Homo sapiens PE=2 SV=1	0	8.621	6	3	3	3	7.94	0.935	0.747	0.841	-0.249822	38.7	37.2	37.95	1.57921	35	27.8
Q6VFQ6	Hemoglobin beta chain (Fragment) OS=Homo sapiens GN=HBB PE=3 SV=1	0	63.956	100	7	597	4	8.24	0.935	0.974	0.9545	-0.0671829	5279.2	5346.1	5312.65	3.72531	4774	5205.9
O00483	Cytochrome c oxidase subunit NDUFA4 OS=Homo sapiens GN=NDUFA4 PE=1 SV=1	0	5.576	32	3	5	3	9.38	0.936	1.356	1.146	0.196607	234.5	239.8	237.15	2.37502	212.2	325.2
Q86VN1	Vacuolar protein-sorting-associated protein 36 OS=Homo sapiens GN=VPS36 PE=1 SV=1	0	18.364	15	6	7	6	7.2	0.936	1.042	0.989	-0.0159576	135.6	114.8	125.2	2.0976	122.7	119.7
V9HWA6	Epididymis luminal protein 32 OS=Homo sapiens GN=HEL32 PE=2 SV=1	0	31.387	45	8	17	7	7.85	0.936	0.938	0.937	-0.093879	302	307.7	304.85	2.48409	273.5	288.6
A4D1P6	WD repeat-containing protein 91 OS=Homo sapiens GN=WDR91 PE=1 SV=2	0	28.029	11	8	12	3	6.58	0.936	0.907	0.9215	-0.117944	335.6	356.9	346.25	2.53939	303.8	323.9
B7Z6G2	cDNA FLJ56152, highly similar to Rho guanine nucleotide exchange factor 7 OS=Homo sapiens PE=2 SV=1	0	6.977	4	3	4	3	7.68	0.937	1.361	1.149	0.200379	34.3	35.6	34.95	1.54345	31.1	48.5
A0A024R823	WD repeat domain, phosphoinositide interacting 2, isoform CRA_c OS=Homo sapiens GN=WIPI2 PE=4 SV=1	0	34.773	20	8	15	8	6.46	0.937	0.981	0.959	-0.0603973	909.4	861.1	885.25	2.94707	824.4	845
B2RCT6	cDNA, FLJ96276, highly similar to Homo sapiens G1 to S phase transition 1 (GSPT1), mRNA OS=Homo sapiens PE=2 SV=1	0	87.795	43	18	54	18	5.62	0.937	0.93	0.9335	-0.0992781	3697.2	3785.2	3741.2	3.57301	3352.1	3520.4
A0A024R648	Translocase of inner mitochondrial membrane 9 homolog (Yeast), isoform CRA_a OS=Homo sapiens GN=TIMM9 PE=3 SV=1	0	7.258	29	2	3	2	7.21	0.938	0.849	0.8935	-0.16246	61.3	60.9	61.1	1.78604	55.6	51.7
P09543	2',3'-cyclic-nucleotide 3'-phosphodiesterase OS=Homo sapiens GN=CNP PE=1 SV=2	0	19.199	15	6	8	6	9.07	0.938	0.945	0.9415	-0.086967	187.3	175.1	181.2	2.25816	170	165.6
A0A0S2Z4T8	Uroporphyrinogen III synthase isoform 1 (Fragment) OS=Homo sapiens GN=UROS PE=2 SV=1	0	56.925	50	9	27	9	5.48	0.938	0.973	0.9555	-0.0656722	730.3	746.8	738.55	2.86838	662.6	726.6
Q9UPU5	Ubiquitin carboxyl-terminal hydrolase 24 OS=Homo sapiens GN=USP24 PE=1 SV=3	0	47.274	7	17	28	17	6.14	0.938	0.879	0.9085	-0.138442	394.1	417.8	405.95	2.60847	357.7	367.4
Q9Y3D6	Mitochondrial fission 1 protein OS=Homo sapiens GN=FIS1 PE=1 SV=2	0	12.738	21	3	9	3	8.79	0.939	0.936	0.9375	-0.0931094	134.1	135	134.55	2.12888	121.8	126.4
P28676	Grancalcin OS=Homo sapiens GN=GCA PE=1 SV=2	0	14.844	23	4	7	4	5.21	0.939	0.904	0.9215	-0.117944	234.7	244.2	239.45	2.37921	213.2	220.8
Q8TBN0	Guanine nucleotide exchange factor for Rab-3A OS=Homo sapiens GN=RAB3IL1 PE=1 SV=1	0	28.734	27	7	13	3	6.47	0.939	0.845	0.892	-0.164884	217.2	229.3	223.25	2.34879	197.2	193.8
Q96NA2	Rab-interacting lysosomal protein OS=Homo sapiens GN=RILP PE=1 SV=1	0	42.783	25	10	22	10	5.59	0.939	0.992	0.9655	-0.0506518	768.3	728	748.15	2.87399	697.7	722.3
Q15758	Neutral amino acid transporter B(0) OS=Homo sapiens GN=SLC1A5 PE=1 SV=2	0	32.185	18	7	17	7	5.48	0.94	0.986	0.963	-0.0543923	402.4	389.1	395.75	2.59742	365.9	383.8
P48426	Phosphatidylinositol 5-phosphate 4-kinase type-2 alpha OS=Homo sapiens GN=PIP4K2A PE=1 SV=2	0	48.307	29	11	35	7	6.99	0.94	0.975	0.9575	-0.0626556	2212.4	2197.5	2204.95	3.3434	2012.3	2144.1
K7EIK7	Echinoderm microtubule-associated protein-like 2 OS=Homo sapiens GN=EML2 PE=1 SV=1	0	31.118	15	9	15	9	6.87	0.941	0.921	0.931	-0.103147	341.6	341.5	341.55	2.53345	310.9	314.6
A0A1K0GUV5	Globin D1 OS=Homo sapiens GN=GLND1 PE=3 SV=1	0	31.231	48	6	15	6	7.62	0.942	0.844	0.893	-0.163268	524.3	558.5	541.4	2.73352	477.7	471.5
A0A0A0MTJ9	Neutral cholesterol ester hydrolase 1 OS=Homo sapiens GN=NCEH1 PE=1 SV=1	0	15.793	15	6	10	6	7.21	0.942	0.953	0.9475	-0.0778022	280.1	307.9	294	2.46835	255.1	293.5
Q8IUL9	Hemoglobin beta chain variant Hb.Sinai-Bel Air (Fragment) OS=Homo sapiens GN=HBB PE=3 SV=1	0	144.4	94	14	1842	1	6.05	0.942	0.949	0.9455	-0.0808506	1463.5	1486.3	1474.9	3.16876	1333.7	1411
C8C504	Beta-globin OS=Homo sapiens GN=HBB PE=3 SV=1	0	224.737	94	21	2705	1	8.06	0.942	0.917	0.9295	-0.105473	184907	190036	187471	5.27294	168445	174372
P50336	Protoporphyrinogen oxidase OS=Homo sapiens GN=PPOX PE=1 SV=1	0	23.926	20	7	14	7	8.16	0.944	0.961	0.9525	-0.070209	122.9	113.3	118.1	2.07225	112.2	108.9
P04921	Glycophorin-C OS=Homo sapiens GN=GYPC PE=1 SV=1	0	17.587	27	2	31	2	4.84	0.945	1.037	0.991	-0.013043	295.1	281.3	288.2	2.45969	269.6	291.7
Q4VC31	Coiled-coil domain-containing protein 58 OS=Homo sapiens GN=CCDC58 PE=1 SV=1	0	5.369	12	2	2	2	7.81	0.945	0.752	0.8485	-0.237013	40.9	47.2	44.05	1.64395	37.4	35.5
Q8NBS9	Thioredoxin domain-containing protein 5 OS=Homo sapiens GN=TXNDC5 PE=1 SV=2	0	29.939	26	9	15	9	5.97	0.945	0.985	0.965	-0.0513992	363.7	349.7	356.7	2.5523	332.4	344.5
P13639	Elongation factor 2 OS=Homo sapiens GN=EEF2 PE=1 SV=4	0	36.887	18	12	16	12	6.83	0.945	0.957	0.951	-0.0724828	1116.9	1121.8	1119.35	3.04897	1020.8	1074.2
Q6FHU2	Phosphoglycerate mutase (Fragment) OS=Homo sapiens GN=PGAM1 PE=2 SV=1	0	91.676	62	14	69	14	7.18	0.945	0.938	0.9415	-0.086967	4282.7	4302.1	4292.4	3.6327	3914	4036.6
B2R7C2	cDNA, FLJ93375, highly similar to Homo sapiens ZW10, kinetochore associated, homolog (Drosophila) (ZW10), mRNA OS=Homo sapiens PE=2 SV=1	0	5.331	3	2	3	2	6.27	0.947	1.296	1.1215	0.16543	47.5	49.3	48.4	1.68485	43.5	63.9
A0A024R0J7	HCG1995540, isoform CRA_a OS=Homo sapiens GN=hCG_1995540 PE=4 SV=1	0	13.298	25	6	10	5	6.35	0.948	0.93	0.939	-0.0908029	388.5	373.5	381	2.58092	356.3	347.6
H7BY58	Protein-L-isoaspartate O-methyltransferase OS=Homo sapiens GN=PCMT1 PE=1 SV=1	0	74.916	58	13	44	13	6.73	0.948	0.914	0.931	-0.103147	3019.8	3001	3010.4	3.47862	2769.5	2743.1
Q53EM5	Transketolase variant (Fragment) OS=Homo sapiens PE=2 SV=1	0	112.508	47	25	83	25	7.81	0.949	0.89	0.9195	-0.121079	5265.7	5192.1	5228.9	3.71841	4834	4619.7
B8ZWD9	Diazepam binding inhibitor, splice form 1D(2) OS=Homo sapiens GN=DBI PE=2 SV=1	0	23.408	31	3	17	3	5.05	0.95	0.944	0.947	-0.0785637	1475.9	1485.7	1480.8	3.1705	1355.8	1402.2
Q969H8	Myeloid-derived growth factor OS=Homo sapiens GN=MYDGF PE=1 SV=1	0	15.033	27	6	7	6	6.68	0.95	0.784	0.867	-0.205896	319.1	346.4	332.75	2.52212	293.1	271.7
Q53SS8	Epididymis secretory protein Li 85 OS=Homo sapiens GN=PCBP1 PE=2 SV=1	0	73.003	51	13	31	8	7.09	0.951	0.923	0.937	-0.093879	929	910.4	919.7	2.96365	854.3	840.7
P42773	Cyclin-dependent kinase 4 inhibitor C OS=Homo sapiens GN=CDKN2C PE=1 SV=1	0	5.996	14	3	3	3	6.52	0.952	0.866	0.909	-0.137648	240.7	258.5	249.6	2.39724	221.7	224
Q9NSY1	BMP-2-inducible protein kinase OS=Homo sapiens GN=BMP2K PE=1 SV=2	0	14.195	6	4	5	4	6.51	0.952	0.786	0.869	-0.202572	70.9	74.3	72.6	1.86094	65.3	58.4
A0A0A0MRI2	Sorting nexin OS=Homo sapiens GN=SNX6 PE=1 SV=1	0	31.725	23	9	14	8	6.43	0.952	0.933	0.9425	-0.0854355	817.5	812.8	815.15	2.91124	753.1	758.9
A0A024R9G4	Family with sequence similarity 49, member B, isoform CRA_a OS=Homo sapiens GN=FAM49B PE=4 SV=1	0	65.056	61	15	38	9	6.06	0.952	0.947	0.9495	-0.0747601	1346.8	1332.3	1339.55	3.12696	1239.7	1262.6
P38606	V-type proton ATPase catalytic subunit A OS=Homo sapiens GN=ATP6V1A PE=1 SV=2	0	111.205	44	23	62	23	5.52	0.953	0.92	0.9365	-0.0946491	3426.3	3560.6	3493.45	3.54325	3158.9	3276.5
A0A024R5X3	SAFB-like, transcription modulator, isoform CRA_b OS=Homo sapiens GN=SLTM PE=4 SV=1	0.002	3.454	2	2	2	2	9.31	0.954	1.035	0.9945	-0.00795672	31.1	35.3	33.2	1.52114	28.7	36.6
Q9NVH1	DnaJ homolog subfamily C member 11 OS=Homo sapiens GN=DNAJC11 PE=1 SV=2	0	7.443	4	3	5	3	8.4	0.954	0.952	0.953	-0.0694519	41.6	44.3	42.95	1.63296	38.4	42.2
F8WES2	S-methyl-5'-thioadenosine phosphorylase OS=Homo sapiens GN=MTAP PE=4 SV=1	0	6.815	52	2	2	1	4.55	0.955	0.891	0.923	-0.115597	99.1	98.6	98.85	1.99498	91.5	87.9
Q15811	Intersectin-1 OS=Homo sapiens GN=ITSN1 PE=1 SV=3	0	41.551	8	14	18	13	7.77	0.955	0.998	0.9765	-0.0343081	621	603.4	612.2	2.78689	573.3	602.5
Q9HD45	Transmembrane 9 superfamily member 3 OS=Homo sapiens GN=TM9SF3 PE=1 SV=2	0	9.567	5	3	4	3	7.21	0.956	0.826	0.891	-0.166503	145.6	159.3	152.45	2.18313	134.6	131.7
P46063	ATP-dependent DNA helicase Q1 OS=Homo sapiens GN=RECQL PE=1 SV=3	0	6.096	4	3	6	3	7.88	0.956	0.923	0.9395	-0.0900349	45.4	45.8	45.6	1.65896	42	42.3
Q6L8Q7	2',5'-phosphodiesterase 12 OS=Homo sapiens GN=PDE12 PE=1 SV=2	0	23.06	17	8	12	8	6.57	0.956	0.976	0.966	-0.0499049	712.4	698.3	705.35	2.8484	658.4	681.7
Q9Y6V0	Protein piccolo OS=Homo sapiens GN=PCLO PE=1 SV=4	0.002	3.393	0	2	4	2	6.51	0.957	0.595	0.776	-0.365871	9.4	14.3	11.85	1.07372	8.7	8.5
Q9BUL8	Programmed cell death protein 10 OS=Homo sapiens GN=PDCD10 PE=1 SV=1	0	25.935	39	8	11	8	8.19	0.957	0.969	0.963	-0.0543923	284.8	260.5	272.65	2.43561	263.5	252.4
Q13131	5'-AMP-activated protein kinase catalytic subunit alpha-1 OS=Homo sapiens GN=PRKAA1 PE=1 SV=4	0	21.985	17	9	15	9	8.12	0.957	1.005	0.981	-0.027675	1055	1038.9	1046.95	3.01993	976.9	1044.1
A8K761	NADH dehydrogenase (Ubiquinone) 1 beta subcomplex, 10, 22kDa, isoform CRA_b OS=Homo sapiens GN=NDUFB10 PE=2 SV=1	0	14.836	34	5	5	5	8.48	0.958	0.859	0.9085	-0.138442	57	67.3	62.15	1.79344	52.8	57.8
D3DUW5	Dynamin 1-like, isoform CRA_c OS=Homo sapiens GN=DNM1L PE=3 SV=1	0	29.636	14	11	19	11	8.78	0.958	0.947	0.9525	-0.070209	723.2	750.2	736.7	2.86729	669.8	711
Q9NZI8	Insulin-like growth factor 2 mRNA-binding protein 1 OS=Homo sapiens GN=IGF2BP1 PE=1 SV=2	0	48.295	23	14	24	13	9.2	0.958	0.969	0.9635	-0.0536434	811.2	839.2	825.2	2.91656	751.4	813.4
V9HW29	Kinesin-like protein OS=Homo sapiens GN=HEL-S-61 PE=1 SV=1	0	97.615	28	24	41	20	6.51	0.958	0.957	0.9575	-0.0626556	1099.9	1083.7	1091.8	3.03814	1018.7	1037.8
Q9P287	BRCA2 and CDKN1A-interacting protein OS=Homo sapiens GN=BCCIP PE=1 SV=1	0	5.734	8	2	3	2	4.61	0.959	0.828	0.8935	-0.16246	48.3	50	49.15	1.69152	44.8	41.4
A8K8W7	cDNA FLJ75224, highly similar to Homo sapiens lipase, hormone-sensitive (LIPE), mRNA OS=Homo sapiens PE=2 SV=1	0.001	4.484	2	2	2	2	6.7	0.959	0.801	0.88	-0.184425	34.7	34.9	34.8	1.54158	32.2	28
Q53FE5	Uncharacterized protein (Fragment) OS=Homo sapiens PE=2 SV=1	0	29.489	46	8	12	8	8.38	0.96	0.997	0.9785	-0.0313562	624.1	621.4	622.75	2.79431	579.2	619.5
P11277	Spectrin beta chain, erythrocytic OS=Homo sapiens GN=SPTB PE=1 SV=5	0	748.579	65	128	532	4	5.27	0.96	0.959	0.9595	-0.0596453	28980.5	28971.9	28976.2	4.46204	26912.7	27792.7
Q9Y315	Deoxyribose-phosphate aldolase OS=Homo sapiens GN=DERA PE=1 SV=2	0	35.738	38	8	13	8	8.94	0.961	0.93	0.9455	-0.0808506	424.6	426.5	425.55	2.62895	394.5	396.9
A0A024RB16	Family with sequence similarity 62 (C2 domain containing), member A, isoform CRA_a OS=Homo sapiens GN=FAM62A PE=4 SV=1	0	32.006	11	9	14	9	5.78	0.961	0.864	0.9125	-0.132104	568.8	555.2	562	2.74974	528.5	479.7
P52294	Importin subunit alpha-5 OS=Homo sapiens GN=KPNA1 PE=1 SV=3	0	47.406	22	12	24	6	5.01	0.961	0.978	0.9695	-0.0446872	619.6	635.7	627.65	2.79772	576.2	622.1
P02549	Spectrin alpha chain, erythrocytic 1 OS=Homo sapiens GN=SPTA1 PE=1 SV=5	0	828.457	61	136	599	136	5.05	0.961	0.959	0.96	-0.0588937	26916.6	27097.1	27006.8	4.43147	25024.9	26000.1
H0Y2M6	Chloride channel 7, isoform CRA_c OS=Homo sapiens GN=CLCN7 PE=1 SV=1	0	6.037	2	2	4	2	8.27	0.962	1.05	1.006	0.00863031	102.6	104.5	103.55	2.01515	95.5	109.8
O15143	Actin-related protein 2/3 complex subunit 1B OS=Homo sapiens GN=ARPC1B PE=1 SV=3	0	18.399	23	6	8	6	8.35	0.962	0.992	0.977	-0.0335695	233.7	242.9	238.3	2.37712	217.5	240.9
A0A140VKA6	Testis secretory sperm-binding protein Li 233m OS=Homo sapiens PE=2 SV=1	0	77.752	34	14	49	14	5.27	0.962	0.987	0.9745	-0.0372659	2774.5	2746.9	2760.7	3.44102	2581.1	2711.5
E7EMK3	Flotillin-2 OS=Homo sapiens GN=FLOT2 PE=1 SV=1	0	67.172	35	15	32	15	5.24	0.962	0.995	0.9785	-0.0313562	2509.5	2486.9	2498.2	3.39763	2334.5	2474.6
A0A140VJT8	Testicular tissue protein Li 164 OS=Homo sapiens PE=2 SV=1	0	100.927	56	20	62	10	4.82	0.963	0.925	0.944	-0.0831412	1879.1	1851.4	1865.25	3.27074	1751	1713.6
A0A059RUZ1	Cytochrome c oxidase subunit 2 (Fragment) OS=Homo sapiens GN=COX2 PE=3 SV=1	0	10.483	11	2	4	1	4.79	0.964	0.979	0.9715	-0.0417141	188.8	193	190.9	2.28081	176	189.1
A8K690	cDNA FLJ76863, highly similar to Homo sapiens stress-induced-phosphoprotein 1 (Hsp70/Hsp90-organizing protein) (STIP1), mRNA OS=Homo sapiens PE=2 SV=1	0	218.942	57	39	151	39	6.8	0.964	1.009	0.9865	-0.019609	8810.8	8645.9	8728.35	3.94093	8217.5	8724.9
B2RCM6	cDNA, FLJ96161 OS=Homo sapiens PE=2 SV=1	0	8.451	11	2	4	2	9.54	0.965	0.814	0.8895	-0.168933	35.9	36.8	36.35	1.5605	33.5	30
B4DQK3	cDNA FLJ61156, highly similar to Bcl-2-binding component 3 OS=Homo sapiens PE=2 SV=1	0	5.214	13	2	4	2	8.78	0.965	0.885	0.925	-0.112475	40.8	40.2	40.5	1.60746	38.1	35.6
A0A068W6W9	Urea transporter OS=Homo sapiens GN=SLC14A1 PE=3 SV=2	0	4.878	5	2	2	2	7.78	0.965	0.911	0.938	-0.0923402	68.6	76.1	72.35	1.85944	64	69.3
Q5T5H1	Alpha-endosulfine OS=Homo sapiens GN=ENSA PE=1 SV=1	0	12.634	24	4	7	4	7.87	0.965	0.965	0.965	-0.0513992	388.3	394.9	391.6	2.59284	362.4	381
P46109	Crk-like protein OS=Homo sapiens GN=CRKL PE=1 SV=1	0	22.777	17	5	15	5	6.74	0.965	0.994	0.9795	-0.0298826	776.3	789.9	783.1	2.89382	724.9	785.1
P04424	Argininosuccinate lyase OS=Homo sapiens GN=ASL PE=1 SV=4	0	30.527	25	10	17	10	6.48	0.965	0.956	0.9605	-0.0581425	676.7	677.6	677.15	2.83068	631.5	647.7
P43686	26S proteasome regulatory subunit 6B OS=Homo sapiens GN=PSMC4 PE=1 SV=2	0	107.609	50	22	57	21	5.21	0.965	1.039	1.002	0.00288251	2479.1	2406	2442.55	3.38784	2313.3	2499.9
P07919	Cytochrome b-c1 complex subunit 6, mitochondrial OS=Homo sapiens GN=UQCRH PE=1 SV=2	0	11.58	29	2	11	2	4.44	0.966	1.038	1.002	0.00288251	115.5	115.3	115.4	2.06221	107.9	119.7
B2R6A3	Na(+)/H(+) exchange regulatory cofactor NHE-RF OS=Homo sapiens PE=2 SV=1	0	5.811	7	2	4	2	5.77	0.966	0.912	0.939	-0.0908029	16.7	19.1	17.9	1.25285	15.6	17.4
O95292	Vesicle-associated membrane protein-associated protein B/C OS=Homo sapiens GN=VAPB PE=1 SV=3	0	17.826	26	5	10	4	7.3	0.966	1.025	0.9955	-0.00650678	598.2	573.1	585.65	2.76764	559	587.5
H3BNX8	Cytochrome c oxidase subunit 5A, mitochondrial OS=Homo sapiens GN=COX5A PE=1 SV=1	0	9.091	16	2	4	2	6	0.967	0.989	0.978	-0.0320936	170.7	171.5	171.1	2.23325	159.6	169.7
Q14651	Plastin-1 OS=Homo sapiens GN=PLS1 PE=1 SV=2	0	17.036	8	5	8	3	5.41	0.968	0.908	0.938	-0.0923402	121.5	127.4	124.45	2.09499	113.8	115.7
Q96AQ6	Pre-B-cell leukemia transcription factor-interacting protein 1 OS=Homo sapiens GN=PBXIP1 PE=1 SV=1	0	15.376	9	6	8	6	5.33	0.968	0.86	0.914	-0.129734	86.7	95.4	91.05	1.95928	81.2	82.1
F8W914	Reticulon OS=Homo sapiens GN=RTN4 PE=1 SV=1	0	14.412	14	4	7	4	4.77	0.969	1.024	0.9965	-0.00505829	254.1	249.8	251.95	2.40131	238.2	255.8
A0A0A6YYL4	Coronin OS=Homo sapiens GN=CORO7-PAM16 PE=3 SV=1	0	32.966	12	9	13	9	6.33	0.969	1.013	0.991	-0.013043	445.3	471.9	458.6	2.66143	417.4	478.3
A0A0S2Z4R4	Hepatocyte growth factor-regulated tyrosine kinase substrate isoform 1 (Fragment) OS=Homo sapiens GN=HGS PE=2 SV=1	0	48.27	20	15	22	15	6.16	0.969	1.099	1.034	0.0482362	945.2	928	936.6	2.97155	885.9	1020.2
Q96IJ6	Mannose-1-phosphate guanyltransferase alpha OS=Homo sapiens GN=GMPPA PE=1 SV=1	0	10.83	8	3	5	3	7.21	0.97	0.951	0.9605	-0.0581425	288.5	285.1	286.8	2.45758	270.8	271.3
P48059	LIM and senescent cell antigen-like-containing domain protein 1 OS=Homo sapiens GN=LIMS1 PE=1 SV=4	0	8.377	10	3	3	3	8.05	0.97	1.024	0.997	-0.00433459	95.2	102.3	98.75	1.99454	89.3	104.8
Q9Y2G3	Probable phospholipid-transporting ATPase IF OS=Homo sapiens GN=ATP11B PE=1 SV=2	0	6.903	2	3	5	2	6.96	0.97	0.766	0.868	-0.204233	25.9	29.8	27.85	1.44483	24.3	22.8
B0QZ18	Copine-1 OS=Homo sapiens GN=CPNE1 PE=1 SV=1	0	18.217	13	7	10	7	6.04	0.97	0.964	0.967	-0.0484122	460.9	442.3	451.6	2.65475	432.3	426.6
P04843	Dolichyl-diphosphooligosaccharide--protein glycosyltransferase subunit 1 OS=Homo sapiens GN=RPN1 PE=1 SV=1	0	22.673	17	9	9	9	6.38	0.97	1.091	1.0305	0.0433445	211.1	200	205.55	2.31292	198.1	218.2
B2RBP3	cDNA, FLJ95615, highly similar to Homo sapiens ubiquitin-activating enzyme E1C (UBA3 homolog, yeast)(UBE1C), mRNA OS=Homo sapiens PE=2 SV=1	0	52.936	37	13	20	13	5.45	0.97	0.924	0.947	-0.0785637	379.8	371.8	375.8	2.57496	356.4	343.7
A0A075B716	40S ribosomal protein S17 OS=Homo sapiens GN=RPS17 PE=1 SV=1	0	7.993	23	3	5	3	8.92	0.971	1.075	1.023	0.0328061	44.1	41.2	42.65	1.62992	41.4	44.3
P42858	Huntingtin OS=Homo sapiens GN=HTT PE=1 SV=2	0	11.319	1	4	5	4	6.2	0.971	0.844	0.9075	-0.14003	26.5	31.1	28.8	1.45939	24.9	26.2
A0A087WW40	Endophilin-B1 OS=Homo sapiens GN=SH3GLB1 PE=1 SV=1	0	9.901	9	4	7	3	6.44	0.972	1.006	0.989	-0.0159576	118.7	114.2	116.45	2.06614	111.6	114.9
Q9H2M9	Rab3 GTPase-activating protein non-catalytic subunit OS=Homo sapiens GN=RAB3GAP2 PE=1 SV=1	0	26.906	9	12	16	12	5.62	0.972	0.883	0.9275	-0.108581	328.7	367.8	348.25	2.54189	309.1	325
Q86YZ3	Hornerin OS=Homo sapiens GN=HRNR PE=1 SV=2	0	9.027	2	2	3	2	10.04	0.973	0.97	0.9715	-0.0417141	18.6	18.8	18.7	1.27184	17.5	18.2
B3KQF5	cDNA FLJ90381 fis, clone NT2RP2005035, highly similar to Calumenin OS=Homo sapiens PE=2 SV=1	0	7.086	8	2	2	2	4.67	0.973	0.915	0.944	-0.0831412	121.4	123	122.2	2.08707	114.2	112.6
Q969M7	NEDD8-conjugating enzyme UBE2F OS=Homo sapiens GN=UBE2F PE=1 SV=1	0	10.832	22	3	3	3	6.79	0.973	1.331	1.152	0.204141	180.4	162.7	171.55	2.23439	169.7	216.5
A0A087X0W9	OTU domain containing 6B, isoform CRA_b OS=Homo sapiens GN=OTUD6B PE=1 SV=1	0	10.205	10	4	4	4	6.74	0.973	0.998	0.9855	-0.0210722	145.9	148.4	147.15	2.16776	137.3	148.1
O75157	TSC22 domain family protein 2 OS=Homo sapiens GN=TSC22D2 PE=1 SV=3	0	16.069	7	6	8	3	5.02	0.973	1.005	0.989	-0.0159576	96.2	94.5	95.35	1.97932	90.5	95
A2RUF3	SLIT-ROBO Rho GTPase-activating protein 2 OS=Homo sapiens GN=SRGAP2 PE=1 SV=1	0	23.847	8	8	8	8	6.7	0.973	1.156	1.0645	0.0901759	281.2	263.7	272.45	2.43529	264.7	304.9
A0AVT1	Ubiquitin-like modifier-activating enzyme 6 OS=Homo sapiens GN=UBA6 PE=1 SV=1	0	102.87	33	29	49	29	6.14	0.973	0.965	0.969	-0.0454314	3241.7	3252.7	3247.2	3.51151	3051.2	3139.6
P41227	N-alpha-acetyltransferase 10 OS=Homo sapiens GN=NAA10 PE=1 SV=1	0	26.345	28	7	14	7	5.64	0.974	0.916	0.945	-0.0816138	485.6	504.2	494.9	2.69452	457.3	462.1
B2R5H0	Protein S100 OS=Homo sapiens PE=2 SV=1	0	5.08	17	2	6	2	7.18	0.975	1.034	1.0045	0.00647756	218.9	213.1	216	2.33445	206.4	220.4
A0A0C4DFT7	Glycophorin OS=Homo sapiens GN=GYPA PE=1 SV=1	0	31.687	37	5	19	5	5.27	0.975	1.015	0.995	-0.00723157	639.4	673.5	656.45	2.8172	602.7	683.8
V9HWK2	Epididymis luminal protein 114 OS=Homo sapiens GN=HEL114 PE=2 SV=1	0	194.68	47	45	99	45	5.66	0.975	0.968	0.9715	-0.0417141	5094	5159.8	5126.9	3.70985	4803.5	4997
Q04656	Copper-transporting ATPase 1 OS=Homo sapiens GN=ATP7A PE=1 SV=3	0	29.956	9	9	12	9	6.24	0.976	1.009	0.9925	-0.010861	228.4	205.8	217.1	2.33666	215.7	207.6
B4DJQ5	cDNA FLJ59211, highly similar to Glucosidase 2 subunit beta OS=Homo sapiens PE=2 SV=1	0	34.968	25	10	15	10	4.42	0.976	0.953	0.9645	-0.0521469	214.2	218.4	216.3	2.33506	202.2	208.2
Q13045	Protein flightless-1 homolog OS=Homo sapiens GN=FLII PE=1 SV=2	0	15.164	3	4	7	4	6.05	0.977	1.059	1.018	0.0257376	69.6	73.7	71.65	1.85522	65.8	78
O95757	Heat shock 70 kDa protein 4L OS=Homo sapiens GN=HSPA4L PE=1 SV=3	0	88.921	32	23	47	19	5.88	0.977	1.008	0.9925	-0.010861	1802	1791.8	1796.9	3.25452	1702.5	1806.2
Q7Z5G4	Golgin subfamily A member 7 OS=Homo sapiens GN=GOLGA7 PE=1 SV=2	0	6.073	14	2	2	2	7.05	0.978	0.989	0.9835	-0.024003	22	23.6	22.8	1.35793	20.8	23.3
A0A024QZW0	Thiopurine S-methyltransferase, isoform CRA_d OS=Homo sapiens GN=TPMT PE=3 SV=1	0	5.351	9	2	3	2	6.23	0.978	0.818	0.898	-0.155213	34.9	41.9	38.4	1.58433	33	34.3
Q9UN37	Vacuolar protein sorting-associated protein 4A OS=Homo sapiens GN=VPS4A PE=1 SV=1	0	18.301	16	6	6	6	7.8	0.978	0.974	0.976	-0.0350469	327.1	331.9	329.5	2.51786	309.4	323.5
A9UGY9	Autophagy protein 5 OS=Homo sapiens GN=ATG5 PE=1 SV=1	0.002	3.967	9	2	2	2	5.77	0.979	0.9	0.9395	-0.0900349	28.2	28.4	28.3	1.45179	26.7	25.6
Q8N4C8	Misshapen-like kinase 1 OS=Homo sapiens GN=MINK1 PE=1 SV=2	0.002	3.382	1	2	2	2	7.85	0.979	1.043	1.011	0.015783	56.3	65.5	60.9	1.78462	53.3	68.3
A8K168	Malic enzyme OS=Homo sapiens PE=2 SV=1	0	20.936	10	6	8	6	6.13	0.979	0.808	0.8935	-0.16246	101.6	107.6	104.6	2.01953	96.2	87
Q9BTY7	Protein HGH1 homolog OS=Homo sapiens GN=HGH1 PE=1 SV=1	0	6.033	5	2	2	2	4.81	0.98	1.011	0.9955	-0.00650678	66.7	64.5	65.6	1.8169	63.2	65.2
A0A024R1X5	Beclin 1 (Coiled-coil, myosin-like BCL2 interacting protein), isoform CRA_b OS=Homo sapiens GN=BECN1 PE=2 SV=1	0	9.073	6	3	4	3	4.89	0.98	1.355	1.1675	0.223423	29	25.4	27.2	1.43457	27.5	34.5
Q6NUL6	PITPNA protein (Fragment) OS=Homo sapiens GN=PITPNA PE=2 SV=1	0	28.893	27	8	11	8	8.05	0.98	0.951	0.9655	-0.0506518	725.3	712.7	719	2.85673	687.8	677.9
Q06124	Tyrosine-protein phosphatase non-receptor type 11 OS=Homo sapiens GN=PTPN11 PE=1 SV=2	0	44.353	24	15	25	15	7.3	0.98	0.956	0.968	-0.046921	1161	1212	1186.5	3.07427	1100.4	1159.5
Q92508	Piezo-type mechanosensitive ion channel component 1 OS=Homo sapiens GN=PIEZO1 PE=1 SV=4	0	9.719	2	3	4	3	7.47	0.981	0.77	0.8755	-0.191821	9.8	15.2	12.5	1.09691	9.3	11.7
B3KNI2	cDNA FLJ14650 fis, clone NT2RP2002185, highly similar to Ubiquilin-1 OS=Homo sapiens PE=2 SV=1	0	55.029	28	9	22	4	5.11	0.981	0.958	0.9695	-0.0446872	764.5	771.1	767.8	2.88525	725.4	738.9
Q9P2W9	Syntaxin-18 OS=Homo sapiens GN=STX18 PE=1 SV=1	0	6.468	7	3	5	3	5.49	0.982	0.93	0.956	-0.0649175	83.9	90.7	87.3	1.94101	79.7	84.4
Q6B0K9	Hemoglobin subunit mu OS=Homo sapiens GN=HBM PE=2 SV=1	0	33.573	48	5	24	5	6.62	0.982	0.987	0.9845	-0.0225369	1976.1	1957.1	1966.6	3.29372	1876.2	1932.8
A0A0C4DGQ5	Calpain small subunit 1 OS=Homo sapiens GN=CAPNS1 PE=1 SV=1	0	42.531	37	6	16	6	6.23	0.982	0.996	0.989	-0.0159576	661.9	671.4	666.65	2.8239	628.7	668.7
A0A024QZW7	Nucleoporin 153kDa, isoform CRA_a OS=Homo sapiens GN=NUP153 PE=4 SV=1	0	6.018	2	3	5	3	8.73	0.983	0.757	0.87	-0.200913	42.3	49	45.65	1.65944	40.2	37.1
H0YNJ6	GMP reductase OS=Homo sapiens GN=GMPR2 PE=1 SV=1	0	29.437	21	8	15	7	8.51	0.983	1.081	1.032	0.045443	750.4	684.9	717.65	2.85591	713.6	740.7
P04181	Ornithine aminotransferase, mitochondrial OS=Homo sapiens GN=OAT PE=1 SV=1	0	49.439	33	13	24	13	7.03	0.983	0.999	0.991	-0.013043	941.2	917.4	929.3	2.96816	894.8	916.8
P49321	Nuclear autoantigenic sperm protein OS=Homo sapiens GN=NASP PE=1 SV=2	0	50.144	23	14	21	14	4.3	0.983	1.072	1.0275	0.0391384	365.7	363	364.35	2.56152	347.8	389.4
B2RD14	Ubiquitin carboxyl-terminal hydrolase OS=Homo sapiens PE=2 SV=1	0	12.146	20	4	4	4	5.48	0.984	1.012	0.998	-0.00288828	97.5	98.1	97.8	1.99034	92.8	99.3
I3L0A0	HCG2044781 OS=Homo sapiens GN=TMEM189-UBE2V1 PE=3 SV=1	0	32.193	21	6	35	3	6.71	0.984	0.987	0.9855	-0.0210722	1262.3	1248.9	1255.6	3.09885	1201.1	1232.8
P13073	Cytochrome c oxidase subunit 4 isoform 1, mitochondrial OS=Homo sapiens GN=COX4I1 PE=1 SV=1	0	19.662	36	7	11	7	9.51	0.984	1.027	1.0055	0.00791308	687.8	682.6	685.2	2.83582	654.7	701.5
E7EMB3	Calmodulin-2 OS=Homo sapiens GN=CALM2 PE=1 SV=1	0	45.332	34	8	67	8	4.56	0.984	0.996	0.99	-0.0144996	4203.1	4279.9	4241.5	3.62752	4002	4264.4
B2RB57	cDNA, FLJ95321, highly similar to Homo sapiens ATG7 autophagy related 7 homolog (S. cerevisiae) (ATG7), mRNA OS=Homo sapiens PE=2 SV=1	0	26.144	13	9	14	9	6.24	0.984	0.969	0.9765	-0.0343081	137.9	149	143.45	2.1567	131.2	144.5
Q15907	Ras-related protein Rab-11B OS=Homo sapiens GN=RAB11B PE=1 SV=4	0	40.546	56	12	21	12	5.94	0.984	0.965	0.9745	-0.0372659	1266.7	1271.1	1268.9	3.10343	1205.9	1226.9
P63104	14-3-3 protein zeta/delta OS=Homo sapiens GN=YWHAZ PE=1 SV=1	0	107.872	63	17	108	11	4.79	0.984	0.988	0.986	-0.0203404	5065.2	5151.7	5108.45	3.70829	4819.4	5092.6
Q9NVG8	TBC1 domain family member 13 OS=Homo sapiens GN=TBC1D13 PE=1 SV=3	0	8.771	10	3	6	3	5.24	0.985	0.968	0.9765	-0.0343081	186.4	189.8	188.1	2.27439	177.5	183.8
O95817	BAG family molecular chaperone regulator 3 OS=Homo sapiens GN=BAG3 PE=1 SV=3	0	7.843	6	3	8	3	6.95	0.986	1.046	1.016	0.0229004	223.1	214.4	218.75	2.33995	212.7	224.3
A0A024R329	GDP-mannose pyrophosphorylase B, isoform CRA_a OS=Homo sapiens GN=GMPPB PE=4 SV=1	0	16.861	22	6	6	6	6.29	0.986	1.106	1.046	0.0648829	135	124.4	129.7	2.11294	128.7	137.7
D6REX3	Protein transport protein Sec31A OS=Homo sapiens GN=SEC31A PE=1 SV=1	0	23.378	7	9	14	9	6.98	0.986	1.04	1.013	0.0186342	482	485.3	483.65	2.68453	459.6	504.6
P53609	Geranylgeranyl transferase type-1 subunit beta OS=Homo sapiens GN=PGGT1B PE=1 SV=2	0	7.405	11	4	4	4	6.83	0.987	1.097	1.042	0.0593553	52.7	48.3	50.5	1.70329	50.3	53
Q86UE4	Protein LYRIC OS=Homo sapiens GN=MTDH PE=1 SV=2	0	6.631	4	2	2	2	9.32	0.988	1.021	1.0045	0.00647756	27.1	21.5	24.3	1.38561	25.9	22
Q96FJ2	Dynein light chain 2, cytoplasmic OS=Homo sapiens GN=DYNLL2 PE=1 SV=1	0	17.439	45	3	11	2	7.37	0.988	1.13	1.059	0.0827026	191.7	186.3	189	2.27646	183.2	210.7
Q9BZ23	Pantothenate kinase 2, mitochondrial OS=Homo sapiens GN=PANK2 PE=1 SV=3	0	10.018	8	3	5	3	9.28	0.988	1.459	1.2235	0.291014	20.4	16.9	18.65	1.27068	19.5	24.6
Q9NQG5	Regulation of nuclear pre-mRNA domain-containing protein 1B OS=Homo sapiens GN=RPRD1B PE=1 SV=1	0	19.804	16	5	10	5	5.97	0.988	1.07	1.029	0.041243	347.8	360	353.9	2.54888	332.2	385.2
Q8WW12	PEST proteolytic signal-containing nuclear protein OS=Homo sapiens GN=PCNP PE=1 SV=2	0	26.86	45	7	13	7	7.49	0.988	1.026	1.007	0.0100637	641.9	655.5	648.7	2.81204	613.3	673
Q13867	Bleomycin hydrolase OS=Homo sapiens GN=BLMH PE=1 SV=1	0	58.238	40	14	24	14	6.27	0.988	1.054	1.021	0.0299829	2278.3	2241.4	2259.85	3.35408	2177	2364.1
Q9H008	Phospholysine phosphohistidine inorganic pyrophosphate phosphatase OS=Homo sapiens GN=LHPP PE=1 SV=2	0	9.001	16	3	5	3	6.15	0.989	0.86	0.9245	-0.113255	83	83.7	83.35	1.92091	79.4	72
Q14558	Phosphoribosyl pyrophosphate synthase-associated protein 1 OS=Homo sapiens GN=PRPSAP1 PE=1 SV=2	0	17.546	23	6	8	4	7.2	0.99	0.781	0.8855	-0.175436	62.9	67.6	65.25	1.81458	60.2	52.8
Q969R2	Oxysterol-binding protein 2 OS=Homo sapiens GN=OSBP2 PE=1 SV=2	0	23.813	11	8	11	8	6.54	0.99	1.044	1.017	0.0243197	91.2	79.9	85.55	1.93222	87.3	83.5
Q92696	Geranylgeranyl transferase type-2 subunit alpha OS=Homo sapiens GN=RABGGTA PE=1 SV=2	0	50.31	23	13	28	13	5.67	0.99	1.059	1.0245	0.03492	1004.3	1001.1	1002.7	3.00117	961.6	1060.2
O14562	Ubiquitin domain-containing protein UBFD1 OS=Homo sapiens GN=UBFD1 PE=1 SV=2	0	14.374	13	4	11	4	5.77	0.991	1.001	0.996	-0.00578235	580	568.5	574.25	2.7591	555.9	569.3
Q08AM6	Protein VAC14 homolog OS=Homo sapiens GN=VAC14 PE=1 SV=1	0	16.147	8	6	10	6	6.13	0.991	0.966	0.9785	-0.0313562	547.2	547	547.1	2.73807	524.3	528.6
P00558	Phosphoglycerate kinase 1 OS=Homo sapiens GN=PGK1 PE=1 SV=3	0	174.694	66	27	132	23	8.1	0.991	1.007	0.999	-0.00144342	6043	6031.2	6037.1	3.78083	5792.6	6074.1
P35240	Merlin OS=Homo sapiens GN=NF2 PE=1 SV=1	0	6.733	3	2	2	2	6.47	0.992	0.76	0.876	-0.190997	24.6	25.7	25.15	1.40054	23.6	19.5
A0A024R0T8	Apolipoprotein C-I, isoform CRA_a OS=Homo sapiens GN=APOC1 PE=4 SV=1	0	7.937	30	3	6	3	8.47	0.992	1.07	1.031	0.0440443	286.1	264.1	275.1	2.43949	274.6	282.5
P10155	60 kDa SS-A/Ro ribonucleoprotein OS=Homo sapiens GN=TROVE2 PE=1 SV=2	0	33.185	24	10	19	10	8.03	0.992	0.881	0.9365	-0.0946491	725.5	765.7	745.6	2.87251	695.8	674.6
P04040	Catalase OS=Homo sapiens GN=CAT PE=1 SV=3	0	194.01	64	31	229	31	7.39	0.992	0.97	0.981	-0.027675	12107.6	12199.3	12153.5	4.0847	11620.5	11831.6
Q14165	Malectin OS=Homo sapiens GN=MLEC PE=1 SV=1	0	8.482	13	3	3	3	5.41	0.993	0.991	0.992	-0.011588	38	39.6	38.8	1.58883	36.5	39.3
A0A140VJZ1	Ubiquitinyl hydrolase 1 OS=Homo sapiens PE=2 SV=1	0	111.914	33	23	55	23	5.03	0.994	0.997	0.9955	-0.00650678	3128.2	3080.4	3104.3	3.49196	3008.1	3073.3
Q9H2G2	STE20-like serine/threonine-protein kinase OS=Homo sapiens GN=SLK PE=1 SV=1	0	76.913	21	25	37	24	5.15	0.994	1.014	1.004	0.00575927	1170.5	1193.6	1182.05	3.07264	1125.1	1211
Q9HD40	O-phosphoseryl-tRNA(Sec) selenium transferase OS=Homo sapiens GN=SEPSECS PE=1 SV=2	0	12.84	8	4	6	4	8.05	0.995	1.186	1.0905	0.12499	187.2	171.1	179.15	2.25322	180.2	203
Q9NZU5	LIM and cysteine-rich domains protein 1 OS=Homo sapiens GN=LMCD1 PE=1 SV=1	0	15.405	22	6	7	6	7.93	0.995	0.935	0.965	-0.0513992	186.4	200.2	193.3	2.28623	179.3	187.1
P35611	Alpha-adducin OS=Homo sapiens GN=ADD1 PE=1 SV=2	0	95.85	39	21	55	20	5.83	0.995	1.024	1.0095	0.0136409	1759.3	1716.7	1738	3.24005	1693.8	1757.8
B2RAH7	cDNA, FLJ94921, highly similar to Homo sapiens prolyl endopeptidase (PREP), mRNA OS=Homo sapiens PE=2 SV=1	0	82.822	36	21	41	21	5.86	0.995	1.078	1.0365	0.0517201	1321.6	1310.6	1316.1	3.11929	1272.3	1413.5
O00267	Transcription elongation factor SPT5 OS=Homo sapiens GN=SUPT5H PE=1 SV=1	0	52.177	21	15	20	15	5.06	0.996	1.014	1.005	0.0071955	318.2	309.3	313.75	2.49658	306.4	313.8
O96008	Mitochondrial import receptor subunit TOM40 homolog OS=Homo sapiens GN=TOMM40 PE=1 SV=1	0	14.067	15	4	4	4	7.25	0.997	1.159	1.078	0.108357	135.1	123.8	129.45	2.1121	130.3	143.6
B4DKQ5	cDNA FLJ54710, highly similar to Target of Myb protein 1 OS=Homo sapiens PE=2 SV=1	0	21.481	15	5	9	5	4.81	0.997	1.026	1.0115	0.0164963	150	149.2	149.6	2.17493	144.7	153.1
Q96RS6	NudC domain-containing protein 1 OS=Homo sapiens GN=NUDCD1 PE=1 SV=2	0	28.471	17	9	17	9	5.11	0.997	1	0.9985	-0.00216567	216.8	223	219.9	2.34223	209	223.1
Q08495	Dematin OS=Homo sapiens GN=DMTN PE=1 SV=3	0	77.339	51	20	57	20	8.88	0.997	0.997	0.997	-0.00433459	2928	2942.1	2935.05	3.46762	2823.6	2934.1
C9IZQ1	Translocon-associated protein subunit alpha OS=Homo sapiens GN=SSR1 PE=1 SV=1	0	5.334	6	2	3	2	4.69	0.998	0.891	0.9445	-0.0823773	188.2	211.2	199.7	2.30038	181.6	188.3
P50148	Guanine nucleotide-binding protein G(q) subunit alpha OS=Homo sapiens GN=GNAQ PE=1 SV=4	0	11.603	15	4	7	3	5.68	0.999	1.209	1.104	0.14274	32.6	28	30.3	1.48144	31.5	33.9
P34896	Serine hydroxymethyltransferase, cytosolic OS=Homo sapiens GN=SHMT1 PE=1 SV=1	0	10.863	11	4	4	4	7.71	0.999	0.778	0.8885	-0.170556	44	52	48	1.68124	42.5	40.5
P50402	Emerin OS=Homo sapiens GN=EMD PE=1 SV=1	0	16.799	24	5	8	5	5.5	0.999	1.07	1.0345	0.0489336	263.8	255.4	259.6	2.4143	254.8	273.3
P25686	DnaJ homolog subfamily B member 2 OS=Homo sapiens GN=DNAJB2 PE=1 SV=3	0	21.782	22	7	9	7	5.95	0.999	0.998	0.9985	-0.00216567	228.5	234.9	231.7	2.36493	220.8	234.4
Q9HAB8	Phosphopantothenate--cysteine ligase OS=Homo sapiens GN=PPCS PE=1 SV=2	0	23.492	23	8	19	8	6.71	0.999	0.978	0.9885	-0.0166871	768.2	790.6	779.4	2.89176	742.1	773.1
P48739	Phosphatidylinositol transfer protein beta isoform OS=Homo sapiens GN=PITPNB PE=1 SV=2	0	45.658	42	12	25	12	6.87	0.999	0.992	0.9955	-0.00650678	1612.5	1610.1	1611.3	3.20718	1558.8	1597.9
Q9HBI1	Beta-parvin OS=Homo sapiens GN=PARVB PE=1 SV=1	0.001	4.755	6	2	2	2	6.73	1	1.273	1.1365	0.184598	64.9	62.6	63.75	1.80448	62.8	79.7
B2RDR2	cDNA, FLJ96730, highly similar to Homo sapiens sorting nexin 15 (SNX15), transcript variant A, mRNA OS=Homo sapiens PE=2 SV=1	0.002	3.632	4	2	2	2	5.19	1	0.95	0.975	-0.0365259	120.3	125.2	122.75	2.08902	116.4	119
Q9H8Y8	Golgi reassembly-stacking protein 2 OS=Homo sapiens GN=GORASP2 PE=1 SV=3	0	14.004	12	4	7	4	4.82	1	1.011	1.0055	0.00791308	195.5	199.9	197.7	2.29601	189.1	202.1
H7BZ14	Peptidyl-prolyl cis-trans isomerase (Fragment) OS=Homo sapiens GN=PPIL3 PE=1 SV=1	0	16.945	33	5	9	5	7.43	1	1.131	1.0655	0.0915306	341.5	325.9	333.7	2.52336	330.2	368.7
Q14344	Guanine nucleotide-binding protein subunit alpha-13 OS=Homo sapiens GN=GNA13 PE=1 SV=2	0	33.282	25	9	19	7	8	1	1.058	1.029	0.041243	456.6	461.1	458.85	2.66167	441.6	487.8
A0A024RA75	3-hydroxyisobutyrate dehydrogenase OS=Homo sapiens GN=HIBADH PE=3 SV=1	0	9.651	10	2	5	2	8.13	1.001	1.034	1.0175	0.0250288	78.8	80	79.4	1.89982	76.3	82.7
Q99615	DnaJ homolog subfamily C member 7 OS=Homo sapiens GN=DNAJC7 PE=1 SV=2	0	9.08	7	4	7	4	6.96	1.001	1.091	1.046	0.0648829	147.4	141	144.2	2.15897	142.7	153.9
F8W930	Insulin-like growth factor 2 mRNA-binding protein 2 OS=Homo sapiens GN=IGF2BP2 PE=1 SV=1	0	15.466	9	5	11	4	8.46	1.001	0.977	0.989	-0.0159576	128	131.3	129.65	2.11277	123.9	128.3
H3BS72	Very-long-chain (3R)-3-hydroxyacyl-CoA dehydratase OS=Homo sapiens GN=HACD3 PE=1 SV=1	0.002	4.203	4	2	2	2	8.85	1.002	0.929	0.9655	-0.0506518	9.6	11	10.3	1.01284	9.3	10.2
A0A0S2Z497	Peroxisomal biogenesis factor 19 isoform 1 (Fragment) OS=Homo sapiens GN=PEX19 PE=2 SV=1	0	21.017	21	4	5	4	4.34	1.003	1.137	1.07	0.0976108	184.3	182.4	183.35	2.26328	178.8	207.4
Q59EG8	Proteasome 26S non-ATPase subunit 2 variant (Fragment) OS=Homo sapiens PE=2 SV=1	0	155.438	36	28	84	28	5.15	1.003	1.042	1.0225	0.0321008	4298.9	4230.1	4264.5	3.62987	4168.6	4409.2
P34949	Mannose-6-phosphate isomerase OS=Homo sapiens GN=MPI PE=1 SV=2	0	6.518	6	2	2	2	5.95	1.004	0.979	0.9915	-0.0123153	83.6	69.6	76.6	1.88423	81.2	68.2
H7BZJ3	Protein disulfide-isomerase A3 (Fragment) OS=Homo sapiens GN=PDIA3 PE=1 SV=1	0	16.656	38	4	10	1	7.3	1.004	0.982	0.993	-0.0101344	41	40.3	40.65	1.60906	39.8	39.6
P26447	Protein S100-A4 OS=Homo sapiens GN=S100A4 PE=1 SV=1	0	23.824	37	5	23	5	6.11	1.004	0.927	0.9655	-0.0506518	1619.2	1689.3	1654.25	3.2186	1571.9	1566.7
Q9NWV4	UPF0587 protein C1orf123 OS=Homo sapiens GN=C1orf123 PE=1 SV=1	0	17.782	51	8	18	8	5.01	1.004	1.091	1.0475	0.0669502	836.8	806.8	821.8	2.91477	812.8	880.4
B3KXY9	cDNA FLJ46359 fis, clone TESTI4049786, highly similar to Hexokinase-1 (EC 2.7.1.1) OS=Homo sapiens PE=2 SV=1	0	93.681	26	22	44	16	7.17	1.004	1.004	1.004	0.00575927	3087.6	3103.2	3095.4	3.49072	2996.9	3115.4
P38646	Stress-70 protein, mitochondrial OS=Homo sapiens GN=HSPA9 PE=1 SV=2	0	153.533	46	30	90	30	6.16	1.004	1.016	1.01	0.0143553	3166.1	3161.7	3163.9	3.50022	3075.9	3213.8
A0A024R3E3	Apolipoprotein A-I, isoform CRA_a OS=Homo sapiens GN=APOA1 PE=3 SV=1	0	20.903	20	5	21	5	5.76	1.005	0.992	0.9985	-0.00216567	267.3	282.3	274.8	2.43902	259.8	280
B4DNB9	cDNA FLJ53069, highly similar to AP-2 complex subunit mu-1 OS=Homo sapiens PE=2 SV=1	0	48.683	32	13	33	8	9.5	1.005	0.984	0.9945	-0.00795672	1223.9	1227.1	1225.5	3.08831	1189.3	1207.7
Q14232	Translation initiation factor eIF-2B subunit alpha OS=Homo sapiens GN=EIF2B1 PE=1 SV=1	0	42.042	41	13	22	13	7.33	1.006	0.984	0.995	-0.00723157	1118.3	1130.3	1124.3	3.05088	1088.5	1112.9
P16452	Erythrocyte membrane protein band 4.2 OS=Homo sapiens GN=EPB42 PE=1 SV=3	0	151.762	44	27	89	27	8.09	1.006	0.991	0.9985	-0.00216567	5937.7	5954.4	5946.05	3.77423	5779.1	5900.1
Q8WUX2	Putative glutathione-specific gamma-glutamylcyclotransferase 2 OS=Homo sapiens GN=CHAC2 PE=2 SV=1	0	5.515	14	2	2	2	5.43	1.007	0.955	0.981	-0.027675	61	58.1	59.55	1.77488	59.4	55.5
V9HW44	Epididymis secretory protein Li 303 OS=Homo sapiens GN=HEL-S-303 PE=2 SV=1	0	8.617	17	3	7	3	5.92	1.007	0.998	1.0025	0.00360224	258.1	266.5	262.3	2.4188	251.5	266
B2RCC2	cDNA, FLJ95978, highly similar to Homo sapiens Y box binding protein 2 (YBX2), mRNA OS=Homo sapiens PE=2 SV=1	0	19.448	22	4	10	3	10.8	1.007	0.699	0.853	-0.229382	15.6	17.9	16.75	1.22401	15.2	12.5
Q13057	Bifunctional coenzyme A synthase OS=Homo sapiens GN=COASY PE=1 SV=4	0	11.81	8	4	10	4	6.99	1.008	0.989	0.9985	-0.00216567	75.2	69.1	72.15	1.85824	73.3	68.3
A0A024QYY3	Phosphoribosyl pyrophosphate synthetase-associated protein 2, isoform CRA_a OS=Homo sapiens GN=PRPSAP2 PE=4 SV=1	0	30.91	33	9	12	7	7.44	1.009	1.097	1.053	0.0745054	370	343.3	356.65	2.55224	361	376.8
A0A024R870	Leucine rich repeat and sterile alpha motif containing 1, isoform CRA_a OS=Homo sapiens GN=LRSAM1 PE=4 SV=1	0	5.52	3	2	2	2	5.94	1.01	1.49	1.25	0.321928	12.9	11.7	12.3	1.08991	12.6	17.4
P99999	Cytochrome c OS=Homo sapiens GN=CYCS PE=1 SV=2	0	15.769	32	3	9	3	9.57	1.01	1.092	1.051	0.0717627	406.3	402.3	404.3	2.6067	396.8	439.5
Q6NXG4	WDR13 protein (Fragment) OS=Homo sapiens GN=WDR13 PE=2 SV=1	0	9.628	8	3	3	3	9.19	1.01	0.853	0.9315	-0.102372	30.4	35	32.7	1.51455	29.7	29.9
P61020	Ras-related protein Rab-5B OS=Homo sapiens GN=RAB5B PE=1 SV=1	0	45.027	54	8	29	5	8.13	1.01	1.061	1.0355	0.0503276	682.7	653.5	668.1	2.82484	666.6	693.7
A0A024R8L5	WD repeat domain, phosphoinositide interacting 1, isoform CRA_b OS=Homo sapiens GN=WIPI1 PE=4 SV=1	0	9.325	9	3	4	3	6.6	1.011	0.966	0.9885	-0.0166871	197.5	194.9	196.2	2.2927	193.1	188.3
Q9H832	Ubiquitin-conjugating enzyme E2 Z OS=Homo sapiens GN=UBE2Z PE=1 SV=2	0	11.035	12	4	6	4	5.62	1.011	1.015	1.013	0.0186342	141.9	152.2	147.05	2.16747	138.8	154.6
Q9H4A4	Aminopeptidase B OS=Homo sapiens GN=RNPEP PE=1 SV=2	0	62.192	32	14	27	14	5.74	1.012	0.943	0.9775	-0.0328314	933.6	937.7	935.65	2.97111	914.2	884.6
P11279	Lysosome-associated membrane glycoprotein 1 OS=Homo sapiens GN=LAMP1 PE=1 SV=3	0	7.453	5	2	4	2	8.75	1.013	1.031	1.022	0.0313952	224.8	220.9	222.85	2.34801	220.3	227.7
P62879	Guanine nucleotide-binding protein G(I)/G(S)/G(T) subunit beta-2 OS=Homo sapiens GN=GNB2 PE=1 SV=3	0	35.511	24	8	20	3	6	1.013	0.91	0.9615	-0.0566412	246.8	244	245.4	2.38987	241.9	222.1
B9EKV4	Aldehyde dehydrogenase 9 family, member A1 OS=Homo sapiens GN=ALDH9A1 PE=2 SV=1	0	58.334	29	13	28	13	6.57	1.013	1.058	1.0355	0.0503276	1003.3	993.9	998.6	2.99939	983.4	1051.8
A0A140VJE8	AP complex subunit beta OS=Homo sapiens GN=AP2B1 PE=2 SV=1	0	104.954	29	25	61	12	5.34	1.013	1.017	1.015	0.0214797	3163.3	3135.4	3149.35	3.49822	3100.7	3188.1
A0A024R1A4	Ubiquitin-conjugating enzyme E2L 3, isoform CRA_a OS=Homo sapiens GN=UBE2L3 PE=3 SV=1	0	25.259	42	4	16	4	8.51	1.014	1.108	1.061	0.0854247	795	771.6	783.3	2.89393	779.8	855
Q96GD0	Pyridoxal phosphate phosphatase OS=Homo sapiens GN=PDXP PE=1 SV=2	0	18.798	22	5	8	5	6.55	1.014	0.803	0.9085	-0.138442	108.9	109.3	109.1	2.03782	106.8	87.8
Q13177	Serine/threonine-protein kinase PAK 2 OS=Homo sapiens GN=PAK2 PE=1 SV=3	0	38.39	29	10	18	10	5.96	1.014	0.918	0.966	-0.0499049	552.4	566.2	559.3	2.74764	541.8	520.1
A0A024RAM0	Transportin 1, isoform CRA_a OS=Homo sapiens GN=TNPO1 PE=4 SV=1	0	39.038	15	12	27	9	4.98	1.014	0.998	1.006	0.00863031	1372.9	1422.2	1397.55	3.14537	1346.9	1419.3
A8K9E1	cDNA FLJ77957, highly similar to Homo sapiens HBS1-like (S. cerevisiae) (HBS1L), mRNA OS=Homo sapiens PE=2 SV=1	0	47.28	26	13	17	13	6.61	1.014	0.995	1.0045	0.00647756	532.3	561.9	547.1	2.73807	521.8	559.2
V9HWD6	Epididymis secretory protein Li 1 OS=Homo sapiens GN=HEL-S-1 PE=2 SV=1	0	85.36	63	14	84	6	4.83	1.014	1.026	1.02	0.0285692	2254.1	2236	2245.05	3.35123	2211.1	2294
Q562Z4	Actin-like protein (Fragment) OS=Homo sapiens GN=ACT PE=4 SV=1	0	14.24	25	2	12	1	7.58	1.015	1.418	1.2165	0.282736	49.2	41.3	45.25	1.65562	48.3	58.6
P22059	Oxysterol-binding protein 1 OS=Homo sapiens GN=OSBP PE=1 SV=1	0	15.735	8	6	7	6	7.3	1.015	1.007	1.011	0.015783	119.9	120.9	120.4	2.08063	117.7	121.7
D9IAI1	Epididymis secretory protein Li 34 OS=Homo sapiens GN=PEBP1 PE=2 SV=1	0	41.589	67	8	29	8	7.53	1.015	1.043	1.029	0.041243	1440.2	1443.5	1441.85	3.15892	1414.1	1505.6
B4DUP2	cDNA FLJ56155, highly similar to UTP--glucose-1-phosphate uridylyltransferase 2 (EC 2.7.7.9) OS=Homo sapiens PE=2 SV=1	0	57.872	33	15	35	15	8.13	1.015	1.044	1.0295	0.0419438	1756.4	1718.7	1737.55	3.23994	1723.7	1795.3
P54709	Sodium/potassium-transporting ATPase subunit beta-3 OS=Homo sapiens GN=ATP1B3 PE=1 SV=1	0	17.746	27	6	10	6	8.35	1.016	0.994	1.005	0.0071955	452	454.5	453.25	2.65634	444	451.7
P60983	Glia maturation factor beta OS=Homo sapiens GN=GMFB PE=1 SV=2	0	17.119	43	6	10	6	5.29	1.016	0.965	0.9905	-0.0137711	520	529.9	524.95	2.72012	511.1	511.5
Q5T0F9	Coiled-coil and C2 domain-containing protein 1B OS=Homo sapiens GN=CC2D1B PE=1 SV=1	0	7.085	3	4	4	3	5.26	1.017	0.969	0.993	-0.0101344	108.9	109.7	109.3	2.03862	107.1	106.3
O95782	AP-2 complex subunit alpha-1 OS=Homo sapiens GN=AP2A1 PE=1 SV=3	0	136.135	39	38	81	25	7.03	1.017	1.011	1.014	0.0200577	4060.3	4012.2	4036.25	3.60598	3995	4057
Q9Y2Q5	Ragulator complex protein LAMTOR2 OS=Homo sapiens GN=LAMTOR2 PE=1 SV=1	0	15.705	37	4	5	4	5.4	1.018	1.066	1.042	0.0593553	232.8	225.4	229.1	2.36003	229.2	240.3
P15153	Ras-related C3 botulinum toxin substrate 2 OS=Homo sapiens GN=RAC2 PE=1 SV=1	0	24.644	31	6	18	2	7.61	1.018	1.105	1.0615	0.0861044	31.9	35.5	33.7	1.52763	31.4	39.3
Q6DD88	Atlastin-3 OS=Homo sapiens GN=ATL3 PE=1 SV=1	0	31.256	16	8	12	8	5.66	1.018	0.944	0.981	-0.027675	353.1	366.3	359.7	2.55594	347.7	345.9
B4DRM3	cDNA FLJ54492, highly similar to Eukaryotic translation initiation factor 4B OS=Homo sapiens PE=2 SV=1	0	61.808	29	17	48	17	5.67	1.018	1.086	1.052	0.0731347	997.3	987.9	992.6	2.99677	982.2	1072.7
A0A024RAN2	Calpastatin, isoform CRA_a OS=Homo sapiens GN=CAST PE=4 SV=1	0	121.183	43	27	97	1	5.14	1.018	1.043	1.0305	0.0433445	267.1	265	266.05	2.42496	263	276.5
P78371	T-complex protein 1 subunit beta OS=Homo sapiens GN=CCT2 PE=1 SV=4	0	181.774	68	29	127	29	6.46	1.018	1.044	1.031	0.0440443	5545.7	5551.2	5548.45	3.74417	5460.9	5795.5
Q6IAA8	Ragulator complex protein LAMTOR1 OS=Homo sapiens GN=LAMTOR1 PE=1 SV=2	0	23.387	30	4	8	4	5.15	1.019	1.12	1.0695	0.0969365	458.3	435.8	447.05	2.65036	451.8	488.1
P11171	Protein 4.1 OS=Homo sapiens GN=EPB41 PE=1 SV=4	0	188.004	45	35	178	16	5.58	1.019	1.022	1.0205	0.0292762	8243.5	8232	8237.75	3.91581	8122.7	8412.3
Q01650	Large neutral amino acids transporter small subunit 1 OS=Homo sapiens GN=SLC7A5 PE=1 SV=2	0	10.33	6	2	5	2	7.72	1.02	1.114	1.067	0.0935602	14.4	14.2	14.3	1.15534	14.2	15.8
B0YIW2	Apolipoprotein C-III OS=Homo sapiens GN=APOC3 PE=1 SV=1	0	13.883	16	2	20	2	8.18	1.021	0.966	0.9935	-0.00940813	407.7	443.6	425.65	2.62905	402.8	428.8
Q562E7	WD repeat-containing protein 81 OS=Homo sapiens GN=WDR81 PE=1 SV=2	0	17.292	4	6	7	6	5.58	1.021	0.773	0.897	-0.15682	31.8	34.9	33.35	1.5231	31.4	27
B2RD27	cDNA, FLJ96428, highly similar to Homo sapiens proteasome (prosome, macropain) 26S subunit, non-ATPase, 7 (Mov34 homolog) (PSMD7), mRNA OS=Homo sapiens PE=2 SV=1	0	55.456	44	13	25	13	6.77	1.021	1.015	1.018	0.0257376	1236.7	1288.3	1262.5	3.10123	1221.8	1307.8
P28289	Tropomodulin-1 OS=Homo sapiens GN=TMOD1 PE=1 SV=1	0	69.337	47	15	32	15	5.1	1.021	1.038	1.0295	0.0419438	2290.3	2303.7	2297	3.36116	2262.1	2390.8
B7Z3K9	Fructose-bisphosphate aldolase OS=Homo sapiens PE=2 SV=1	0	85.166	45	17	70	12	8.07	1.021	0.964	0.9925	-0.010861	993.1	1044.3	1018.7	3.00805	980.8	1007.3
A0A140VK70	Testis secretory sperm-binding protein Li 197a OS=Homo sapiens PE=2 SV=1	0	98.658	55	22	51	22	5.95	1.021	1.075	1.048	0.0676387	2751.1	2696.4	2723.75	3.43517	2717.8	2898.3
Q0VDG5	SCRN3 protein OS=Homo sapiens GN=SCRN3 PE=2 SV=1	0	5.296	5	2	2	2	5.55	1.022	0.849	0.9355	-0.0961904	44.5	52.6	48.55	1.68619	44	44.7
P19256	Lymphocyte function-associated antigen 3 OS=Homo sapiens GN=CD58 PE=1 SV=1	0	5.003	11	2	2	2	6.76	1.022	1.324	1.173	0.230203	50.4	45.6	48	1.68124	49.8	60.4
P36957	Dihydrolipoyllysine-residue succinyltransferase component of 2-oxoglutarate dehydrogenase complex, mitochondrial OS=Homo sapiens GN=DLST PE=1 SV=4	0	17.337	13	6	6	6	8.95	1.022	1.191	1.1065	0.146003	289.3	272.4	280.85	2.44847	285.9	324.6
Q15276	Rab GTPase-binding effector protein 1 OS=Homo sapiens GN=RABEP1 PE=1 SV=2	0	32.815	12	13	14	13	5.01	1.022	1.046	1.034	0.0482362	316.1	318.2	317.15	2.50126	312.6	332.8
Q8N3D4	EH domain-binding protein 1-like protein 1 OS=Homo sapiens GN=EHBP1L1 PE=1 SV=2	0	48.065	18	15	20	15	4.83	1.022	1.083	1.0525	0.0738202	89.6	88.7	89.15	1.95012	88.6	96.1
Q9H9Q4	Non-homologous end-joining factor 1 OS=Homo sapiens GN=NHEJ1 PE=1 SV=1	0	7.567	11	2	2	2	5.97	1.023	1.157	1.09	0.124328	27.4	28.9	28.15	1.44948	27.1	33.5
O75348	V-type proton ATPase subunit G 1 OS=Homo sapiens GN=ATP6V1G1 PE=1 SV=3	0	12.328	29	3	7	3	8.79	1.023	0.997	1.01	0.0143553	231	240.6	235.8	2.37254	228.5	239.9
Q6PGP7	Tetratricopeptide repeat protein 37 OS=Homo sapiens GN=TTC37 PE=1 SV=1	0	29.335	7	11	13	11	7.53	1.023	1.067	1.045	0.0635029	285.1	285.5	285.3	2.4553	282.1	304.7
Q96D71	RalBP1-associated Eps domain-containing protein 1 OS=Homo sapiens GN=REPS1 PE=1 SV=3	0	7.217	4	3	4	3	5.69	1.025	0.923	0.974	-0.0380063	194.9	196.3	195.6	2.29137	193.2	181.3
Q15404	Ras suppressor protein 1 OS=Homo sapiens GN=RSU1 PE=1 SV=3	0	22.359	21	7	11	7	8.65	1.025	1.006	1.0155	0.0221902	392.8	407.7	400.25	2.60233	389.3	410.3
P14625	Endoplasmin OS=Homo sapiens GN=HSP90B1 PE=1 SV=1	0	65.548	26	19	37	18	4.84	1.025	1.046	1.0355	0.0503276	1334.8	1327.1	1330.95	3.12416	1323.8	1388.9
Q6NX51	Exocyst complex component 4 OS=Homo sapiens GN=EXOC4 PE=2 SV=1	0	35.973	11	9	18	9	6.49	1.026	0.949	0.9875	-0.0181473	152.4	167.9	160.15	2.20453	151.3	159.4
E2RVJ0	Anion exchange protein OS=Homo sapiens GN=SLC4A1 PE=2 SV=1	0	180.074	39	29	267	29	5.22	1.026	1.058	1.042	0.0593553	12390.4	12181.2	12285.8	4.0894	12296.8	12889.9
B4DJ30	cDNA FLJ61290, highly similar to Neutral alpha-glucosidase AB OS=Homo sapiens PE=2 SV=1	0	33.611	10	8	16	8	6.06	1.027	1.187	1.107	0.146655	467.7	470.6	469.15	2.67131	464.5	559
P61081	NEDD8-conjugating enzyme Ubc12 OS=Homo sapiens GN=UBE2M PE=1 SV=1	0	38.442	58	10	23	10	7.69	1.027	1.082	1.0545	0.0765591	850.3	852.1	851.2	2.93003	844.7	922.1
P16157	Ankyrin-1 OS=Homo sapiens GN=ANK1 PE=1 SV=3	0	441.324	51	77	347	77	6.01	1.027	1.008	1.0175	0.0250288	13391.1	13112.7	13251.9	4.12228	13306.1	13217.8
A0A140VJP2	Methionine adenosyltransferase 2 subunit beta OS=Homo sapiens PE=2 SV=1	0	23.299	25	7	10	7	7.36	1.028	1.277	1.1525	0.204767	432.2	370.9	401.55	2.60374	429.6	473.7
Q9NRK6	ATP-binding cassette sub-family B member 10, mitochondrial OS=Homo sapiens GN=ABCB10 PE=1 SV=2	0	44.679	20	13	18	13	9.85	1.028	1.004	1.016	0.0229004	645.6	664.4	655	2.81624	642.1	667.3
K7N7A8	Uncharacterized protein (Fragment) OS=Homo sapiens PE=3 SV=2	0	6.021	6	2	6	2	5.22	1.029	0.936	0.9825	-0.0254707	70	80.6	75.3	1.87679	69.7	75.4
Q4G0N4	NAD kinase 2, mitochondrial OS=Homo sapiens GN=NADK2 PE=1 SV=2	0	15.609	12	4	5	4	8.18	1.029	1.06	1.0445	0.0628125	122.9	128	125.45	2.09847	122.3	135.7
J3KQE5	GTP-binding nuclear protein Ran (Fragment) OS=Homo sapiens GN=RAN PE=1 SV=1	0	70.274	42	11	41	11	9.58	1.029	0.974	1.0015	0.00216242	2632.9	2635.3	2634.1	3.42063	2621.4	2567.4
Q9Y4L1	Hypoxia up-regulated protein 1 OS=Homo sapiens GN=HYOU1 PE=1 SV=1	0	40.093	14	12	18	12	5.22	1.029	1.059	1.044	0.0621217	899.3	905.2	902.25	2.95533	894.7	958.6
B2RDY9	Adenylyl cyclase-associated protein OS=Homo sapiens PE=2 SV=1	0	100.565	57	23	56	23	8.22	1.029	1.01	1.0195	0.0278618	4538.4	4522.4	4530.4	3.65614	4517.2	4568.6
Q15363	Transmembrane emp24 domain-containing protein 2 OS=Homo sapiens GN=TMED2 PE=1 SV=1	0	12.862	15	3	7	3	5.17	1.03	1.145	1.0875	0.121015	155.5	166.3	160.9	2.20656	154.9	190.5
Q99816	Tumor susceptibility gene 101 protein OS=Homo sapiens GN=TSG101 PE=1 SV=2	0	11.162	9	4	5	4	6.46	1.03	1.151	1.0905	0.12499	156.9	159.4	158.15	2.19907	156.3	183.5
Q59FR8	Galectin (Fragment) OS=Homo sapiens PE=2 SV=1	0	40.526	33	8	43	8	8.41	1.03	1.03	1.03	0.0426443	2609.9	2646.4	2628.15	3.41965	2599.9	2725.9
O00159	Unconventional myosin-Ic OS=Homo sapiens GN=MYO1C PE=1 SV=4	0	8.247	3	4	5	4	9.41	1.031	1.071	1.051	0.0717627	30.6	30.1	30.35	1.48216	30.5	32.3
O94919	Endonuclease domain-containing 1 protein OS=Homo sapiens GN=ENDOD1 PE=1 SV=2	0	18.235	15	5	5	5	5.71	1.031	1.033	1.032	0.045443	31.6	32.2	31.9	1.50379	31.5	33.3
B7ZC38	Endophilin-B2 OS=Homo sapiens GN=SH3GLB2 PE=1 SV=1	0	38.174	27	12	29	11	5.82	1.031	1.011	1.021	0.0299829	926.4	896.7	911.55	2.95978	924.1	906.5
P55010	Eukaryotic translation initiation factor 5 OS=Homo sapiens GN=EIF5 PE=1 SV=2	0	56.276	29	15	30	15	5.58	1.031	0.994	1.0125	0.0179219	548.2	590.2	569.2	2.75526	546.7	587
Q9Y3P9	Rab GTPase-activating protein 1 OS=Homo sapiens GN=RABGAP1 PE=1 SV=3	0.001	4.563	2	2	2	2	5.25	1.032	0.978	1.005	0.0071955	70.1	71.2	70.65	1.84911	70	69.6
Q9NRX5	Serine incorporator 1 OS=Homo sapiens GN=SERINC1 PE=1 SV=1	0	8.619	7	3	5	3	5.85	1.032	0.8	0.916	-0.12658	51.4	62.2	56.8	1.75435	51.3	49.8
E9LUX2	Hemoglobin alpha-2 chain variant (Fragment) OS=Homo sapiens GN=HBA2 PE=3 SV=1	0	36.196	77	4	118	1	7.62	1.032	1.124	1.078	0.108357	274.8	286.6	280.7	2.44824	274.4	322.1
A0A024R2A7	Lectin, mannose-binding, 1, isoform CRA_b OS=Homo sapiens GN=LMAN1 PE=4 SV=1	0	17.699	16	6	8	6	6.77	1.032	0.933	0.9825	-0.0254707	173.5	185.1	179.3	2.25358	173.1	172.7
A0A140TA33	Tenascin-X OS=Homo sapiens GN=TNXB PE=1 SV=1	0	19.759	4	7	9	7	5.17	1.032	0.912	0.972	-0.0409718	45.5	44.5	45	1.65321	45.4	40.6
Q86WV7	CCDC43 protein OS=Homo sapiens GN=CCDC43 PE=1 SV=1	0	8.122	12	3	4	3	4.92	1.033	1.153	1.093	0.128293	229.6	217.3	223.45	2.34918	229.3	250.5
P51151	Ras-related protein Rab-9A OS=Homo sapiens GN=RAB9A PE=1 SV=1	0	13.915	23	4	7	4	5.47	1.033	0.984	1.0085	0.0122111	354.4	517.9	436.15	2.63964	354.2	509.6
Q9UIC8	Leucine carboxyl methyltransferase 1 OS=Homo sapiens GN=LCMT1 PE=1 SV=2	0	11.326	13	4	7	4	6.04	1.033	1.075	1.054	0.0758749	417	402.8	409.9	2.61268	416.5	433.1
A0A024R394	Cysteine and histidine-rich domain (CHORD)-containing 1, isoform CRA_c OS=Homo sapiens GN=CHORDC1 PE=4 SV=1	0	54.365	50	13	27	13	7.72	1.033	1.022	1.0275	0.0391384	1400.1	1377	1388.55	3.14256	1399.2	1407.3
P17980	26S proteasome regulatory subunit 6A OS=Homo sapiens GN=PSMC3 PE=1 SV=3	0	108.791	49	20	52	20	5.24	1.033	1.051	1.042	0.0593553	5071.3	5139.5	5105.4	3.70803	5064.7	5404.2
O14976	Cyclin-G-associated kinase OS=Homo sapiens GN=GAK PE=1 SV=2	0	6.7	2	2	2	2	5.73	1.034	1.436	1.235	0.304511	54.6	52.9	53.75	1.73038	54.6	76
Q08623	Pseudouridine-5'-phosphatase OS=Homo sapiens GN=PUDP PE=1 SV=3	0	10.158	14	3	4	3	5.31	1.034	1.097	1.0655	0.0915306	128.9	122.2	125.55	2.09882	128.9	134.1
A0A024RBL2	Serine dehydratase-like, isoform CRA_a OS=Homo sapiens GN=SDSL PE=4 SV=1	0	25.53	24	6	12	6	6.89	1.034	0.999	1.0165	0.0236102	425.3	431.8	428.55	2.632	425.4	431.6
A0A024R751	HSPC049 protein, isoform CRA_a OS=Homo sapiens GN=HSPC049 PE=4 SV=1	0	16.896	10	6	8	1	7.06	1.034	1.104	1.069	0.0962619	10.8	12.7	11.75	1.07004	10.8	14
P30626	Sorcin OS=Homo sapiens GN=SRI PE=1 SV=1	0	45.087	50	9	43	9	5.59	1.034	1.057	1.0455	0.0641931	2851.2	2787	2819.1	3.45011	2850.9	2947.7
Q9NW68	BSD domain-containing protein 1 OS=Homo sapiens GN=BSDC1 PE=1 SV=1	0	16.655	12	5	6	5	4.49	1.035	1.088	1.0615	0.0861044	131.2	127.8	129.5	2.11227	131.3	139
Q9BRF8	Serine/threonine-protein phosphatase CPPED1 OS=Homo sapiens GN=CPPED1 PE=1 SV=3	0	25.807	30	7	16	7	6.2	1.035	0.975	1.005	0.0071955	529.3	536.5	532.9	2.72665	529.7	523.4
O60568	Procollagen-lysine,2-oxoglutarate 5-dioxygenase 3 OS=Homo sapiens GN=PLOD3 PE=1 SV=1	0	5.303	4	2	2	2	6.05	1.036	1.176	1.106	0.145351	54	52.3	53.15	1.7255	54.1	61.5
P54105	Methylosome subunit pICln OS=Homo sapiens GN=CLNS1A PE=1 SV=1	0	19.959	37	5	9	5	4.11	1.036	0.912	0.974	-0.0380063	153	163.7	158.35	2.19962	153.3	149.3
B4DWX3	Importin subunit alpha OS=Homo sapiens PE=2 SV=1	0	42.676	21	11	20	5	5.02	1.036	1.005	1.0205	0.0292762	154.8	160.9	157.85	2.19824	155.1	161.7
O14980	Exportin-1 OS=Homo sapiens GN=XPO1 PE=1 SV=1	0	63.225	17	17	27	17	6.06	1.037	1.015	1.026	0.0370307	1312.9	1306.5	1309.7	3.11717	1316.8	1326.7
P62195	26S proteasome regulatory subunit 8 OS=Homo sapiens GN=PSMC5 PE=1 SV=1	0	94.299	53	21	85	19	7.55	1.037	1.052	1.0445	0.0628125	3375.4	3399.3	3387.35	3.52986	3386.3	3577.9
Q6J1Z8	Hemoglobin beta (Fragment) OS=Homo sapiens GN=HBB PE=3 SV=1	0	42.573	83	4	493	1	9.38	1.038	1.13	1.084	0.116365	167.4	160	163.7	2.21405	168.1	180.8
A0A140VK83	Protein phosphatase 1, regulatory subunit 7, isoform CRA_b OS=Homo sapiens GN=PPP1R7 PE=2 SV=1	0	50.418	39	14	22	14	4.91	1.038	1.159	1.0985	0.135535	683.9	669.5	676.7	2.8304	686.3	776.1
P10606	Cytochrome c oxidase subunit 5B, mitochondrial OS=Homo sapiens GN=COX5B PE=1 SV=2	0	7.978	19	2	6	2	8.81	1.039	1.04	1.0395	0.0558898	354.5	359.8	357.15	2.55285	356.2	374.3
P51790	H(+)/Cl(-) exchange transporter 3 OS=Homo sapiens GN=CLCN3 PE=1 SV=2	0	6.735	3	3	3	3	6.28	1.039	1.009	1.024	0.0342157	43.6	50.2	46.9	1.67117	43.8	50.7
P02545	Prelamin-A/C OS=Homo sapiens GN=LMNA PE=1 SV=1	0	32.156	16	9	18	9	7.02	1.039	0.456	0.7475	-0.419855	171.7	322.3	247	2.3927	172.6	147
Q59FB9	Toll interacting protein variant (Fragment) OS=Homo sapiens PE=2 SV=1	0	7.568	11	3	5	3	8.46	1.041	0.964	1.0025	0.00360224	140.1	147.4	143.75	2.15761	141.1	142.1
A0A1U9X8I7	SKIV2L OS=Homo sapiens PE=4 SV=1	0	14.059	5	4	6	4	6.1	1.041	1.211	1.126	0.171207	171.7	190.2	180.95	2.25756	172.8	230.4
Q08257	Quinone oxidoreductase OS=Homo sapiens GN=CRYZ PE=1 SV=1	0	14.844	16	6	7	6	8.44	1.041	1.024	1.0325	0.0461418	297.5	312.5	305	2.4843	299.5	320.1
Q59ER5	WD repeat-containing protein 1 isoform 1 variant (Fragment) OS=Homo sapiens PE=2 SV=1	0	80.617	29	16	42	16	7.23	1.041	0.969	1.005	0.0071955	1632.9	1673.6	1653.25	3.21834	1644.7	1622.1
A0A024R904	Calcyclin binding protein, isoform CRA_a OS=Homo sapiens GN=CACYBP PE=4 SV=1	0	7.717	17	3	4	3	8.25	1.042	1.069	1.0555	0.0779266	74.7	74	74.35	1.87128	75.3	79.1
A0A024R5Y5	Sorting nexin 22, isoform CRA_a OS=Homo sapiens GN=SNX22 PE=4 SV=1	0	5.827	17	3	6	3	9.55	1.042	1.108	1.075	0.104337	231	232.9	231.95	2.36539	232.9	258.2
A0A024R125	Protein kinase, AMP-activated, gamma 1 non-catalytic subunit, isoform CRA_a OS=Homo sapiens GN=PRKAG1 PE=4 SV=1	0	13.807	14	4	4	4	6.92	1.042	1.111	1.0765	0.106348	153.6	147.2	150.4	2.17725	154.8	163.6
Q9UK76	Jupiter microtubule associated homolog 1 OS=Homo sapiens GN=JPT1 PE=1 SV=3	0	8.64	49	3	3	3	5.6	1.043	1.207	1.125	0.169925	23.4	19.1	21.25	1.32736	23.6	23
Q9UBC2	Epidermal growth factor receptor substrate 15-like 1 OS=Homo sapiens GN=EPS15L1 PE=1 SV=1	0	44.696	19	12	18	12	5.11	1.043	1.082	1.0625	0.0874628	401	403.5	402.25	2.6045	404.6	436.7
A0A024QZJ7	Coiled-coil domain containing 6, isoform CRA_a OS=Homo sapiens GN=CCDC6 PE=4 SV=1	0	60.267	34	18	28	18	7.34	1.043	1.149	1.096	0.132248	1196.5	1212.8	1204.65	3.08086	1206.5	1393.5
P26639	Threonine--tRNA ligase, cytoplasmic OS=Homo sapiens GN=TARS PE=1 SV=3	0	90.866	39	22	46	22	6.67	1.043	1.062	1.0525	0.0738202	1344.5	1312.7	1328.6	3.12339	1356.3	1394.9
Q9UFN0	Protein NipSnap homolog 3A OS=Homo sapiens GN=NIPSNAP3A PE=1 SV=2	0	24.56	32	6	10	6	9.16	1.044	0.935	0.9895	-0.0152284	170.6	187.1	178.85	2.25249	172.2	174.9
O75387	Large neutral amino acids transporter small subunit 3 OS=Homo sapiens GN=SLC43A1 PE=1 SV=1	0	5.414	5	2	3	2	7.68	1.045	0.856	0.9505	-0.0732415	55.2	59.7	57.45	1.75929	55.8	51.1
P20042	Eukaryotic translation initiation factor 2 subunit 2 OS=Homo sapiens GN=EIF2S2 PE=1 SV=2	0	74.039	53	17	42	17	5.8	1.045	1.04	1.0425	0.0600474	1935.7	1951.4	1943.55	3.2886	1956.9	2030.7
H0Y8X4	2'-deoxynucleoside 5'-phosphate N-hydrolase 1 (Fragment) OS=Homo sapiens GN=DNPH1 PE=1 SV=1	0	7.294	13	2	3	2	5.5	1.046	1.07	1.058	0.0813396	285.5	308.6	297.05	2.47283	288.7	330.3
Q8IXQ3	Uncharacterized protein C9orf40 OS=Homo sapiens GN=C9orf40 PE=1 SV=1	0	20.743	40	5	10	5	5.01	1.046	0.957	1.0015	0.00216242	104.2	108.8	106.5	2.02735	105.4	104.1
Q9BS40	Latexin OS=Homo sapiens GN=LXN PE=1 SV=2	0	31.95	22	4	29	4	5.78	1.047	1.065	1.056	0.0786098	1269.8	1294.9	1282.35	3.10801	1285.4	1379.3
Q9NTJ5	Phosphatidylinositide phosphatase SAC1 OS=Homo sapiens GN=SACM1L PE=1 SV=2	0	11.22	7	4	6	4	7.12	1.047	1.094	1.0705	0.0982848	124.4	117.2	120.8	2.08207	126	128.2
O00154	Cytosolic acyl coenzyme A thioester hydrolase OS=Homo sapiens GN=ACOT7 PE=1 SV=3	0	19.671	18	7	11	7	8.54	1.047	1.136	1.0915	0.126312	227.4	242.3	234.85	2.37079	230.2	275.2
V9HW41	Epididymis secretory protein Li 71 OS=Homo sapiens GN=HEL-S-71 PE=2 SV=1	0	43.042	59	8	28	8	6.57	1.047	1.03	1.0385	0.0545012	1755.6	1773.7	1764.65	3.24666	1777	1827
Q00577	Transcriptional activator protein Pur-alpha OS=Homo sapiens GN=PURA PE=1 SV=2	0	37.82	36	8	22	8	6.44	1.047	1.079	1.063	0.0881416	983.4	952.4	967.9	2.98583	995.5	1027.4
P61604	10 kDa heat shock protein, mitochondrial OS=Homo sapiens GN=HSPE1 PE=1 SV=2	0	29.326	70	8	22	4	8.92	1.047	1.106	1.0765	0.106348	1350.4	1329.4	1339.9	3.12707	1367.7	1471
P61981	14-3-3 protein gamma OS=Homo sapiens GN=YWHAG PE=1 SV=2	0	70.022	48	13	70	7	4.89	1.047	1.046	1.0465	0.0655723	1433.4	1441.6	1437.5	3.15761	1451.8	1508.6
A0A140VJM6	Testicular tissue protein Li 102 OS=Homo sapiens PE=2 SV=1	0.002	3.793	6	2	2	2	5.94	1.048	1.033	1.0405	0.057277	89	93.9	91.45	1.96118	90.2	97.1
B2R4D5	Actin-related protein 2/3 complex subunit 3 OS=Homo sapiens PE=2 SV=1	0.002	3.647	12	2	3	2	8.59	1.048	1.272	1.16	0.214125	189	172.9	180.95	2.25756	191.5	220.1
P07741	Adenine phosphoribosyltransferase OS=Homo sapiens GN=APRT PE=1 SV=2	0	28.435	43	8	22	8	6.02	1.048	1.154	1.101	0.138814	1004.2	945.7	974.95	2.98898	1017.6	1091.2
Q9UI10	Translation initiation factor eIF-2B subunit delta OS=Homo sapiens GN=EIF2B4 PE=1 SV=2	0	27.543	20	8	14	8	9.38	1.049	1.068	1.0585	0.0820213	244.6	244.3	244.45	2.38819	248.2	261
A0A024R201	Proteasome (Prosome, macropain) 26S subunit, non-ATPase, 13, isoform CRA_a OS=Homo sapiens GN=PSMD13 PE=4 SV=1	0	68.506	51	18	39	18	5.81	1.049	1.05	1.0495	0.0697022	1846.5	1851.1	1848.8	3.26689	1874.3	1944.2
P78318	Immunoglobulin-binding protein 1 OS=Homo sapiens GN=IGBP1 PE=1 SV=1	0	11.621	15	3	5	3	5.38	1.05	1.03	1.04	0.0565835	119.2	118.1	118.65	2.07427	121	121.7
A0A0A0MSI8	Exocyst complex component 5 OS=Homo sapiens GN=EXOC5 PE=1 SV=1	0	8.445	5	3	4	3	6.87	1.05	0.999	1.0245	0.03492	92.7	101.1	96.9	1.98632	94.1	101.1
Q9GZS3	WD repeat-containing protein 61 OS=Homo sapiens GN=WDR61 PE=1 SV=1	0	17.343	28	5	6	5	5.47	1.05	0.922	0.986	-0.0203404	108.7	123	115.85	2.0639	110.4	113.4
Q16881	Thioredoxin reductase 1, cytoplasmic OS=Homo sapiens GN=TXNRD1 PE=1 SV=3	0	60.488	26	13	24	12	7.39	1.05	1.07	1.06	0.0840643	917.5	910.4	913.95	2.96092	932.2	974.4
D6RBR1	Calpastatin (Fragment) OS=Homo sapiens GN=CAST PE=1 SV=1	0	13.367	30	3	11	1	9.7	1.052	0.864	0.958	-0.0619024	45.8	46.5	46.15	1.66417	46.6	40.2
Q8NE01	Metal transporter CNNM3 OS=Homo sapiens GN=CNNM3 PE=1 SV=1	0	10.119	7	4	4	4	6.09	1.052	1.012	1.032	0.045443	160.4	169.3	164.85	2.21709	163.2	171.4
A0A087X2I1	26S proteasome regulatory subunit 10B OS=Homo sapiens GN=PSMC6 PE=1 SV=1	0	94.68	54	17	40	17	7.78	1.052	1.08	1.066	0.0922074	2604.3	2608.9	2606.6	3.41607	2649.7	2818.9
Q8IZ07	Ankyrin repeat domain-containing protein 13A OS=Homo sapiens GN=ANKRD13A PE=1 SV=3	0	6.509	4	2	4	2	5.02	1.053	0.829	0.941	-0.0877334	10.7	12.2	11.45	1.05881	10.9	10.1
A0A024R497	Acyl-CoA synthetase long-chain family member 3, isoform CRA_a OS=Homo sapiens GN=ACSL3 PE=4 SV=1	0	12.486	6	4	8	3	8.38	1.053	1.266	1.1595	0.213503	128.5	121.6	125.05	2.09708	130.9	153.9
A0A0A0MTC1	E3 ubiquitin-protein ligase RNF213 OS=Homo sapiens GN=RNF213 PE=1 SV=1	0	9.359	1	4	8	4	6.42	1.053	0.656	0.8545	-0.226848	16.4	26.4	21.4	1.33041	16.7	17.3
P47897	Glutamine--tRNA ligase OS=Homo sapiens GN=QARS PE=1 SV=1	0	34.494	20	13	15	13	7.15	1.053	1.154	1.1035	0.142087	354	348.6	351.3	2.54568	360.7	402.5
B4E368	cDNA FLJ60058, highly similar to Myosin light chain 1, slow-twitch muscle A isoform OS=Homo sapiens PE=2 SV=1	0	15.525	21	4	9	2	9.7	1.054	0.992	1.023	0.0328061	87	81.3	84.15	1.92505	88.7	80.7
Q9NTX5	Ethylmalonyl-CoA decarboxylase OS=Homo sapiens GN=ECHDC1 PE=1 SV=2	0	31.107	32	8	12	8	8.21	1.054	1.121	1.0875	0.121015	152.5	156.6	154.55	2.18907	155.5	175.6
Q15366	Poly(rC)-binding protein 2 OS=Homo sapiens GN=PCBP2 PE=1 SV=1	0	60.058	39	11	26	6	6.79	1.054	1.045	1.0495	0.0697022	538.6	540.5	539.55	2.73203	548.9	565
H0YK48	Tropomyosin alpha-1 chain OS=Homo sapiens GN=TPM1 PE=1 SV=1	0	52.479	38	11	46	2	4.77	1.054	1.055	1.0545	0.0765591	149.8	151.5	150.65	2.17797	152.7	159.9
P40925	Malate dehydrogenase, cytoplasmic OS=Homo sapiens GN=MDH1 PE=1 SV=4	0	90.622	45	15	85	15	7.36	1.054	1.084	1.069	0.0962619	4807.7	4746.5	4777.1	3.67916	4898.8	5147.5
P34932	Heat shock 70 kDa protein 4 OS=Homo sapiens GN=HSPA4 PE=1 SV=4	0	230.428	68	48	112	45	5.19	1.054	1.068	1.061	0.0854247	6063.9	6042.1	6053	3.78197	6182.3	6453.5
Q8TDJ5	Tyrosine-protein kinase receptor OS=Homo sapiens GN=TFG/ALK fusion PE=2 SV=1	0	14.199	9	5	8	5	6.33	1.055	1.046	1.0505	0.0710762	104.1	111.7	107.9	2.03302	106.2	116.9
P05198	Eukaryotic translation initiation factor 2 subunit 1 OS=Homo sapiens GN=EIF2S1 PE=1 SV=3	0	70.69	43	14	38	14	5.08	1.056	1.052	1.054	0.0758749	1413.1	1445.3	1429.2	3.15509	1443.1	1521.4
J3KN67	Tropomyosin alpha-3 chain OS=Homo sapiens GN=TPM3 PE=1 SV=1	0	57.887	42	16	68	5	4.77	1.056	0.886	0.971	-0.0424568	2933.4	2879.2	2906.3	3.46334	2995.5	2551.3
Q76LA1	CSTB protein OS=Homo sapiens GN=CSTB PE=2 SV=1	0	35.682	70	4	22	4	7.56	1.057	1.078	1.0675	0.0942361	630.5	657.1	643.8	2.80875	644.8	708.6
O00161	Synaptosomal-associated protein 23 OS=Homo sapiens GN=SNAP23 PE=1 SV=1	0	21.208	37	6	11	6	5.01	1.057	0.72	0.8885	-0.170556	252.9	257.8	255.35	2.40714	258.6	185.8
Q9H0U4	Ras-related protein Rab-1B OS=Homo sapiens GN=RAB1B PE=1 SV=1	0	48.208	67	10	33	4	5.73	1.057	1.042	1.0495	0.0697022	374.8	394.7	384.75	2.58518	383	411.4
B2RAP9	cDNA, FLJ95044, highly similar to Homo sapiens interleukin-1 receptor-associated kinase 4 (IRAK4), mRNA OS=Homo sapiens PE=2 SV=1	0	5.689	4	2	2	2	5.35	1.058	1.118	1.088	0.121679	82.4	78.1	80.25	1.90445	84.3	87.4
Q5SRQ6	Casein kinase II subunit beta OS=Homo sapiens GN=CSNK2B PE=1 SV=2	0	28.834	42	7	20	7	5.96	1.058	0.994	1.026	0.0370307	785.1	790.3	787.7	2.89636	803.4	786
O00233	26S proteasome non-ATPase regulatory subunit 9 OS=Homo sapiens GN=PSMD9 PE=1 SV=3	0	57.411	44	10	30	10	6.95	1.058	1.014	1.036	0.051024	1550.6	1562.8	1556.7	3.1922	1587.2	1584.7
Q16401	26S proteasome non-ATPase regulatory subunit 5 OS=Homo sapiens GN=PSMD5 PE=1 SV=3	0	35.942	26	10	14	10	5.48	1.058	1.034	1.046	0.0648829	685.8	689.3	687.55	2.8373	701.6	712.7
Q14247	Src substrate cortactin OS=Homo sapiens GN=CTTN PE=1 SV=2	0	53.283	25	12	27	12	5.4	1.058	1.093	1.0755	0.105008	671	659.5	665.25	2.82298	686.6	721
Q9UKY7	Protein CDV3 homolog OS=Homo sapiens GN=CDV3 PE=1 SV=1	0	86.478	72	14	39	14	6.4	1.058	1.063	1.0605	0.0847446	992.1	1017.8	1004.95	3.00214	1015.3	1082.1
O43242	26S proteasome non-ATPase regulatory subunit 3 OS=Homo sapiens GN=PSMD3 PE=1 SV=2	0	100.506	46	24	50	24	8.44	1.058	1.061	1.0595	0.0833836	1972.8	1922.6	1947.7	3.28952	2019	2040.9
P61960	Ubiquitin-fold modifier 1 OS=Homo sapiens GN=UFM1 PE=1 SV=1	0	8.223	51	2	2	2	9.31	1.059	1.23	1.1445	0.194717	16.2	14.5	15.35	1.18611	16.6	17.8
Q9Y237	Peptidyl-prolyl cis-trans isomerase NIMA-interacting 4 OS=Homo sapiens GN=PIN4 PE=1 SV=1	0	18.424	32	5	12	5	9.77	1.059	1.123	1.091	0.125651	353.7	342.8	348.25	2.54189	362.3	385
A0A024RB32	Prostaglandin E synthase 3 (Cytosolic), isoform CRA_a OS=Homo sapiens GN=PTGES3 PE=4 SV=1	0	30.485	43	7	15	7	4.54	1.059	1.013	1.036	0.051024	705	692.5	698.75	2.84432	721.8	701.7
Q6MZT3	Uncharacterized protein DKFZp686C1054 OS=Homo sapiens GN=DKFZp686C1054 PE=2 SV=1	0	21.71	16	7	13	7	8.92	1.059	0.896	0.9775	-0.0328314	394	374.5	384.25	2.58461	403.7	335.6
P30040	Endoplasmic reticulum resident protein 29 OS=Homo sapiens GN=ERP29 PE=1 SV=4	0	24.073	37	8	12	8	7.31	1.059	1.06	1.0595	0.0833836	295.4	307.3	301.35	2.47907	302.6	325.8
Q8N6T3	ADP-ribosylation factor GTPase-activating protein 1 OS=Homo sapiens GN=ARFGAP1 PE=1 SV=2	0	10.757	13	4	4	4	5.66	1.06	1.184	1.122	0.166073	234.8	228.7	231.75	2.36502	240.7	270.8
A0A024RAI1	ARP3 actin-related protein 3 homolog (Yeast), isoform CRA_a OS=Homo sapiens GN=ACTR3 PE=3 SV=1	0	60.158	50	16	25	16	5.88	1.061	1.046	1.0535	0.0751903	1257.5	1273.4	1265.45	3.10224	1290.9	1332.3
A8K3C3	T-complex protein 1 subunit delta OS=Homo sapiens PE=2 SV=1	0	153.715	59	30	96	29	7.83	1.061	1.108	1.0845	0.11703	2859.8	2807.6	2833.7	3.45235	2934.8	3113
B3KN29	PRA1 family protein OS=Homo sapiens PE=2 SV=1	0.002	4.234	10	2	4	2	9.19	1.063	1.251	1.157	0.210389	106.4	96.4	101.4	2.00604	109.4	120.6
P61970	Nuclear transport factor 2 OS=Homo sapiens GN=NUTF2 PE=1 SV=1	0	32.03	69	5	19	5	5.38	1.063	1.063	1.063	0.0881416	874.4	883.3	878.85	2.94391	899	939
P80217	Interferon-induced 35 kDa protein OS=Homo sapiens GN=IFI35 PE=1 SV=5	0	16.471	25	7	8	7	6.09	1.063	1.107	1.085	0.117695	300.1	296.1	298.1	2.47436	308.6	328
A8MU27	Small ubiquitin-related modifier 3 OS=Homo sapiens GN=SUMO3 PE=1 SV=1	0	9.554	14	2	5	1	9.67	1.064	0.87	0.967	-0.0484122	368.2	386	377.1	2.57646	379	336.1
Q15286	Ras-related protein Rab-35 OS=Homo sapiens GN=RAB35 PE=1 SV=1	0	29.461	36	7	18	5	8.29	1.065	1.122	1.0935	0.128953	461.9	454.1	458	2.66087	476	509.5
A0A087WYR3	Tumor protein D54 OS=Homo sapiens GN=TPD52L2 PE=1 SV=1	0	44.616	44	9	16	9	6.55	1.065	1.011	1.038	0.0538064	555.3	593.3	574.3	2.75914	571.9	600.2
Q5T6V5	UPF0553 protein C9orf64 OS=Homo sapiens GN=C9orf64 PE=1 SV=1	0	20.4	23	9	16	9	5.88	1.065	1.089	1.077	0.107018	310.1	301.5	305.8	2.48544	319.3	328.4
Q02790	Peptidyl-prolyl cis-trans isomerase FKBP4 OS=Homo sapiens GN=FKBP4 PE=1 SV=3	0	61.117	44	18	28	18	5.43	1.065	1.073	1.069	0.0962619	1522.2	1492.5	1507.35	3.17821	1567.6	1601.8
Q9UBS4	DnaJ homolog subfamily B member 11 OS=Homo sapiens GN=DNAJB11 PE=1 SV=1	0	18.206	16	5	6	5	6.18	1.066	1.035	1.0505	0.0710762	154.5	154.2	154.35	2.18851	159.3	159.7
Q9BPX3	Condensin complex subunit 3 OS=Homo sapiens GN=NCAPG PE=1 SV=1	0	28.684	12	9	14	9	5.59	1.066	1.114	1.09	0.124328	225.1	214.5	219.8	2.34203	232.1	239
B2RDH6	cDNA, FLJ96613, highly similar to Homo sapiens vacuolar protein sorting 33A (yeast) (VPS33A), mRNA OS=Homo sapiens PE=2 SV=1	0	7.886	5	3	4	3	7.08	1.067	0.96	1.0135	0.0193461	76.1	83.5	79.8	1.902	78.5	80.1
Q8N4P3	Guanosine-3',5'-bis(diphosphate) 3'-pyrophosphohydrolase MESH1 OS=Homo sapiens GN=HDDC3 PE=1 SV=3	0	15.578	25	5	7	5	6.74	1.068	1.377	1.2225	0.289834	54.1	54	54.05	1.7328	55.9	74.4
V9HW63	Epididymis secretory sperm binding protein Li 97n OS=Homo sapiens GN=HEL-S-97n PE=2 SV=1	0	14.181	23	5	13	2	6.29	1.068	1.14	1.104	0.14274	148.8	151.3	150.05	2.17624	153.7	172.5
O15511	Actin-related protein 2/3 complex subunit 5 OS=Homo sapiens GN=ARPC5 PE=1 SV=3	0	33.723	62	8	18	8	5.67	1.068	1.04	1.054	0.0758749	483.7	486.8	485.25	2.68597	499.8	506.2
Q5TDH0	Protein DDI1 homolog 2 OS=Homo sapiens GN=DDI2 PE=1 SV=1	0	88.8	51	12	67	12	5.05	1.068	1.034	1.051	0.0717627	2213.8	2224	2218.9	3.34614	2286.2	2299.1
Q68EM7	Rho GTPase-activating protein 17 OS=Homo sapiens GN=ARHGAP17 PE=1 SV=1	0	6.541	2	2	4	2	7.62	1.069	0.936	1.0025	0.00360224	67	71.7	69.35	1.84105	69.3	67.1
P06733	Alpha-enolase OS=Homo sapiens GN=ENO1 PE=1 SV=2	0	134.974	58	21	144	13	7.39	1.069	1.072	1.0705	0.0982848	7285.8	7312	7298.9	3.86326	7533.8	7842.1
Q00537	Cyclin-dependent kinase 17 OS=Homo sapiens GN=CDK17 PE=1 SV=2	0.002	4.18	4	2	2	1	9.03	1.07	0.735	0.9025	-0.148001	287.5	315.4	301.45	2.47922	297.4	231.7
O43776	Asparagine--tRNA ligase, cytoplasmic OS=Homo sapiens GN=NARS PE=1 SV=1	0	39.371	22	11	26	11	6.25	1.07	1.108	1.089	0.123004	926.6	917	921.8	2.96464	958.7	1016.4
Q15046	Lysine--tRNA ligase OS=Homo sapiens GN=KARS PE=1 SV=3	0	26.162	19	9	11	9	6.35	1.071	1.189	1.13	0.176323	363.6	355.5	359.55	2.55576	376.7	423
Q9BTU6	Phosphatidylinositol 4-kinase type 2-alpha OS=Homo sapiens GN=PI4K2A PE=1 SV=1	0	61.401	45	16	26	16	8.29	1.071	1.097	1.084	0.116365	659.9	623.8	641.85	2.80743	683.8	684.4
B2RBR9	cDNA, FLJ95650, highly similar to Homo sapiens karyopherin (importin) beta 1 (KPNB1), mRNA OS=Homo sapiens PE=2 SV=1	0	129.68	34	26	74	26	4.78	1.071	1.076	1.0735	0.102322	2584.7	2559.8	2572.25	3.41031	2677.9	2753.8
P48553	Trafficking protein particle complex subunit 10 OS=Homo sapiens GN=TRAPPC10 PE=1 SV=2	0.001	4.497	1	2	4	2	6.04	1.073	1.507	1.29	0.367371	13.3	12.3	12.8	1.10721	13.8	18.5
Q8N0W3	L-fucose kinase OS=Homo sapiens GN=FUK PE=2 SV=2	0	10.005	4	3	3	3	6.25	1.073	1.101	1.087	0.120352	10.6	10.1	10.35	1.01494	11	11.1
A0A024R2M7	Oxidative-stress responsive 1, isoform CRA_a OS=Homo sapiens GN=OXSR1 PE=4 SV=1	0	75.5	34	15	46	15	6.43	1.073	1.077	1.075	0.104337	1685.3	1679	1682.15	3.22586	1748.8	1808.4
Q9UKV8	Protein argonaute-2 OS=Homo sapiens GN=AGO2 PE=1 SV=3	0	121.022	42	30	55	30	9.19	1.073	1.108	1.0905	0.12499	3100.6	3143.6	3122.1	3.49445	3216.8	3482.9
V9HW37	Epididymis secretory protein Li 69 OS=Homo sapiens GN=HEL-S-69 PE=1 SV=1	0	189.558	61	36	133	35	5.66	1.073	1.066	1.0695	0.0969365	8912.5	8954.9	8933.7	3.95103	9253	9545.8
A0A024RDJ4	Nuclear factor of kappa light polypeptide gene enhancer in B-cells 1 (P105), isoform CRA_b OS=Homo sapiens GN=NFKB1 PE=4 SV=1	0	13.714	6	4	5	4	5.4	1.074	1.012	1.043	0.0607392	252.7	254.8	253.75	2.40441	262.4	258
A0A024R1U4	RAB5C, member RAS oncogene family, isoform CRA_a OS=Homo sapiens GN=RAB5C PE=4 SV=1	0	46.858	72	10	23	7	8.41	1.075	1.032	1.0535	0.0751903	794.2	801.5	797.85	2.90192	825.4	827.2
P49915	GMP synthase [glutamine-hydrolyzing] OS=Homo sapiens GN=GMPS PE=1 SV=1	0	55.348	25	15	26	15	6.87	1.075	1.088	1.0815	0.113034	1228.7	1255.4	1242.05	3.09414	1277	1365.8
Q15008	26S proteasome non-ATPase regulatory subunit 6 OS=Homo sapiens GN=PSMD6 PE=1 SV=1	0	77.012	46	21	52	21	5.62	1.077	1.071	1.074	0.102994	1945.4	1945.1	1945.25	3.28898	2026.3	2084.1
Q99988	Growth/differentiation factor 15 OS=Homo sapiens GN=GDF15 PE=1 SV=3	0.002	3.746	6	2	2	2	9.66	1.078	1.981	1.5295	0.61306	18.8	17.6	18.2	1.26007	19.6	34.8
A0A024R0V4	Vasodilator-stimulated phosphoprotein isoform 1 OS=Homo sapiens GN=VASP PE=2 SV=1	0	35.666	35	10	21	1	8.94	1.078	1.149	1.1135	0.155102	357.3	339.4	348.35	2.54202	372.6	390.1
O95373	Importin-7 OS=Homo sapiens GN=IPO7 PE=1 SV=1	0	71.931	21	17	28	17	4.82	1.078	1.13	1.104	0.14274	927.3	866.1	896.7	2.95265	967.1	979.3
P50990	T-complex protein 1 subunit theta OS=Homo sapiens GN=CCT8 PE=1 SV=4	0	189.94	64	33	170	33	5.6	1.078	1.083	1.0805	0.111699	8313.9	8231.7	8272.8	3.91765	8671.8	8914.4
Q59EH3	Acid phosphatase 1 isoform c variant (Fragment) OS=Homo sapiens PE=2 SV=1	0	41.591	59	8	24	6	7.88	1.079	1.059	1.069	0.0962619	745.7	734.5	740.1	2.86929	778	778.1
Q59GM9	Alpha-1,4 glucan phosphorylase (Fragment) OS=Homo sapiens PE=2 SV=1	0	31.576	13	10	16	10	6.96	1.079	1.063	1.071	0.0989585	460.7	486.6	473.65	2.67546	480.7	517.5
B2R6R6	Serine/threonine-protein phosphatase OS=Homo sapiens PE=2 SV=1	0	49.888	32	13	38	13	6.16	1.079	0.993	1.036	0.051024	1371.1	1347.7	1359.4	3.13335	1430.8	1338.6
Q92878	DNA repair protein RAD50 OS=Homo sapiens GN=RAD50 PE=1 SV=1	0	60.297	14	20	34	20	6.89	1.079	1.041	1.06	0.0840643	710.5	739.9	725.2	2.86046	741.3	770.3
P41214	Eukaryotic translation initiation factor 2D OS=Homo sapiens GN=EIF2D PE=1 SV=3	0	6.072	4	2	2	2	7.65	1.08	1.467	1.2735	0.348799	18.1	13.8	15.95	1.20276	18.9	20.2
P49773	Histidine triad nucleotide-binding protein 1 OS=Homo sapiens GN=HINT1 PE=1 SV=2	0	42.922	74	7	21	7	6.95	1.08	1.093	1.0865	0.119688	1020.3	985	1002.65	3.00115	1066.1	1076.7
A0A024R0L6	Platelet-activating factor acetylhydrolase, isoform Ib, gamma subunit 29kDa, isoform CRA_a OS=Homo sapiens GN=PAFAH1B3 PE=4 SV=1	0	26.118	45	8	9	8	6.84	1.08	1.041	1.0605	0.0847446	221.2	216	218.6	2.33965	231	224.9
Q9UI26	Importin-11 OS=Homo sapiens GN=IPO11 PE=1 SV=1	0	25.928	9	9	11	9	5.25	1.08	1.059	1.0695	0.0969365	350.5	359.5	355	2.55023	366.1	381
A8K3H8	cDNA FLJ77680, highly similar to Homo sapiens protein phosphatase 2 (formerly 2A), regulatory subunit A (PR 65), alpha isoform (PPP2R1A), mRNA OS=Homo sapiens PE=2 SV=1	0	85.161	36	19	64	14	5.11	1.08	1.16	1.12	0.163499	2898.8	2868.3	2883.55	3.45993	3027.7	3328.4
Q13907	Isopentenyl-diphosphate Delta-isomerase 1 OS=Homo sapiens GN=IDI1 PE=1 SV=2	0	9.091	15	4	4	4	6.34	1.081	1.061	1.071	0.0989585	65.8	57.8	61.8	1.79099	68.8	61.3
D9ZGF8	Rho-associated protein kinase OS=Homo sapiens GN=ROCK1 PE=3 SV=1	0	10.942	3	5	7	5	5.94	1.081	1.08	1.0805	0.111699	119.9	128	123.95	2.09325	125.4	138.3
V9HW48	SH3 domain-binding glutamic acid-rich-like protein OS=Homo sapiens GN=HEL-S-115 PE=2 SV=1	0	44.881	85	8	34	8	5.25	1.081	1.089	1.085	0.117695	2191.8	2213.4	2202.6	3.34294	2291.9	2410.1
Q96T51	RUN and FYVE domain-containing protein 1 OS=Homo sapiens GN=RUFY1 PE=1 SV=2	0	19.896	10	8	8	8	5.74	1.081	1.071	1.076	0.105678	132.9	137.6	135.25	2.13114	138.9	147.3
Q5U0I6	H.sapiens ras-related Hrab1A protein OS=Homo sapiens GN=RAB1A PE=2 SV=1	0	57.033	64	11	39	5	6.21	1.081	1.071	1.076	0.105678	2025.7	2008	2016.85	3.30467	2117.2	2151.2
A8K984	Structural maintenance of chromosomes protein OS=Homo sapiens PE=2 SV=1	0	59.87	17	19	26	19	8.43	1.082	1.099	1.0905	0.12499	791	824.6	807.8	2.9073	827.8	906.8
P19784	Casein kinase II subunit alpha' OS=Homo sapiens GN=CSNK2A2 PE=1 SV=1	0	22.027	27	8	12	7	8.56	1.083	1.038	1.0605	0.0847446	484.2	533.2	508.7	2.70646	507.2	553.6
A8K486	Peptidyl-prolyl cis-trans isomerase OS=Homo sapiens PE=2 SV=1	0	80.193	76	14	87	14	6.9	1.083	1.159	1.121	0.164786	5998.2	5831.5	5914.85	3.77194	6283.1	6761.1
Q5U077	L-lactate dehydrogenase OS=Homo sapiens GN=LDHB PE=2 SV=1	0	118.404	49	17	122	16	6.05	1.083	1.137	1.11	0.15056	5373.4	5262.1	5317.75	3.72573	5630.6	5982.4
P23284	Peptidyl-prolyl cis-trans isomerase B OS=Homo sapiens GN=PPIB PE=1 SV=2	0	20.188	34	7	7	7	9.41	1.084	1.096	1.09	0.124328	362.3	354.6	358.45	2.55443	379.8	388.9
A8K5S3	cDNA FLJ78449 OS=Homo sapiens PE=2 SV=1	0	21.977	20	8	12	8	5.35	1.084	1.133	1.1085	0.148609	709.2	698.2	703.7	2.84739	743.8	791.2
P42566	Epidermal growth factor receptor substrate 15 OS=Homo sapiens GN=EPS15 PE=1 SV=2	0	64.686	25	19	26	19	4.64	1.084	1.081	1.0825	0.114367	759.3	782.7	771	2.88705	796.4	846.3
Q16531	DNA damage-binding protein 1 OS=Homo sapiens GN=DDB1 PE=1 SV=1	0	91.927	29	29	50	29	5.26	1.084	1.166	1.125	0.169925	1332.6	1277.5	1305.05	3.11563	1396.6	1489.5
A8KAM9	Peptidyl-prolyl cis-trans isomerase E OS=Homo sapiens PE=2 SV=1	0	6.837	12	2	2	2	5.48	1.085	1.08	1.0825	0.114367	28.1	24.4	26.25	1.41913	29.5	26.4
B4DY17	Methylthioribulose-1-phosphate dehydratase OS=Homo sapiens GN=APIP PE=2 SV=1	0	5.623	9	2	3	2	8.15	1.085	1.112	1.0985	0.135535	199.8	213.8	206.8	2.31555	209.6	237.8
U3PXP0	Alpha globin chain (Fragment) OS=Homo sapiens GN=HBA2 PE=3 SV=1	0	55.844	84	7	646	1	7.52	1.085	0.953	1.019	0.0271541	2553	2735.5	2644.25	3.4223	2680	2608.7
A0A024R593	Protein phosphatase 2, regulatory subunit B (B56), beta isoform, isoform CRA_a OS=Homo sapiens GN=PPP2R5B PE=4 SV=1	0	13.426	12	5	8	5	6.71	1.086	1.096	1.091	0.125651	89.4	79.7	84.55	1.92711	93.9	87.4
A8K8F0	cDNA FLJ76436 OS=Homo sapiens PE=2 SV=1	0	65.514	69	17	31	17	5.6	1.086	1.133	1.1095	0.14991	1278.6	1229.6	1254.1	3.09833	1342.9	1393.5
D3DUP1	WNK lysine deficient protein kinase 1, isoform CRA_b OS=Homo sapiens GN=WNK1 PE=4 SV=1	0	50.661	8	17	27	17	6.34	1.086	1.113	1.0995	0.136848	929.5	919.5	924.5	2.96591	976.4	1023.3
Q969U7	Proteasome assembly chaperone 2 OS=Homo sapiens GN=PSMG2 PE=1 SV=1	0.002	3.884	6	2	3	2	6.98	1.087	1.182	1.1345	0.182057	191.5	187.1	189.3	2.27715	201.3	221.3
Q9H479	Fructosamine-3-kinase OS=Homo sapiens GN=FN3K PE=1 SV=1	0	37.465	32	8	20	8	7.55	1.087	1.202	1.1445	0.194717	559.3	553	556.15	2.74519	587.9	665
Q59GW5	Tripartite motif-containing 25 variant (Fragment) OS=Homo sapiens PE=2 SV=1	0	21.927	11	6	6	6	8.06	1.088	1.058	1.073	0.10165	349.5	345.1	347.3	2.5407	367.7	365.3
H9ZYJ2	Thioredoxin OS=Homo sapiens GN=TXN PE=2 SV=1	0	43.376	80	7	43	7	4.92	1.088	0.981	1.0345	0.0489336	3995.8	3863.9	3929.85	3.59438	4205.7	3789.9
A0A024R539	Uncharacterized protein OS=Homo sapiens GN=LOC51035 PE=4 SV=1	0	35.948	32	9	16	9	5.35	1.088	1.05	1.069	0.0962619	533.5	540.5	537	2.72997	561.6	567.7
B7Z8W8	Reticulon OS=Homo sapiens PE=2 SV=1	0	11.054	3	3	8	3	4.96	1.089	1.093	1.091	0.125651	230	223.4	226.7	2.35545	242.2	244.1
Q549N0	Cofilin 2 (Muscle), isoform CRA_a OS=Homo sapiens GN=CFL2 PE=1 SV=1	0	14.2	16	4	14	2	7.88	1.089	1.084	1.0865	0.119688	18.8	18.2	18.5	1.26717	19.8	19.7
P53985	Monocarboxylate transporter 1 OS=Homo sapiens GN=SLC16A1 PE=1 SV=3	0	26.361	11	6	14	6	8.66	1.09	1.183	1.1365	0.184598	405	393.9	399.45	2.60146	427	466
Q13616	Cullin-1 OS=Homo sapiens GN=CUL1 PE=1 SV=2	0	54.055	23	19	37	19	8	1.09	1.025	1.0575	0.0806577	1137.3	1146.7	1142	3.05767	1199.4	1175.3
A0A087WW66	26S proteasome non-ATPase regulatory subunit 1 OS=Homo sapiens GN=PSMD1 PE=1 SV=1	0	141.055	38	32	83	32	5.41	1.09	1.065	1.0775	0.107688	5319.5	5360.2	5339.85	3.72753	5608.6	5708.2
Q9NZ43	Vesicle transport protein USE1 OS=Homo sapiens GN=USE1 PE=1 SV=2	0	7.809	12	3	5	3	9.07	1.091	1.702	1.3965	0.481816	14.4	12.3	13.35	1.12548	15.2	20.9
P62258	14-3-3 protein epsilon OS=Homo sapiens GN=YWHAE PE=1 SV=1	0	105.139	79	23	74	20	4.74	1.092	1.109	1.1005	0.138159	3252.9	3227.1	3240	3.51055	3434.9	3579.7
A8K0B5	Protein archease OS=Homo sapiens GN=ZBTB8OS PE=1 SV=1	0	6.149	11	2	4	2	4.59	1.093	1.187	1.14	0.189034	95.2	92.1	93.65	1.97151	100.6	109.4
Q53HB3	Proteasome 26S ATPase subunit 1 variant (Fragment) OS=Homo sapiens PE=1 SV=1	0	98.564	63	25	66	23	6.21	1.093	1.074	1.0835	0.115699	5012	5104.8	5058.4	3.70401	5298.1	5483.4
O15116	U6 snRNA-associated Sm-like protein LSm1 OS=Homo sapiens GN=LSM1 PE=1 SV=1	0	13.553	25	2	5	2	5.22	1.094	0.934	1.014	0.0200577	104.4	113.4	108.9	2.03703	110.5	106
O15173	Membrane-associated progesterone receptor component 2 OS=Homo sapiens GN=PGRMC2 PE=1 SV=1	0	7.366	16	2	3	2	4.88	1.094	1.075	1.0845	0.11703	63.2	57.6	60.4	1.78104	66.9	61.9
Q9Y639	Neuroplastin OS=Homo sapiens GN=NPTN PE=1 SV=2	0	6.157	8	2	2	2	7.99	1.094	1.129	1.1115	0.152508	87.1	97.9	92.5	1.96614	92.2	110.6
Q16186	Proteasomal ubiquitin receptor ADRM1 OS=Homo sapiens GN=ADRM1 PE=1 SV=2	0	16.775	11	4	18	4	5.07	1.094	1.345	1.2195	0.28629	337.8	314.8	326.3	2.51362	357.3	423.5
Q4KMP7	TBC1 domain family member 10B OS=Homo sapiens GN=TBC1D10B PE=1 SV=3	0	10.734	6	4	5	4	9.19	1.094	1.112	1.103	0.141433	45	48	46.5	1.66745	47.6	53.4
Q13148	TAR DNA-binding protein 43 OS=Homo sapiens GN=TARDBP PE=1 SV=1	0	14.928	9	5	8	5	6.19	1.094	1.136	1.115	0.157044	324.5	340.3	332.4	2.52166	343.5	386.6
Q16864	V-type proton ATPase subunit F OS=Homo sapiens GN=ATP6V1F PE=1 SV=2	0	14.005	48	5	7	5	5.52	1.094	1.077	1.0855	0.11836	410.8	451.5	431.15	2.63463	434.5	486.4
O75223	Gamma-glutamylcyclotransferase OS=Homo sapiens GN=GGCT PE=1 SV=1	0	27.456	45	8	12	8	5.14	1.094	1.153	1.1235	0.168	712.3	681.6	696.95	2.8432	753.9	785.9
C9J7E5	Transportin-3 OS=Homo sapiens GN=TNPO3 PE=1 SV=1	0	23.746	9	7	14	7	5.71	1.095	1.136	1.1155	0.157691	323.5	312.1	317.8	2.50215	342.7	354.6
A0A024R8R4	Nuclear protein localization 4 homolog (S. cerevisiae), isoform CRA_a OS=Homo sapiens GN=NPLOC4 PE=4 SV=1	0	58.11	24	14	24	14	6.38	1.095	1.057	1.076	0.105678	645.5	662.1	653.8	2.81544	683.6	699.7
B2R9K8	cDNA, FLJ94440, highly similar to Homo sapiens chaperonin containing TCP1, subunit 6A (zeta 1)(CCT6A), mRNA OS=Homo sapiens PE=2 SV=1	0	76.274	41	20	67	20	6.8	1.095	1.131	1.113	0.154454	3329.5	3232.7	3281.1	3.51602	3525.1	3657.4
O75312	Zinc finger protein ZPR1 OS=Homo sapiens GN=ZPR1 PE=1 SV=1	0	18.411	15	6	7	6	4.73	1.096	1.216	1.156	0.209141	185.6	185.5	185.55	2.26846	196.8	225.6
O00625	Pirin OS=Homo sapiens GN=PIR PE=1 SV=1	0	12.679	16	5	6	5	6.92	1.097	0.934	1.0155	0.0221902	275.8	281.2	278.5	2.44483	292.7	262.6
Q9UDY6	Tripartite motif-containing protein 10 OS=Homo sapiens GN=TRIM10 PE=1 SV=3	0	28.846	19	8	11	8	5.97	1.097	0.846	0.9715	-0.0417141	298.5	303	300.75	2.47821	316.8	256.4
O43615	Mitochondrial import inner membrane translocase subunit TIM44 OS=Homo sapiens GN=TIMM44 PE=1 SV=2	0	8.98	9	4	8	4	8.32	1.098	1.024	1.061	0.0854247	125.6	128	126.8	2.10312	133.4	131.1
J3KQ32	Obg-like ATPase 1 OS=Homo sapiens GN=OLA1 PE=1 SV=1	0	54.702	34	15	28	15	8.06	1.098	1.133	1.1155	0.157691	2337.8	2361.5	2349.65	3.371	2483.1	2677
Q4LE36	ACLY variant protein (Fragment) OS=Homo sapiens GN=ACLY variant protein PE=2 SV=1	0	211.196	40	42	128	1	8.03	1.098	1.105	1.1015	0.139469	5545.2	5533	5539.1	3.74344	5886.6	6115.5
Q548N1	Vacuolar protein sorting-associated protein 28 homolog OS=Homo sapiens GN=VPS28 PE=1 SV=1	0	5.77	10	2	2	2	5.54	1.099	0.923	1.011	0.015783	93.9	109.3	101.6	2.00689	99.8	100.9
A0A024RAW6	Uncharacterized protein OS=Homo sapiens GN=DKFZP779L1558 PE=4 SV=1	0	5.978	6	3	3	3	5.07	1.099	0.614	0.8565	-0.223475	11.2	13.7	12.45	1.09517	11.9	8.4
O95372	Acyl-protein thioesterase 2 OS=Homo sapiens GN=LYPLA2 PE=1 SV=1	0	10.702	18	4	5	4	7.23	1.099	1.09	1.0945	0.130272	127.7	130.2	128.95	2.11042	135.7	141.9
O00629	Importin subunit alpha-3 OS=Homo sapiens GN=KPNA4 PE=1 SV=1	0	29.638	19	7	12	3	4.96	1.099	1.038	1.0685	0.0955869	98.5	95.5	97	1.98677	104.7	99.2
O60547	GDP-mannose 4,6 dehydratase OS=Homo sapiens GN=GMDS PE=1 SV=1	0	21.601	22	8	9	8	7.31	1.099	1.102	1.1005	0.138159	379	359.2	369.1	2.56714	402.8	396
Q0VDF9	Heat shock 70 kDa protein 14 OS=Homo sapiens GN=HSPA14 PE=1 SV=1	0	13.64	7	4	9	4	5.59	1.1	1.092	1.096	0.132248	565.6	577.9	571.75	2.75721	601.9	631.5
P68371	Tubulin beta-4B chain OS=Homo sapiens GN=TUBB4B PE=1 SV=1	0	58.062	37	12	30	2	4.89	1.1	1.134	1.117	0.159629	1300.3	1295.1	1297.7	3.11317	1383.4	1469.2
B1AKJ5	Nardilysin OS=Homo sapiens GN=NRDC PE=1 SV=1	0	38.654	11	11	15	11	5	1.101	1.141	1.121	0.164786	1032.8	1043.3	1038.05	3.01622	1099.7	1191.1
A0A140VK56	Transaldolase OS=Homo sapiens PE=2 SV=1	0	94.684	45	19	79	19	6.81	1.101	1.135	1.118	0.16092	7665.4	7649.2	7657.3	3.88408	8160.3	8684
A0A024R061	Synaptobrevin-like 1, isoform CRA_e OS=Homo sapiens GN=SYBL1 PE=3 SV=1	0	15.628	25	6	10	6	8.6	1.102	1.174	1.138	0.186501	314.1	311	312.55	2.49492	334.8	365.2
A0A0S2Z5J4	Adaptor-related protein complex 3 beta 1 subunit isoform 1 (Fragment) OS=Homo sapiens GN=AP3B1 PE=2 SV=1	0	18.911	6	8	10	8	6.04	1.102	1.042	1.072	0.100305	324.9	340.1	332.5	2.52179	346.2	354.6
A0A087X1Z3	Proteasome activator complex subunit 2 OS=Homo sapiens GN=PSME2 PE=1 SV=1	0	41.393	35	9	33	9	6.71	1.102	1.152	1.127	0.172488	1867.9	1868.8	1868.35	3.27146	1991.3	2153.6
Q53R19	Arp2/3 complex 34 kDa subunit OS=Homo sapiens GN=ARPC2 PE=2 SV=1	0	37.44	37	11	23	11	7.36	1.102	1.055	1.0785	0.109026	1034.4	1034.4	1034.4	3.01469	1102.7	1091.2
V9HWC7	Epididymis secretory sperm binding protein Li 128m OS=Homo sapiens GN=HEL-S-128m PE=2 SV=1	0	89.692	64	15	83	15	6.38	1.102	1.196	1.149	0.200379	4314.2	4338.3	4326.25	3.63611	4597.5	5188.9
A0A0K0K1L8	Epididymis secretory sperm binding protein Li 129m OS=Homo sapiens GN=HEL-S-129m PE=2 SV=1	0	81.833	63	18	50	18	6.02	1.102	1.147	1.1245	0.169284	2552.8	2454.4	2503.6	3.39856	2720.7	2817
Q96F85	CB1 cannabinoid receptor-interacting protein 1 OS=Homo sapiens GN=CNRIP1 PE=1 SV=1	0	21.334	40	5	11	5	7.94	1.103	1.121	1.112	0.153157	624.4	617.6	621	2.79309	666	692.4
Q9UBQ7	Glyoxylate reductase/hydroxypyruvate reductase OS=Homo sapiens GN=GRHPR PE=1 SV=1	0	29.92	34	8	12	8	7.39	1.103	1.112	1.1075	0.147307	781.8	790.4	786.1	2.89548	833.7	879.4
Q93009	Ubiquitin carboxyl-terminal hydrolase 7 OS=Homo sapiens GN=USP7 PE=1 SV=2	0	80.11	27	25	38	25	5.55	1.103	1.07	1.0865	0.119688	1800.7	1852.3	1826.5	3.26162	1920.9	1983.3
Q2M2I8	AP2-associated protein kinase 1 OS=Homo sapiens GN=AAK1 PE=1 SV=3	0	8.973	6	3	3	3	6.6	1.104	1.343	1.2235	0.291014	20.8	18.2	19.5	1.29003	22.2	24.4
P30048	Thioredoxin-dependent peroxide reductase, mitochondrial OS=Homo sapiens GN=PRDX3 PE=1 SV=3	0	27.88	43	8	14	8	7.78	1.104	1.062	1.083	0.115033	611.9	627.4	619.65	2.79215	653.2	666.7
Q15084	Protein disulfide-isomerase A6 OS=Homo sapiens GN=PDIA6 PE=1 SV=1	0	27.863	22	8	13	8	5.08	1.104	1.126	1.115	0.157044	137.9	133.9	135.9	2.13322	147.3	150.9
Q59HE3	Calpastatin isoform a variant (Fragment) OS=Homo sapiens PE=2 SV=1	0	130.684	44	28	103	1	5.35	1.104	1.117	1.1105	0.151209	3995.8	3958.9	3977.35	3.59959	4266.4	4422.2
Q9NP72	Ras-related protein Rab-18 OS=Homo sapiens GN=RAB18 PE=1 SV=1	0	7.468	16	3	6	3	5.24	1.105	0.886	0.9955	-0.00650678	174.6	182.6	178.6	2.25188	186.6	161.8
Q9NRR5	Ubiquilin-4 OS=Homo sapiens GN=UBQLN4 PE=1 SV=2	0	27.228	16	6	11	4	5.22	1.105	1.283	1.194	0.255803	121.6	117.8	119.7	2.07809	130	151.1
V9HW09	Epididymis secretory sperm binding protein Li 91n OS=Homo sapiens GN=HEL-S-91n PE=2 SV=1	0	40.072	34	11	24	11	9.7	1.105	1.074	1.0895	0.123666	743.9	753.6	748.75	2.87434	795.2	809.3
B4DLV7	Rab GDP dissociation inhibitor OS=Homo sapiens PE=2 SV=1	0	125.727	62	25	73	20	8.18	1.105	1.08	1.0925	0.127633	4053.4	4135.2	4094.3	3.61218	4333.8	4467.7
A0A087WWM0	Trafficking protein particle complex subunit OS=Homo sapiens GN=TRAPPC3 PE=1 SV=1	0	6.853	14	3	5	3	5.06	1.106	1.004	1.055	0.077243	183	206.7	194.85	2.2897	195.7	207.6
O95433	Activator of 90 kDa heat shock protein ATPase homolog 1 OS=Homo sapiens GN=AHSA1 PE=1 SV=1	0	35.97	38	11	16	11	5.53	1.106	0.93	1.018	0.0257376	360	398.4	379.2	2.57887	385.2	370.5
V9HW80	Epididymis luminal protein 220 OS=Homo sapiens GN=HEL-S-70 PE=1 SV=1	0	271.826	69	48	224	48	5.26	1.108	1.116	1.112	0.153157	9138.5	9134.2	9136.35	3.96077	9794.2	10200.6
P34897	Serine hydroxymethyltransferase, mitochondrial OS=Homo sapiens GN=SHMT2 PE=1 SV=3	0	16.603	12	6	10	6	8.53	1.109	1.029	1.069	0.0962619	275.3	289.8	282.55	2.4511	295.4	298.4
A1L0S7	TNS1 protein (Fragment) OS=Homo sapiens GN=TNS1 PE=2 SV=2	0	15.75	5	6	11	6	7.9	1.109	1.086	1.0975	0.134221	133.7	136.1	134.9	2.13001	143.4	147.9
P56381	ATP synthase subunit epsilon, mitochondrial OS=Homo sapiens GN=ATP5E PE=1 SV=2	0.002	3.839	29	2	2	2	9.92	1.11	1.462	1.286	0.362891	66.8	60	63.4	1.80209	71.7	87.7
P42574	Caspase-3 OS=Homo sapiens GN=CASP3 PE=1 SV=2	0	15.228	21	4	7	4	6.54	1.11	1.13	1.12	0.163499	486	492.6	489.3	2.68958	521.9	557
B2RBE5	cDNA, FLJ95468, highly similar to Homo sapiens transcriptional coactivator tubedown-100 (TBDN100),transcript variant 1, mRNA OS=Homo sapiens PE=2 SV=1	0	65.871	22	21	30	21	7.42	1.11	1.312	1.211	0.276199	1951.6	2031.8	1991.7	3.29922	2095.4	2666.3
O00231	26S proteasome non-ATPase regulatory subunit 11 OS=Homo sapiens GN=PSMD11 PE=1 SV=3	0	88.417	51	20	45	20	6.48	1.111	1.064	1.0875	0.121015	2486	2540.3	2513.15	3.40022	2671.7	2704.7
P17858	ATP-dependent 6-phosphofructokinase, liver type OS=Homo sapiens GN=PFKL PE=1 SV=6	0	73.586	34	21	37	16	7.5	1.111	1.069	1.09	0.124328	959.6	971.3	965.45	2.98473	1031.6	1038.9
Q7Z7B4	Truncated alpha 1 globin variant (Fragment) OS=Homo sapiens PE=3 SV=1	0	30.158	100	3	333	1	8.25	1.112	0.822	0.967	-0.0484122	139.4	147.2	143.3	2.15625	149.9	121
O43149	Zinc finger ZZ-type and EF-hand domain-containing protein 1 OS=Homo sapiens GN=ZZEF1 PE=1 SV=6	0	14.046	2	6	11	6	5.95	1.112	1.33	1.221	0.288063	224.4	231	227.7	2.35736	241.3	307.2
A0A024R056	Guanine nucleotide binding protein (G protein), beta polypeptide 1, isoform CRA_a OS=Homo sapiens GN=GNB1 PE=2 SV=1	0	38.52	24	8	20	5	6	1.112	1.161	1.1365	0.184598	891.5	919.7	905.6	2.95694	958.7	1068.5
A0A140VJJ2	S-formylglutathione hydrolase OS=Homo sapiens GN=ESD PE=2 SV=1	0	44.158	37	9	38	9	7.02	1.112	1.092	1.102	0.140124	1515.4	1513.7	1514.55	3.18028	1630.1	1653.1
P50747	Biotin--protein ligase OS=Homo sapiens GN=HLCS PE=1 SV=1	0	5.404	4	3	4	3	5.62	1.113	1.044	1.0785	0.109026	19.7	23.5	21.6	1.33445	21.2	24.5
A0A024RDG1	Vesicle docking protein p115, isoform CRA_a OS=Homo sapiens GN=VDP PE=4 SV=1	0	49.794	16	14	18	14	4.91	1.113	1.218	1.1655	0.220949	311.8	348.5	330.15	2.51871	335.5	424.6
Q13618	Cullin-3 OS=Homo sapiens GN=CUL3 PE=1 SV=2	0	70.058	24	19	36	19	8.48	1.113	1.137	1.125	0.169925	1439.5	1431.7	1435.6	3.15703	1549.7	1628.8
Q7Z7H5	Transmembrane emp24 domain-containing protein 4 OS=Homo sapiens GN=TMED4 PE=1 SV=1	0.002	3.518	9	2	2	2	8.28	1.115	1.124	1.1195	0.162855	192.2	187.7	189.95	2.27864	207.3	211
R9S252	p16-ACT fusion protein OS=Homo sapiens GN=p16ink4a PE=2 SV=1	0	7.177	27	2	4	1	8.22	1.116	1.053	1.0845	0.11703	90.4	89.7	90.05	1.95448	97.6	94.5
Q96BJ3	Axin interactor, dorsalization-associated protein OS=Homo sapiens GN=AIDA PE=1 SV=1	0	23.614	23	7	9	7	6.55	1.116	1.12	1.118	0.16092	318.9	326	322.45	2.50846	344.3	365.2
P31939	Bifunctional purine biosynthesis protein PURH OS=Homo sapiens GN=ATIC PE=1 SV=3	0	136.813	65	29	84	29	6.71	1.116	1.102	1.109	0.149259	4181.8	4277.2	4229.5	3.62629	4512.9	4716.3
Q70IA6	MOB kinase activator 2 OS=Homo sapiens GN=MOB2 PE=1 SV=1	0	5.545	8	2	3	2	6.79	1.117	1.153	1.135	0.182692	115.5	120.1	117.8	2.07115	124.8	138.5
Q496C9	D-tyrosyl-tRNA(Tyr) deacylase OS=Homo sapiens GN=DTD1 PE=2 SV=1	0	8.132	15	3	5	3	8.35	1.117	1.178	1.1475	0.198494	135.2	137.7	136.45	2.13497	146.1	162.3
Q9Y266	Nuclear migration protein nudC OS=Homo sapiens GN=NUDC PE=1 SV=1	0	39.079	34	11	19	11	5.38	1.117	1.095	1.106	0.145351	791	786.9	788.95	2.89705	854.6	861.9
Q709C8	Vacuolar protein sorting-associated protein 13C OS=Homo sapiens GN=VPS13C PE=1 SV=1	0	20.677	2	7	9	7	6.83	1.118	0.998	1.058	0.0813396	82.7	85.4	84.05	1.92454	89.4	85.3
C9JIF9	Acylamino-acid-releasing enzyme OS=Homo sapiens GN=APEH PE=1 SV=1	0	94.537	38	22	57	22	5.54	1.118	1.093	1.1055	0.144699	2631.2	2694.9	2663.05	3.42538	2845.1	2946.9
B2RWN7	DMXL1 protein OS=Homo sapiens GN=DMXL1 PE=2 SV=1	0	8.327	1	3	3	3	6.3	1.119	0.911	1.015	0.0214797	13.3	12.2	12.75	1.10551	14.4	11.1
A0A0S2Z462	ArfGAP with FG repeats 1 isoform 2 (Fragment) OS=Homo sapiens GN=AGFG1 PE=2 SV=1	0	20.448	10	6	11	6	8.56	1.119	1.101	1.11	0.15056	296.5	305.9	301.2	2.47885	320.9	337
P09496	Clathrin light chain A OS=Homo sapiens GN=CLTA PE=1 SV=1	0	13.641	22	7	15	7	4.51	1.119	1.092	1.1055	0.144699	541.7	534.8	538.25	2.73098	586.4	584
P35908	Keratin, type II cytoskeletal 2 epidermal OS=Homo sapiens GN=KRT2 PE=1 SV=2	0	121.908	57	28	55	21	8	1.119	2.222	1.6705	0.74028	1253.8	1503.8	1378.8	3.1395	1356.6	3341.6
Q12846	Syntaxin-4 OS=Homo sapiens GN=STX4 PE=1 SV=2	0	10.809	19	5	6	5	6.28	1.12	0.989	1.0545	0.0765591	121.9	133.1	127.5	2.10551	132.1	131.6
P55036	26S proteasome non-ATPase regulatory subunit 4 OS=Homo sapiens GN=PSMD4 PE=1 SV=1	0	68.789	36	10	36	1	4.79	1.12	1.169	1.1445	0.194717	153.3	152.1	152.7	2.18384	166.1	177.9
Q9BWU5	Mutant hemoglobin beta chain (Fragment) OS=Homo sapiens GN=HBB PE=3 SV=1	0	128.871	95	12	2077	1	7.05	1.12	0.906	1.013	0.0186342	358.9	367.4	363.15	2.56009	388.8	332.8
Q59H77	T-complex protein 1 subunit gamma (Fragment) OS=Homo sapiens PE=2 SV=1	0	185.523	52	35	133	28	6.43	1.12	1.09	1.105	0.144046	6018.7	6047.3	6033	3.78053	6521.5	6593
A0A024RDV9	Spastic paraplegia 20 isoform 1 OS=Homo sapiens GN=SPG20 PE=2 SV=1	0	6.856	3	2	4	2	5.91	1.121	1.029	1.075	0.104337	54.8	55.5	55.15	1.74155	59.4	57.1
Q9UHA4	Ragulator complex protein LAMTOR3 OS=Homo sapiens GN=LAMTOR3 PE=1 SV=1	0	11.979	44	3	5	3	7.34	1.121	1.051	1.086	0.119024	109.1	109.2	109.15	2.03802	118.3	114.8
Q92783	Signal transducing adapter molecule 1 OS=Homo sapiens GN=STAM PE=1 SV=3	0	31.141	18	9	13	7	4.82	1.121	1.017	1.069	0.0962619	488.5	520.3	504.4	2.70278	529.5	529.1
A0A024R6A5	Protein phosphatase 1A (Formerly 2C), magnesium-dependent, alpha isoform, isoform CRA_a OS=Homo sapiens GN=PPM1A PE=3 SV=1	0	38.625	38	11	14	10	5.36	1.121	1.049	1.085	0.117695	426.7	424.8	425.75	2.62915	462.7	445.8
P30101	Protein disulfide-isomerase A3 OS=Homo sapiens GN=PDIA3 PE=1 SV=4	0	76.548	44	20	38	17	6.35	1.121	1.111	1.116	0.158337	1579.9	1592.6	1586.25	3.20037	1713.1	1769.3
P55786	Puromycin-sensitive aminopeptidase OS=Homo sapiens GN=NPEPPS PE=1 SV=2	0	72.451	25	21	36	21	5.72	1.121	1.168	1.1445	0.194717	1323.1	1293	1308.05	3.11662	1434.5	1510.1
A5D8V6	Vacuolar protein sorting-associated protein 37C OS=Homo sapiens GN=VPS37C PE=1 SV=2	0	5.485	6	2	3	2	5.21	1.122	1.202	1.162	0.21661	56.3	57.5	56.9	1.75511	61.1	69.1
Q5BIX2	Chromosome 18 open reading frame 25, isoform CRA_a OS=Homo sapiens GN=ARKL1 PE=1 SV=1	0	13.109	13	4	5	4	4.88	1.122	1.126	1.124	0.168642	83.2	91.9	87.55	1.94226	90.3	103.6
Q6FI81	Anamorsin OS=Homo sapiens GN=CIAPIN1 PE=1 SV=2	0	20.305	23	8	15	8	5.62	1.122	1.173	1.1475	0.198494	841.3	843.5	842.4	2.92552	913.1	989.5
P61221	ATP-binding cassette sub-family E member 1 OS=Homo sapiens GN=ABCE1 PE=1 SV=1	0	37.467	20	10	13	10	8.34	1.122	1.07	1.096	0.132248	394	416.6	405.3	2.60778	427.5	446
Q06830	Peroxiredoxin-1 OS=Homo sapiens GN=PRDX1 PE=1 SV=1	0	93.372	78	17	91	13	8.13	1.122	1.143	1.1325	0.179511	7442.5	7453.8	7448.15	3.87205	8078.3	8523.5
P62318	Small nuclear ribonucleoprotein Sm D3 OS=Homo sapiens GN=SNRPD3 PE=1 SV=1	0	11.232	25	2	4	2	10.32	1.123	1.014	1.0685	0.0955869	19.8	17	18.4	1.26482	21.5	17.2
Q8N6H7	ADP-ribosylation factor GTPase-activating protein 2 OS=Homo sapiens GN=ARFGAP2 PE=1 SV=1	0	5.951	4	2	4	2	7.99	1.123	1.448	1.2855	0.36233	17.4	12.6	15	1.17609	18.9	18.2
P07686	Beta-hexosaminidase subunit beta OS=Homo sapiens GN=HEXB PE=1 SV=3	0	12.033	6	4	8	3	6.76	1.123	1.257	1.19	0.250962	419.2	391.1	405.15	2.60762	455.3	491.7
Q5U5J2	CSNK2A1 protein OS=Homo sapiens GN=CSNK2A1 PE=1 SV=1	0	55.879	43	12	31	11	7.96	1.123	1.208	1.1655	0.220949	680.6	690	685.3	2.83588	739.1	833.7
Q5U091	Neuroblastoma RAS viral (V-ras) oncogene homolog OS=Homo sapiens GN=NRAS PE=2 SV=1	0	21.169	37	5	8	2	5.17	1.124	1.137	1.1305	0.176961	203.5	200.9	202.2	2.30578	221.3	228.5
A0A024RBA9	RAB21, member RAS oncogene family, isoform CRA_a OS=Homo sapiens GN=RAB21 PE=4 SV=1	0	16.487	28	5	7	5	7.94	1.124	0.991	1.0575	0.0806577	97.4	107.7	102.55	2.01094	105.9	106.8
P54652	Heat shock-related 70 kDa protein 2 OS=Homo sapiens GN=HSPA2 PE=1 SV=1	0	70.821	30	18	79	7	5.74	1.125	1.179	1.152	0.204141	201.1	204.1	202.6	2.30664	218.9	240.8
Q4W4Y1	Dopamine receptor interacting protein 4 OS=Homo sapiens GN=DRIP4 PE=2 SV=1	0	135.274	40	33	72	33	6.52	1.125	1.155	1.14	0.189034	3990.2	4000.8	3995.5	3.60157	4342.8	4624.1
J3KR55	Tyrosine-protein phosphatase non-receptor type 7 (Fragment) OS=Homo sapiens GN=PTPN7 PE=1 SV=1	0.001	4.556	4	2	2	2	8.56	1.126	1.331	1.2285	0.296898	20.2	22.5	21.35	1.3294	22	29.9
O75170	Serine/threonine-protein phosphatase 6 regulatory subunit 2 OS=Homo sapiens GN=PPP6R2 PE=1 SV=2	0	8.354	4	3	4	3	4.87	1.126	1.044	1.085	0.117695	108.1	113.6	110.85	2.04474	117.7	118.6
H0Y2W2	ATPase family AAA domain-containing protein 3A (Fragment) OS=Homo sapiens GN=ATAD3A PE=1 SV=1	0	30.137	20	10	14	10	9.44	1.126	1.181	1.1535	0.206018	509.9	536.8	523.35	2.71879	555.4	634
P41091	Eukaryotic translation initiation factor 2 subunit 3 OS=Homo sapiens GN=EIF2S3 PE=1 SV=3	0	81.826	43	17	43	17	8.4	1.126	1.085	1.1055	0.144699	2888.7	2880.2	2884.45	3.46006	3144.8	3126.9
V9HWB4	Epididymis secretory sperm binding protein Li 89n OS=Homo sapiens GN=HEL-S-89n PE=2 SV=1	0	143.092	48	30	100	27	5.16	1.126	1.17	1.148	0.199123	3263	3192.8	3227.9	3.50892	3553.3	3736.7
A8K9X0	Protein YIPF OS=Homo sapiens PE=2 SV=1	0	5.581	8	2	3	2	6.18	1.128	0.995	1.0615	0.0861044	115.4	122.1	118.75	2.07463	125.9	121.5
P31150	Rab GDP dissociation inhibitor alpha OS=Homo sapiens GN=GDI1 PE=1 SV=2	0	44.349	31	12	29	7	5.14	1.128	1.036	1.082	0.1137	439	429.2	434.1	2.63759	479.1	444.8
Q53EN0	Zinc finger protein 330 variant (Fragment) OS=Homo sapiens PE=2 SV=1	0	7.14	8	3	3	3	6.07	1.129	1.104	1.1165	0.158983	94.5	90.2	92.35	1.96544	103.2	99.6
Q7L523	Ras-related GTP-binding protein A OS=Homo sapiens GN=RRAGA PE=1 SV=1	0	6.754	11	3	4	3	7.72	1.129	1.15	1.1395	0.188401	110.1	118.3	114.2	2.05767	120.2	136.1
E7EVC7	Autophagy-related protein 16-1 OS=Homo sapiens GN=ATG16L1 PE=1 SV=1	0	12.258	7	4	5	4	6.62	1.129	1.246	1.1875	0.247928	123.8	127.3	125.55	2.09882	135.2	158.6
A0A024QZT2	Exocyst complex component 2, isoform CRA_a OS=Homo sapiens GN=EXOC2 PE=4 SV=1	0	11.209	4	4	6	4	6.9	1.13	1.07	1.1	0.137504	163.7	179.7	171.7	2.23477	178.9	192.4
B4E1J8	cDNA FLJ56285, highly similar to ADP-ribosylation factor-like protein 8B OS=Homo sapiens PE=2 SV=1	0	19.427	29	5	9	5	9.66	1.13	0.931	1.0305	0.0433445	250.4	257.7	254.05	2.40492	273.7	240.1
A0A024R683	ATPase, H+ transporting, lysosomal 34kDa, V1 subunit D, isoform CRA_a OS=Homo sapiens GN=ATP6V1D PE=4 SV=1	0	21.044	32	6	9	6	9.36	1.13	1.083	1.1065	0.146003	359.2	377.7	368.45	2.56638	392.7	409.1
A4D2P0	Ras-related C3 botulinum toxin substrate 1 (Rho family, small GTP binding protein Rac1) OS=Homo sapiens GN=RAC1 PE=2 SV=1	0	40.224	35	7	27	3	8.63	1.13	1.131	1.1305	0.176961	974.3	978.8	976.55	2.98969	1064.5	1107.2
Q6IQ30	Polyadenylate-binding protein OS=Homo sapiens GN=PABPC4 PE=2 SV=1	0	29.084	14	8	13	4	9.35	1.13	1.028	1.079	0.109695	66.6	71.3	68.95	1.83853	72.8	73.3
A0A0S2Z489	Proteasome (Prosome, macropain) 26S subunit, non-ATPase, 12, isoform CRA_a (Fragment) OS=Homo sapiens GN=PSMD12 PE=2 SV=1	0	75.758	30	14	34	14	7.65	1.13	1.159	1.1445	0.194717	2289.4	2309.3	2299.35	3.36161	2501.2	2676.4
V9HWJ1	Glutathione synthetase OS=Homo sapiens GN=HEL-S-64p PE=2 SV=1	0	44.567	36	14	28	14	5.92	1.13	1.085	1.1075	0.147307	969.2	984.8	977	2.98989	1059.2	1068.5
Q99442	Translocation protein SEC62 OS=Homo sapiens GN=SEC62 PE=1 SV=1	0.001	4.856	5	2	2	2	7.12	1.131	1.148	1.1395	0.188401	46.8	48.5	47.65	1.67806	51.2	55.7
A0A024RD41	RAB23, member RAS oncogene family, isoform CRA_a OS=Homo sapiens GN=RAB23 PE=4 SV=1	0	11.043	15	3	6	3	6.6	1.131	1.125	1.128	0.173767	33	33.9	33.45	1.5244	36.1	38.2
Q9P253	Vacuolar protein sorting-associated protein 18 homolog OS=Homo sapiens GN=VPS18 PE=1 SV=2	0	13.26	4	4	7	4	6.07	1.131	1.418	1.2745	0.349931	17.1	17.3	17.2	1.23553	18.7	24.5
A0A0S2Z3L2	ATPase Ca++ transporting cardiac muscle slow twitch 2 isoform 1 (Fragment) OS=Homo sapiens GN=ATP2A2 PE=2 SV=1	0	9.114	5	4	5	4	5.34	1.131	1.37	1.2505	0.322505	57.6	57	57.3	1.75815	63	78.1
Q86X76	Nitrilase homolog 1 OS=Homo sapiens GN=NIT1 PE=1 SV=2	0	19.705	25	7	9	7	7.74	1.131	1.133	1.132	0.178874	242.8	236.9	239.85	2.37994	265.7	268.6
A8K0J3	cDNA FLJ76732, highly similar to Homo sapiens TAO kinase 3 (TAOK3), mRNA OS=Homo sapiens PE=2 SV=1	0	34.587	12	11	20	11	7.37	1.131	1.045	1.088	0.121679	536.9	563.7	550.3	2.7406	587.5	589.2
Q92890	Ubiquitin recognition factor in ER-associated degradation protein 1 OS=Homo sapiens GN=UFD1 PE=1 SV=3	0	27.164	27	5	17	5	6.7	1.134	1.178	1.156	0.209141	413.5	406	409.75	2.61252	453.6	478.6
O94804	Serine/threonine-protein kinase 10 OS=Homo sapiens GN=STK10 PE=1 SV=1	0	25.541	8	8	11	7	6.95	1.134	1.512	1.323	0.403813	79.4	76.8	78.1	1.89265	87.1	116.1
Q15714	TSC22 domain family protein 1 OS=Homo sapiens GN=TSC22D1 PE=1 SV=3	0	9.985	3	4	5	1	5.64	1.135	1.132	1.1335	0.180784	51.1	49.1	50.1	1.69984	56.1	55.6
Q6GMV3	Putative peptidyl-tRNA hydrolase PTRHD1 OS=Homo sapiens GN=PTRHD1 PE=1 SV=1	0	27.103	31	5	13	5	9.1	1.135	1.204	1.1695	0.225892	456.7	459.1	457.9	2.66077	501.4	552.9
A0A024R625	Serine/threonine-protein phosphatase OS=Homo sapiens GN=PPP4C PE=3 SV=1	0	12.107	11	2	6	1	5.06	1.136	0.981	1.0585	0.0820213	24.4	30.2	27.3	1.43616	26.8	29.6
C9JCC6	Dr1-associated corepressor OS=Homo sapiens GN=DRAP1 PE=1 SV=1	0	6.207	15	2	2	2	5.27	1.136	1.173	1.1545	0.207268	34.3	31.5	32.9	1.5172	37.7	37
Q658Y4	Protein FAM91A1 OS=Homo sapiens GN=FAM91A1 PE=1 SV=3	0	4.969	3	2	3	2	6.39	1.136	0.825	0.9805	-0.0284105	13.2	15.3	14.25	1.15381	14.5	12.6
Q15819	Ubiquitin-conjugating enzyme E2 variant 2 OS=Homo sapiens GN=UBE2V2 PE=1 SV=4	0	32.232	48	6	36	3	8.09	1.136	1.164	1.15	0.201634	852.5	839.1	845.8	2.92727	936.6	976.7
P46108	Adapter molecule crk OS=Homo sapiens GN=CRK PE=1 SV=2	0	19.069	27	6	6	6	5.55	1.136	1.078	1.107	0.146655	187.2	196	191.6	2.2824	205.7	211.4
Q15181	Inorganic pyrophosphatase OS=Homo sapiens GN=PPA1 PE=1 SV=2	0	62.844	60	14	28	13	5.86	1.136	1.108	1.122	0.166073	1811.4	1827.7	1819.55	3.25996	1989.4	2026.5
Q6FGZ3	EPHX1 protein (Fragment) OS=Homo sapiens GN=EPHX1 PE=2 SV=1	0	12.095	9	3	7	3	7.25	1.137	0.886	1.0115	0.0164963	138.5	174.7	156.6	2.19479	152.3	154.9
Q00325	Phosphate carrier protein, mitochondrial OS=Homo sapiens GN=SLC25A3 PE=1 SV=2	0	15.042	12	4	10	4	9.38	1.137	1.317	1.227	0.295135	357.2	324.3	340.75	2.53244	392.8	427.2
E5KMT5	tRNA pseudouridine synthase OS=Homo sapiens PE=3 SV=1	0	8.418	7	3	3	3	8.41	1.138	0.897	1.0175	0.0250288	55.6	72.8	64.2	1.80754	61.2	65.3
Q9Y6Y8	SEC23-interacting protein OS=Homo sapiens GN=SEC23IP PE=1 SV=1	0	7.3	4	3	3	3	5.54	1.139	1.2	1.1695	0.225892	48.2	47.3	47.75	1.67897	53.1	56.8
Q8IWV8	E3 ubiquitin-protein ligase UBR2 OS=Homo sapiens GN=UBR2 PE=1 SV=1	0	7.112	1	3	4	3	6.24	1.139	1.167	1.153	0.205393	49.1	47.2	48.15	1.6826	54.1	55.1
Q13287	N-myc-interactor OS=Homo sapiens GN=NMI PE=1 SV=2	0	22.298	26	8	12	8	5.34	1.139	1.107	1.123	0.167358	915.8	925.6	920.7	2.96412	1008.6	1025.3
V9HW91	Epididymis secretory sperm binding protein Li 8a OS=Homo sapiens GN=HEL-S-8a PE=2 SV=1	0	33.012	44	10	14	10	7.21	1.139	1.031	1.085	0.117695	371.6	382.3	376.95	2.57628	409.5	394.3
Q96G03	Phosphoglucomutase-2 OS=Homo sapiens GN=PGM2 PE=1 SV=4	0	63.677	25	15	30	14	6.73	1.139	1.2	1.1695	0.225892	1659.2	1665.1	1662.15	3.22067	1827.3	1998
Q53H26	Transferrin variant (Fragment) OS=Homo sapiens PE=2 SV=1	0	135.76	46	32	70	1	7.03	1.139	1.054	1.0965	0.132906	2773.1	2779	2776.05	3.44343	3055.1	2928.9
Q9BY44	Eukaryotic translation initiation factor 2A OS=Homo sapiens GN=EIF2A PE=1 SV=3	0	5.507	4	2	2	2	8.87	1.14	1.105	1.1225	0.166715	94	94.4	94.2	1.97405	103.6	104.4
Q9HBL7	Plasminogen receptor (KT) OS=Homo sapiens GN=PLGRKT PE=1 SV=1	0.001	4.784	12	2	3	2	9.58	1.14	0.963	1.0515	0.0724489	40.9	44	42.45	1.62788	45.1	42.4
Q9UHY7	Enolase-phosphatase E1 OS=Homo sapiens GN=ENOPH1 PE=1 SV=1	0	20.529	38	6	8	6	4.78	1.14	1.241	1.1905	0.251568	156.6	141.1	148.85	2.17275	172.6	175.2
Q07960	Rho GTPase-activating protein 1 OS=Homo sapiens GN=ARHGAP1 PE=1 SV=1	0	18.644	19	7	12	7	6.29	1.14	1.071	1.1055	0.144699	242.8	258.6	250.7	2.39915	267.6	277.2
V9HWE8	Epididymis secretory sperm binding protein Li 47e OS=Homo sapiens GN=HEL-S-47e PE=2 SV=1	0	37.774	38	8	22	8	5.11	1.14	1.12	1.13	0.176323	902.2	934.1	918.15	2.96291	995.2	1046.7
A6NFX8	ADP-sugar pyrophosphatase OS=Homo sapiens GN=NUDT5 PE=1 SV=1	0	33.5	44	8	15	8	5.19	1.14	1.149	1.1445	0.194717	571.6	560.5	566.05	2.75285	630	644
Q59EN5	Prosaposin variant (Fragment) OS=Homo sapiens PE=2 SV=1	0	49.203	28	13	27	13	5.1	1.14	1.085	1.1125	0.153805	1871.7	1850.5	1861.1	3.26977	2063	2007.8
Q9Y508	E3 ubiquitin-protein ligase RNF114 OS=Homo sapiens GN=RNF114 PE=1 SV=1	0	12.113	19	4	6	4	7.25	1.141	1.226	1.1835	0.24306	79.2	82	80.6	1.90634	87.4	100.5
D3VVP5	Ataxin 3 variant ref (Fragment) OS=Homo sapiens GN=ATXN3 PE=2 SV=1	0	15.214	15	5	7	1	4.86	1.141	1.088	1.1145	0.156397	183	194	188.5	2.27531	202	211.1
Q9ULH1	Arf-GAP with SH3 domain, ANK repeat and PH domain-containing protein 1 OS=Homo sapiens GN=ASAP1 PE=1 SV=4	0	60.775	18	17	29	17	7.31	1.141	1.159	1.15	0.201634	710	719.9	714.95	2.85428	783.7	834.6
Q9H814	Phosphorylated adapter RNA export protein OS=Homo sapiens GN=PHAX PE=1 SV=1	0	8.37	8	3	5	3	5.4	1.142	1.168	1.155	0.207893	17.2	19.2	18.2	1.26007	19	22.4
Q9UHY1	Nuclear receptor-binding protein OS=Homo sapiens GN=NRBP1 PE=1 SV=1	0	29.444	21	8	13	8	5.08	1.142	1.143	1.1425	0.192194	171.8	181.9	176.85	2.24761	189.8	207.9
B4DPD5	Ubiquitin thioesterase OS=Homo sapiens PE=2 SV=1	0	57.491	44	11	29	11	5.59	1.142	1.129	1.1355	0.183328	1099.3	1106	1102.65	3.04244	1213.8	1249.2
Q53Y06	ATPase, H+ transporting, lysosomal 31kDa, V1 subunit E isoform 1 OS=Homo sapiens GN=ATP6V1E1 PE=2 SV=1	0	32.867	44	11	29	11	8	1.142	1.138	1.14	0.189034	1674.5	1649	1661.75	3.22057	1849.8	1876.3
B2R6S2	cDNA, FLJ93084, highly similar to Homo sapiens mannose-6-phosphate receptor (cation dependent) (M6PR), mRNA OS=Homo sapiens PE=2 SV=1	0	5.36	7	2	4	2	5.81	1.143	1.116	1.1295	0.175684	134.6	134.1	134.35	2.12824	148.8	149.7
Q5JS54	Proteasome assembly chaperone 4 OS=Homo sapiens GN=PSMG4 PE=1 SV=2	0.002	3.666	17	2	4	2	6.52	1.144	0.887	1.0155	0.0221902	261.4	318.2	289.8	2.4621	289.3	282.3
Q5VWC4	26S proteasome non-ATPase regulatory subunit 4 OS=Homo sapiens GN=PSMD4 PE=1 SV=1	0	66.289	34	10	33	1	4.81	1.144	1.129	1.1365	0.184598	1161.7	1126.4	1144.05	3.05845	1285.9	1272.4
P60174	Triosephosphate isomerase OS=Homo sapiens GN=TPI1 PE=1 SV=3	0	116.896	75	19	113	19	5.92	1.144	1.183	1.1635	0.218471	5241.1	5137.8	5189.45	3.71512	5797.7	6079.5
Q13610	Periodic tryptophan protein 1 homolog OS=Homo sapiens GN=PWP1 PE=1 SV=1	0	4.879	5	2	4	2	4.77	1.145	1.749	1.447	0.533065	39	35.3	37.15	1.56996	43.2	61.8
H7C2I1	Protein arginine N-methyltransferase 1 OS=Homo sapiens GN=PRMT1 PE=1 SV=1	0	20.896	15	6	10	6	5.35	1.145	1.097	1.121	0.164786	865.9	842.5	854.2	2.93156	959	924.5
Q0JRZ9	F-BAR domain only protein 2 OS=Homo sapiens GN=FCHO2 PE=1 SV=2	0	23.084	12	8	9	8	6.86	1.145	1.179	1.162	0.21661	258.7	249.8	254.25	2.40526	286.4	294.7
P14550	Alcohol dehydrogenase [NADP(+)] OS=Homo sapiens GN=AKR1A1 PE=1 SV=3	0	37.249	35	11	22	11	6.79	1.145	1.138	1.1415	0.190931	896.7	869.4	883.05	2.94599	993.2	989.4
O00487	26S proteasome non-ATPase regulatory subunit 14 OS=Homo sapiens GN=PSMD14 PE=1 SV=1	0	31.638	24	7	15	7	6.52	1.146	1.104	1.125	0.169925	965.3	988.8	977.05	2.98992	1070	1091.8
Q59GX2	Solute carrier family 2 (Facilitated glucose transporter), member 1 variant (Fragment) OS=Homo sapiens PE=2 SV=1	0	54.339	13	9	86	9	9.47	1.146	1.124	1.135	0.182692	4242.6	4359.1	4300.85	3.63355	4703.2	4901.5
Q92614	Unconventional myosin-XVIIIa OS=Homo sapiens GN=MYO18A PE=1 SV=3	0	85.573	15	27	33	27	6.3	1.146	1.036	1.091	0.125651	681.8	724.3	703.05	2.84699	755.4	750.3
A0A087WVQ6	Clathrin heavy chain OS=Homo sapiens GN=CLTC PE=1 SV=1	0	278.14	44	60	127	60	5.69	1.146	1.11	1.128	0.173767	5490.6	5295.9	5393.25	3.73185	6088.1	5881.4
Q9NQW7	Xaa-Pro aminopeptidase 1 OS=Homo sapiens GN=XPNPEP1 PE=1 SV=3	0	36.117	19	11	18	8	5.67	1.147	1.193	1.17	0.226509	1198.5	1166.4	1182.45	3.07278	1329.4	1391.3
J3QRS3	Myosin regulatory light chain 12A OS=Homo sapiens GN=MYL12A PE=1 SV=1	0	42.328	60	8	23	8	4.75	1.148	1.14	1.144	0.194087	604	611.1	607.55	2.78358	670.8	696.6
P46459	Vesicle-fusing ATPase OS=Homo sapiens GN=NSF PE=1 SV=3	0	109.477	39	27	62	27	6.95	1.148	1.134	1.141	0.190299	2460.2	2427.1	2443.65	3.38804	2732.4	2752.2
A0A1C9HIK4	Erythroblast membrane-associated protein OS=Homo sapiens GN=ERMAP PE=4 SV=1	0	12.006	10	4	8	4	8.47	1.149	1.232	1.1905	0.251568	98.6	96.5	97.55	1.98923	109.6	118.9
Q86TY2	Full-length cDNA clone CS0DI035YL21 of Placenta of Homo sapiens (human) (Fragment) OS=Homo sapiens PE=2 SV=1	0	11.285	14	4	6	1	5.52	1.149	1.339	1.244	0.314986	34.1	33.7	33.9	1.5302	37.9	45.2
Q8NBF2	NHL repeat-containing protein 2 OS=Homo sapiens GN=NHLRC2 PE=1 SV=1	0	14.336	6	4	6	4	5.55	1.15	1.29	1.22	0.286881	249	197.7	223.35	2.34899	277	255.2
Q13283	Ras GTPase-activating protein-binding protein 1 OS=Homo sapiens GN=G3BP1 PE=1 SV=1	0	15.409	16	5	6	5	5.52	1.15	1.054	1.102	0.140124	64.8	61.4	63.1	1.80003	72.1	64.7
B2RDT8	cDNA, FLJ96764, highly similar to Homo sapiens sorting nexin 8 (SNX8), mRNA OS=Homo sapiens PE=2 SV=1	0	10.496	9	4	4	4	7.39	1.151	1.064	1.1075	0.147307	18.6	17.6	18.1	1.25768	20.7	18.7
P07384	Calpain-1 catalytic subunit OS=Homo sapiens GN=CAPN1 PE=1 SV=1	0	120.575	40	27	83	27	5.67	1.151	1.083	1.117	0.159629	3629.8	3717.6	3673.7	3.5651	4039.9	4029
O15162	Phospholipid scramblase 1 OS=Homo sapiens GN=PLSCR1 PE=1 SV=1	0.001	4.411	5	2	2	2	4.94	1.153	1.062	1.1075	0.147307	129.9	126.8	128.35	2.1084	144.9	134.7
Q9UMS4	Pre-mRNA-processing factor 19 OS=Homo sapiens GN=PRPF19 PE=1 SV=1	0.001	4.553	4	2	2	2	6.61	1.154	0.874	1.014	0.0200577	55	68.1	61.55	1.78923	61.4	59.5
Q01415	N-acetylgalactosamine kinase OS=Homo sapiens GN=GALK2 PE=1 SV=1	0	19.902	16	6	8	6	6.61	1.155	1.177	1.166	0.221568	129.9	142.5	136.2	2.13418	145.1	167.7
Q9Y3Q8	TSC22 domain family protein 4 OS=Homo sapiens GN=TSC22D4 PE=1 SV=2	0	36.362	41	11	17	9	7.21	1.155	1.08	1.1175	0.160275	400.7	404.1	402.4	2.60466	447.5	436.4
O15440	Multidrug resistance-associated protein 5 OS=Homo sapiens GN=ABCC5 PE=1 SV=2	0	7.77	2	2	3	2	8.66	1.156	1.203	1.1795	0.238175	84	84.3	84.15	1.92505	93.9	101.5
Q15370	Elongin-B OS=Homo sapiens GN=ELOB PE=1 SV=1	0	14.867	25	4	9	4	4.88	1.156	1.156	1.156	0.209141	958.9	986.8	972.85	2.98805	1071.7	1141.4
A0A140VJX3	Sulfurtransferase OS=Homo sapiens PE=2 SV=1	0	32.39	44	9	14	9	6.6	1.156	1.205	1.1805	0.239398	377.1	364.6	370.85	2.5692	421.5	439.4
O94973	AP-2 complex subunit alpha-2 OS=Homo sapiens GN=AP2A2 PE=1 SV=2	0	49.337	18	17	30	4	6.96	1.156	1.175	1.1655	0.220949	106.9	100.8	103.85	2.01641	119.5	118.5
Q93008	Probable ubiquitin carboxyl-terminal hydrolase FAF-X OS=Homo sapiens GN=USP9X PE=1 SV=3	0	266.373	28	63	146	63	5.8	1.156	1.125	1.1405	0.189666	6027.8	6090.7	6059.25	3.78242	6738.7	6856.1
P50897	Palmitoyl-protein thioesterase 1 OS=Homo sapiens GN=PPT1 PE=1 SV=1	0	12.246	13	3	4	3	6.52	1.157	1.176	1.1665	0.222186	58.8	59.7	59.25	1.77269	65.8	70.2
Q5VVQ6	Ubiquitin thioesterase OTU1 OS=Homo sapiens GN=YOD1 PE=1 SV=1	0	46.273	36	11	27	11	6.11	1.157	1.167	1.162	0.21661	908.6	895.9	902.25	2.95533	1016.4	1045.5
Q7Z4Y4	GTP:AMP phosphotransferase AK3, mitochondrial OS=Homo sapiens GN=AK3 PE=2 SV=1	0	9.396	16	3	3	3	9.31	1.158	1.191	1.1745	0.232047	97.2	92.5	94.85	1.97704	108.9	110.2
O95630	STAM-binding protein OS=Homo sapiens GN=STAMBP PE=1 SV=1	0	19.346	18	6	6	6	6.29	1.158	1.231	1.1945	0.256407	137.2	128.6	132.9	2.12352	153.7	158.4
Q8IUI8	Cytokine receptor-like factor 3 OS=Homo sapiens GN=CRLF3 PE=1 SV=2	0	33.334	25	11	22	11	5.14	1.158	1.183	1.1705	0.227125	439.9	460.4	450.15	2.65336	492.5	544.6
B3KMS0	Condensin complex subunit 1 OS=Homo sapiens PE=2 SV=1	0	31.074	10	12	16	12	6.61	1.158	1.075	1.1165	0.158983	413.7	427.1	420.4	2.62366	463.4	459.2
Q9P2R3	Rabankyrin-5 OS=Homo sapiens GN=ANKFY1 PE=1 SV=2	0	31.708	8	11	18	11	6.1	1.159	1.093	1.126	0.171207	387.9	381.1	384.5	2.5849	434.9	416.8
Q9NTJ3	Structural maintenance of chromosomes protein 4 OS=Homo sapiens GN=SMC4 PE=1 SV=2	0	34.037	10	14	19	14	6.79	1.159	1.188	1.1735	0.230818	662.9	653.1	658	2.81823	743.4	775.8
Q9BUH6	Protein PAXX OS=Homo sapiens GN=C9orf142 PE=1 SV=2	0	11.154	13	2	3	2	5.48	1.16	1.112	1.136	0.183963	38.5	38.8	38.65	1.58715	43.2	43.2
P28838	Cytosol aminopeptidase OS=Homo sapiens GN=LAP3 PE=1 SV=3	0	123.88	54	25	67	25	7.93	1.16	1.122	1.141	0.190299	2317	2272.2	2294.6	3.36071	2600.5	2549
Q53HV2	Chaperonin containing TCP1, subunit 7 (Eta) variant (Fragment) OS=Homo sapiens PE=2 SV=1	0	143.273	53	27	89	27	7.65	1.161	1.131	1.146	0.196607	4532.2	4534.4	4533.3	3.65641	5087.5	5131.2
A8K8U1	cDNA FLJ77762, highly similar to Homo sapiens cullin-associated and neddylation-dissociated 1 (CAND1), mRNA OS=Homo sapiens PE=2 SV=1	0	145.662	33	38	93	38	5.83	1.161	1.14	1.1505	0.202261	4058.2	4102.4	4080.3	3.61069	4556.9	4678.3
Q9NVM6	DnaJ homolog subfamily C member 17 OS=Homo sapiens GN=DNAJC17 PE=1 SV=1	0	7.924	6	2	4	2	8.53	1.162	0.904	1.033	0.0468403	17	21.7	19.35	1.28668	19.1	19.6
P98171	Rho GTPase-activating protein 4 OS=Homo sapiens GN=ARHGAP4 PE=1 SV=2	0.002	4.1	2	2	3	2	6.34	1.162	1.54	1.351	0.434028	56.6	48.7	52.65	1.7214	63.6	75
B2RDG9	cDNA, FLJ96603, highly similar to Homo sapiens actin-related protein 10 homolog (S. cerevisiae) (ACTR10), mRNA OS=Homo sapiens PE=2 SV=1	0	9.463	9	4	7	1	7.62	1.162	1.059	1.1105	0.151209	149.8	154.2	152	2.18184	168.4	163.3
O15382	Branched-chain-amino-acid aminotransferase, mitochondrial OS=Homo sapiens GN=BCAT2 PE=1 SV=2	0	9.137	8	3	3	3	8.65	1.163	1.065	1.114	0.155749	179.7	193.5	186.6	2.27091	202.2	206
O43464	Serine protease HTRA2, mitochondrial OS=Homo sapiens GN=HTRA2 PE=1 SV=2	0	6.955	5	2	3	2	10.07	1.164	0.942	1.053	0.0745054	30.2	35.1	32.65	1.51388	34	33.1
Q8IWD4	Coiled-coil domain-containing protein 117 OS=Homo sapiens GN=CCDC117 PE=1 SV=1	0	6.056	7	2	2	2	5.07	1.164	0.928	1.046	0.0648829	40.4	47.9	44.15	1.64493	45.5	44.5
F6WQW2	Ran-specific GTPase-activating protein OS=Homo sapiens GN=RANBP1 PE=1 SV=1	0	30.875	33	7	22	7	8.75	1.164	1.203	1.1835	0.24306	1032.2	1005.1	1018.65	3.00802	1162.3	1209.5
P61160	Actin-related protein 2 OS=Homo sapiens GN=ACTR2 PE=1 SV=1	0	38.451	26	8	21	8	6.74	1.164	1.115	1.1395	0.188401	540.5	520	530.25	2.72448	608.3	579.8
O75191	Xylulose kinase OS=Homo sapiens GN=XYLB PE=1 SV=3	0	14.51	11	5	7	5	5.86	1.165	1.286	1.2255	0.29337	151.9	148.3	150.1	2.17638	171.1	190.8
O60307	Microtubule-associated serine/threonine-protein kinase 3 OS=Homo sapiens GN=MAST3 PE=1 SV=2	0	5.403	1	2	3	1	8.06	1.166	0.94	1.053	0.0745054	13.3	14.7	14	1.14613	15	13.8
Q9NS86	LanC-like protein 2 OS=Homo sapiens GN=LANCL2 PE=1 SV=1	0	37.668	25	8	18	8	7.43	1.166	1.2	1.183	0.24245	430.4	424.4	427.4	2.63083	485.2	509.3
Q59ET0	Glucan, branching enzyme 1 variant (Fragment) OS=Homo sapiens PE=2 SV=1	0	35.156	21	12	16	12	6.93	1.166	1.197	1.1815	0.24062	689.2	670.7	679.95	2.83248	777.4	802.9
Q32Q12	Nucleoside diphosphate kinase OS=Homo sapiens GN=NME1-NME2 PE=1 SV=1	0	65.793	61	13	77	2	8.48	1.166	1.212	1.189	0.249749	7006.7	6821.7	6914.2	3.83974	7903.4	8269
P21281	V-type proton ATPase subunit B, brain isoform OS=Homo sapiens GN=ATP6V1B2 PE=1 SV=3	0	83.355	40	18	51	18	5.81	1.166	1.181	1.1735	0.230818	1454.6	1401.8	1428.2	3.15479	1639.8	1656.1
A0A024RAC9	Zinc finger, UBR1 type 1, isoform CRA_c OS=Homo sapiens GN=ZUBR1 PE=4 SV=1	0	204.89	25	53	88	1	6.29	1.167	1.636	1.4015	0.486972	27.1	23.3	25.2	1.4014	30.6	38.2
O75964	ATP synthase subunit g, mitochondrial OS=Homo sapiens GN=ATP5L PE=1 SV=3	0	9.617	39	3	6	3	9.64	1.169	1.4	1.2845	0.361207	355.5	323.8	339.65	2.53103	402.1	453.4
Q7Z4H3	HD domain-containing protein 2 OS=Homo sapiens GN=HDDC2 PE=1 SV=1	0	20.157	30	4	14	4	5.49	1.169	1.179	1.174	0.231432	282.1	277.1	279.6	2.44654	319	326.7
A0A024RDV7	Importin subunit alpha OS=Homo sapiens GN=KPNA3 PE=3 SV=1	0	36.186	22	8	12	4	4.94	1.169	1.263	1.216	0.282143	642.5	598	620.25	2.79257	726.3	755.7
A0A024R4I7	Leucine zipper and CTNNBIP1 domain containing, isoform CRA_a OS=Homo sapiens GN=LZIC PE=4 SV=1	0	26.539	45	9	12	9	4.94	1.169	1.165	1.167	0.222805	725.5	745.8	735.65	2.86667	820.3	868.9
Q9H6U6	Breast carcinoma-amplified sequence 3 OS=Homo sapiens GN=BCAS3 PE=1 SV=3	0	8.274	3	3	4	3	6.7	1.171	1.265	1.218	0.284514	88.9	93.4	91.15	1.95976	100.7	118.2
P36542	ATP synthase subunit gamma, mitochondrial OS=Homo sapiens GN=ATP5C1 PE=1 SV=1	0	21.575	20	6	14	6	9.22	1.171	1.339	1.255	0.327687	609.7	546.6	578.15	2.76204	690.5	732.3
P23526	Adenosylhomocysteinase OS=Homo sapiens GN=AHCY PE=1 SV=4	0	92.861	44	18	51	18	6.34	1.171	1.148	1.1595	0.213503	4997.5	4973.8	4985.65	3.69772	5661.9	5712.2
A8K5H3	cDNA FLJ78647, highly similar to Homo sapiens zinc finger, FYVE domain containing 20 (ZFYVE20), mRNA OS=Homo sapiens PE=2 SV=1	0	6.017	4	3	3	3	5.5	1.172	1.49	1.331	0.412511	53	46.7	49.85	1.69767	60.1	69.6
B4DS66	MICOS complex subunit MIC60 OS=Homo sapiens PE=2 SV=1	0	54.688	31	16	26	11	5.99	1.172	1.205	1.1885	0.249142	510.1	517.8	513.95	2.71092	578.4	624.4
O60271	C-Jun-amino-terminal kinase-interacting protein 4 OS=Homo sapiens GN=SPAG9 PE=1 SV=4	0	67.54	18	18	34	18	5.15	1.172	1.162	1.167	0.222805	628.8	634.3	631.55	2.80041	712.5	737.5
P17987	T-complex protein 1 subunit alpha OS=Homo sapiens GN=TCP1 PE=1 SV=1	0	145.63	57	28	97	28	6.11	1.173	1.155	1.164	0.219091	6369.4	6292.4	6330.9	3.80147	7226.6	7270.7
A0A024R8A2	GTPase activating protein and VPS9 domains 1, isoform CRA_d OS=Homo sapiens GN=GAPVD1 PE=4 SV=1	0	126.914	27	32	79	32	5.21	1.173	1.114	1.1435	0.193456	3037.8	3162	3099.9	3.49135	3446.1	3524.3
A0A024R1Y2	ATP-citrate synthase OS=Homo sapiens GN=ACLY PE=3 SV=1	0	209.659	41	42	128	1	7.33	1.173	1.161	1.167	0.222805	79.8	83	81.4	1.91062	90.5	96.3
Q6NVC0	SLC25A5 protein (Fragment) OS=Homo sapiens GN=SLC25A5 PE=2 SV=1	0	34.773	29	11	19	5	9.82	1.174	1.193	1.1835	0.24306	1120.4	1088.7	1104.55	3.04319	1272.7	1299.2
P60891	Ribose-phosphate pyrophosphokinase 1 OS=Homo sapiens GN=PRPS1 PE=1 SV=2	0	48.718	34	10	20	7	6.98	1.175	1.194	1.1845	0.244278	742.2	741.6	741.9	2.87035	843.6	886
P04075	Fructose-bisphosphate aldolase A OS=Homo sapiens GN=ALDOA PE=1 SV=2	0	136.884	77	26	129	21	8.09	1.175	1.206	1.1905	0.251568	5277.3	5173	5225.15	3.7181	5998.9	6240.7
Q59EM5	Arrestin beta 2 isoform 1 variant (Fragment) OS=Homo sapiens PE=2 SV=1	0.002	3.996	5	2	4	2	7.17	1.176	1.048	1.112	0.153157	113.9	133.1	123.5	2.09167	129.6	139.5
Q00765	Receptor expression-enhancing protein 5 OS=Homo sapiens GN=REEP5 PE=1 SV=3	0	8.767	11	3	5	3	8.1	1.176	0.935	1.0555	0.0779266	137.1	145.2	141.15	2.14968	156	135.8
A5PL36	USP19 protein (Fragment) OS=Homo sapiens GN=USP19 PE=2 SV=1	0	16.937	5	6	6	6	6.98	1.176	1.227	1.2015	0.264837	111	101.4	106.2	2.02612	126.2	124.4
Q9NQX3	Gephyrin OS=Homo sapiens GN=GPHN PE=1 SV=1	0	16.49	8	5	8	5	5.43	1.177	1.229	1.203	0.266637	206.3	198.3	202.3	2.306	234.9	243.7
Q8NB90	Spermatogenesis-associated protein 5 OS=Homo sapiens GN=SPATA5 PE=1 SV=3	0	19.612	7	6	16	5	5.66	1.177	1.144	1.1605	0.214747	134.7	134	134.35	2.12824	153.4	153.4
A0A024R3V8	Translin-associated factor X, isoform CRA_c OS=Homo sapiens GN=TSNAX PE=4 SV=1	0	34.478	38	9	14	9	6.55	1.177	1.155	1.166	0.221568	233.6	248.7	241.15	2.38229	265.9	287.4
Q9UPN7	Serine/threonine-protein phosphatase 6 regulatory subunit 1 OS=Homo sapiens GN=PPP6R1 PE=1 SV=5	0	29.387	12	9	13	9	4.55	1.177	1.16	1.1685	0.224658	242.2	235.8	239	2.3784	275.7	273.6
A0A0C4DGV4	Hepatitis B virus x interacting protein OS=Homo sapiens GN=LAMTOR5 PE=1 SV=1	0	15.663	37	3	4	3	5.5	1.178	1.101	1.1395	0.188401	73.8	67.8	70.8	1.85003	84.1	74.6
A0A140VJT2	Testicular tissue protein Li 158 OS=Homo sapiens PE=2 SV=1	0	33.083	27	8	31	8	5.74	1.178	1.101	1.1395	0.188401	798.6	836	817.3	2.91238	909.6	920.4
D3DSW3	Proline synthetase co-transcribed homolog (Bacterial), isoform CRA_b OS=Homo sapiens GN=PROSC PE=3 SV=1	0	15.481	11	3	5	3	8.43	1.179	1.412	1.2955	0.373509	109.5	99.1	104.3	2.01828	124.9	140
Q9NR50	Translation initiation factor eIF-2B subunit gamma OS=Homo sapiens GN=EIF2B3 PE=1 SV=1	0	25.187	25	8	9	8	6.47	1.179	1.196	1.1875	0.247928	333.8	339.4	336.6	2.52711	380.6	405.9
Q96K76	Ubiquitin carboxyl-terminal hydrolase 47 OS=Homo sapiens GN=USP47 PE=1 SV=3	0	41.239	10	13	16	13	5.08	1.179	1.095	1.137	0.185232	322.5	330.6	326.55	2.51395	367.9	362.2
Q6ZMI0	Protein phosphatase 1 regulatory subunit 21 OS=Homo sapiens GN=PPP1R21 PE=1 SV=1	0	6.856	5	3	3	3	6.84	1.18	0.875	1.0275	0.0391384	34.8	38.7	36.75	1.56526	39.7	33.9
Q59GR1	Niemann-Pick disease, type C1 variant (Fragment) OS=Homo sapiens PE=4 SV=1	0	12.608	3	4	10	4	5.45	1.18	1.263	1.2215	0.288654	200.4	199.2	199.8	2.3006	228.8	251.7
Q9UJU6	Drebrin-like protein OS=Homo sapiens GN=DBNL PE=1 SV=1	0	57.279	39	14	21	3	5.05	1.182	1.151	1.1665	0.222186	566.9	571.9	569.4	2.75542	647.9	658.6
A0A024R8S5	Protein disulfide-isomerase OS=Homo sapiens GN=P4HB PE=2 SV=1	0	67.972	45	23	41	23	4.87	1.182	1.216	1.199	0.261832	2577.4	2560.4	2568.9	3.40975	2946.1	3115.1
P05023	Sodium/potassium-transporting ATPase subunit alpha-1 OS=Homo sapiens GN=ATP1A1 PE=1 SV=1	0	165.336	33	30	78	22	5.49	1.182	1.163	1.1725	0.229588	2597.6	2643.7	2620.65	3.41841	2969.6	3076.6
Q59EK3	Adaptor-related protein complex 1, mu 1 subunit variant (Fragment) OS=Homo sapiens PE=2 SV=1	0	10.912	10	4	4	4	8.88	1.184	1.283	1.2335	0.302758	160.1	160.7	160.4	2.2052	183.4	206.2
Q5U043	S-(hydroxymethyl)glutathione dehydrogenase OS=Homo sapiens PE=2 SV=1	0	53.392	36	12	25	12	7.49	1.184	1.143	1.1635	0.218471	1207.5	1248	1227.75	3.08911	1382.2	1426.4
Q9Y2Z0	Protein SGT1 homolog OS=Homo sapiens GN=SUGT1 PE=1 SV=3	0	45.805	42	13	19	13	5.16	1.184	1.218	1.201	0.264236	693.6	671.2	682.4	2.83404	794	817.9
Q969J3	BLOC-1-related complex subunit 5 OS=Homo sapiens GN=BORCS5 PE=1 SV=1	0	10.46	17	3	6	3	6.35	1.185	1.153	1.169	0.225275	94.5	93.6	94.05	1.97336	108.3	108
Q99497	Protein DJ-1 OS=Homo sapiens GN=PARK7 PE=1 SV=2	0	77.962	57	13	54	13	6.79	1.185	1.2	1.1925	0.253989	4275	4160.8	4217.9	3.6251	4898.9	4993.8
P23634	Plasma membrane calcium-transporting ATPase 4 OS=Homo sapiens GN=ATP2B4 PE=1 SV=2	0	104.942	24	25	50	15	6.6	1.185	1.227	1.206	0.27023	1967.9	2002.2	1985.05	3.29777	2256.2	2457.8
Q99447	Ethanolamine-phosphate cytidylyltransferase OS=Homo sapiens GN=PCYT2 PE=1 SV=1	0	27.65	21	7	14	7	6.92	1.186	1.18	1.183	0.24245	210.9	206.3	208.6	2.31931	241.9	243.5
H6VRG1	Keratin 1 OS=Homo sapiens GN=KRT1 PE=3 SV=1	0	130.857	46	29	74	26	8.12	1.186	1.546	1.366	0.449957	2355.8	3785.7	3070.75	3.48724	2703.2	5854.7
P35579	Myosin-9 OS=Homo sapiens GN=MYH9 PE=1 SV=4	0	581.313	54	106	362	92	5.6	1.186	1.202	1.194	0.255803	13731.1	13693.7	13712.4	4.13711	15752.2	16468.6
Q9UBW8	COP9 signalosome complex subunit 7a OS=Homo sapiens GN=COPS7A PE=1 SV=1	0	22.637	23	7	10	7	8.22	1.187	1.313	1.25	0.321928	256.5	242.9	249.7	2.39742	294.4	319
A0A024R3Z5	LanC lantibiotic synthetase component C-like 1 (Bacterial), isoform CRA_b OS=Homo sapiens GN=LANCL1 PE=4 SV=1	0	26.443	27	9	19	9	7.87	1.187	1.258	1.2225	0.289834	473.4	458.6	466	2.66839	543.6	577.1
A0A024R1A3	Testicular secretory protein Li 63 OS=Homo sapiens GN=UBE1 PE=2 SV=1	0	175.224	43	35	106	35	5.76	1.187	1.183	1.185	0.244887	5155.7	5282.2	5218.95	3.71758	5918.1	6248.2
Q53GT4	Dipeptidylpeptidase III isoform 1 variant (Fragment) OS=Homo sapiens PE=2 SV=1	0	100.648	43	22	60	22	5.12	1.188	1.192	1.19	0.250962	2814.4	2829.3	2821.85	3.45053	3233	3373.9
Q9HB90	Ras-related GTP-binding protein C OS=Homo sapiens GN=RRAGC PE=1 SV=1	0	24.33	24	6	11	6	5.1	1.189	0.945	1.067	0.0935602	80	89.7	84.85	1.92865	92	84.7
P13647	Keratin, type II cytoskeletal 5 OS=Homo sapiens GN=KRT5 PE=1 SV=3	0	36.841	21	14	24	7	7.74	1.189	1.269	1.229	0.297485	243.7	336	289.85	2.46217	280.2	426.7
P53611	Geranylgeranyl transferase type-2 subunit beta OS=Homo sapiens GN=RABGGTB PE=1 SV=2	0	6.446	7	2	4	2	5.03	1.19	1.019	1.1045	0.143393	154	158.4	156.2	2.19368	177.3	161.4
P14927	Cytochrome b-c1 complex subunit 7 OS=Homo sapiens GN=UQCRB PE=1 SV=2	0	16.811	43	5	9	1	8.78	1.19	1.439	1.3145	0.394514	63	55.8	59.4	1.77379	72.5	80.3
A0A024QZI5	Nuclear receptor coactivator 4, isoform CRA_a OS=Homo sapiens GN=NCOA4 PE=4 SV=1	0	5.84	5	3	3	3	6.01	1.191	2.01	1.6005	0.678523	26.4	19.4	22.9	1.35984	30.4	38.9
B3KM36	cDNA FLJ10153 fis, clone HEMBA1003417, highly similar to BAG family molecular chaperone regulator 2 OS=Homo sapiens PE=2 SV=1	0	30.124	44	10	25	10	6.7	1.191	1.227	1.209	0.273814	1370.6	1403	1386.8	3.14201	1578.3	1722.3
K7EPR5	cAMP-dependent protein kinase type I-alpha regulatory subunit (Fragment) OS=Homo sapiens GN=PRKAR1A PE=1 SV=8	0	13.174	93	4	9	1	5.91	1.192	1.088	1.14	0.189034	47.7	54.5	51.1	1.70842	55	59.3
Q9BZI7	Regulator of nonsense transcripts 3B OS=Homo sapiens GN=UPF3B PE=1 SV=1	0	10.892	5	3	5	3	9.48	1.193	1.191	1.192	0.253384	188.7	183.5	186.1	2.26975	217.7	218.6
Q9Y3X0	Coiled-coil domain-containing protein 9 OS=Homo sapiens GN=CCDC9 PE=1 SV=1	0	8.548	7	3	5	3	5.4	1.193	1.148	1.1705	0.227125	69.5	68.3	68.9	1.83822	80.2	78.4
A0A0A0MST0	Myeloid differentiation primary response protein MyD88 OS=Homo sapiens GN=MYD88 PE=1 SV=1	0	6.989	13	3	4	3	7.53	1.193	1.105	1.149	0.200379	66.3	72.1	69.2	1.84011	76.5	79.7
O75116	Rho-associated protein kinase 2 OS=Homo sapiens GN=ROCK2 PE=1 SV=4	0	21.68	6	9	12	9	6.02	1.194	1.391	1.2925	0.370164	345.3	345.5	345.4	2.53832	398.8	480.6
V9HW31	ATP synthase subunit beta OS=Homo sapiens GN=HEL-S-271 PE=1 SV=1	0	88.513	48	18	48	18	5.4	1.194	1.203	1.1985	0.26123	1415.2	1425.6	1420.4	3.15241	1634.3	1715.4
Q9UHV9	Prefoldin subunit 2 OS=Homo sapiens GN=PFDN2 PE=1 SV=1	0	30.633	47	6	29	6	6.58	1.195	1.218	1.2065	0.270828	549.1	552.2	550.65	2.74088	634.7	672.7
P86790	Vacuolar fusion protein CCZ1 homolog B OS=Homo sapiens GN=CCZ1B PE=1 SV=1	0	6.348	5	2	3	2	6.48	1.196	1.196	1.196	0.258217	84.2	81.2	82.7	1.91751	97.4	97.2
Q92747	Actin-related protein 2/3 complex subunit 1A OS=Homo sapiens GN=ARPC1A PE=2 SV=2	0	31.94	35	12	16	12	8.18	1.197	1.177	1.187	0.24732	830.4	829.3	829.85	2.919	961.4	976.5
A0A0G2JH68	Protein diaphanous homolog 1 OS=Homo sapiens GN=DIAPH1 PE=1 SV=1	0	124.063	25	33	74	33	5.39	1.198	1.236	1.217	0.283329	3570.4	3556	3563.2	3.55184	4137.4	4394.8
P48507	Glutamate--cysteine ligase regulatory subunit OS=Homo sapiens GN=GCLM PE=1 SV=1	0	41.479	33	7	15	7	6.02	1.199	1.153	1.176	0.233888	1000.9	1025.1	1013	3.00561	1160.6	1182.6
O75947	ATP synthase subunit d, mitochondrial OS=Homo sapiens GN=ATP5H PE=1 SV=3	0	14.811	38	5	11	5	5.3	1.2	1.22	1.21	0.275007	222.6	245.7	234.15	2.36949	258.3	299.9
B3KPC7	Actin-related protein 2/3 complex subunit 5 OS=Homo sapiens PE=2 SV=1	0	10.453	29	3	4	3	6.02	1.201	1.053	1.127	0.172488	122.8	136.7	129.75	2.11311	142.7	144
Q9BRA2	Thioredoxin domain-containing protein 17 OS=Homo sapiens GN=TXNDC17 PE=1 SV=1	0	15.065	45	5	5	5	5.52	1.201	1.16	1.1805	0.239398	715.3	731.6	723.45	2.85941	831	848.5
Q13144	Translation initiation factor eIF-2B subunit epsilon OS=Homo sapiens GN=EIF2B5 PE=1 SV=3	0	17.706	10	6	11	6	5.08	1.201	1.217	1.209	0.273814	448.6	449.5	449.05	2.65229	521.1	547.2
B2RBI2	cDNA, FLJ95525, highly similar to Homo sapiens synapse associated protein 1, SAP47 homolog (Drosophila) (SYAP1), mRNA OS=Homo sapiens PE=2 SV=1	0	21.748	27	7	11	7	4.53	1.201	1.26	1.2305	0.299245	187.8	195.9	191.85	2.28296	218.2	247
Q00013	55 kDa erythrocyte membrane protein OS=Homo sapiens GN=MPP1 PE=1 SV=2	0	109.122	55	21	52	21	7.37	1.201	1.203	1.202	0.265437	3038.7	3088.4	3063.55	3.48622	3530.3	3717.6
A0A0K0K1I0	Epididymis secretory protein Li 265 OS=Homo sapiens GN=HEL-S-265 PE=2 SV=1	0	58.345	38	15	55	4	4.77	1.202	1.279	1.2405	0.310922	1514.6	1463.4	1489	3.17289	1761.3	1871.9
A0A1B0GWG0	Protein 4.1 (Fragment) OS=Homo sapiens GN=EPB41 PE=1 SV=1	0	93.085	38	17	76	1	8.91	1.202	1.233	1.2175	0.283922	142.6	148.3	145.45	2.16271	165.8	183
A8K7F7	cDNA FLJ76913, highly similar to Homo sapiens F-box protein 7 (FBXO7), mRNA OS=Homo sapiens PE=2 SV=1	0	22.405	13	6	11	6	6.55	1.203	1.229	1.216	0.282143	255.6	254.2	254.9	2.40637	297.3	312.5
Q9Y512	Sorting and assembly machinery component 50 homolog OS=Homo sapiens GN=SAMM50 PE=1 SV=3	0	29.794	26	10	13	10	6.9	1.203	1.127	1.165	0.22033	280.3	281.3	280.8	2.4484	326.1	317
P54727	UV excision repair protein RAD23 homolog B OS=Homo sapiens GN=RAD23B PE=1 SV=1	0	50.981	33	12	34	10	4.84	1.203	1.315	1.259	0.332278	1450.1	1385.5	1417.8	3.15161	1687.1	1822.7
P13645	Keratin, type I cytoskeletal 10 OS=Homo sapiens GN=KRT10 PE=1 SV=6	0	106.646	49	24	51	22	5.21	1.203	1.762	1.4825	0.568032	1024.8	1458.8	1241.8	3.09405	1192.2	2570.6
J3KNF8	Cytochrome b5 type B OS=Homo sapiens GN=CYB5B PE=1 SV=1	0	6.722	14	2	2	2	4.97	1.204	1.029	1.1165	0.158983	44.9	47.4	46.15	1.66417	52.3	48.8
B3KML9	cDNA FLJ11352 fis, clone HEMBA1000020, highly similar to Tubulin beta-2C chain OS=Homo sapiens PE=2 SV=1	0	48.072	34	11	22	1	4.93	1.204	1.302	1.253	0.325386	19.5	18.7	19.1	1.28103	22.7	24.3
P05089	Arginase-1 OS=Homo sapiens GN=ARG1 PE=1 SV=2	0	50.809	40	14	35	14	7.21	1.204	1.289	1.2465	0.317883	1596.5	1569.5	1583	3.19948	1859.3	2024.1
Q6FH36	Peptidyl-prolyl cis-trans isomerase (Fragment) OS=Homo sapiens GN=PPIH PE=2 SV=1	0	19.782	24	6	9	6	8.07	1.205	1.249	1.227	0.295135	593.4	587.4	590.4	2.77115	691.4	734.1
Q9Y3F4	Serine-threonine kinase receptor-associated protein OS=Homo sapiens GN=STRAP PE=1 SV=1	0	16.437	14	4	7	4	5.12	1.206	1.195	1.2005	0.263635	92.1	86.9	89.5	1.95182	107.4	103.9
O95394	Phosphoacetylglucosamine mutase OS=Homo sapiens GN=PGM3 PE=1 SV=1	0	36.437	23	11	28	11	6.25	1.207	1.214	1.2105	0.275603	438	421.6	429.8	2.63327	511.4	511.8
P29144	Tripeptidyl-peptidase 2 OS=Homo sapiens GN=TPP2 PE=1 SV=4	0	178.917	41	42	92	2	6.32	1.207	1.198	1.2025	0.266037	4524.1	4519.8	4521.95	3.65533	5279.3	5416.7
B4DT57	cDNA FLJ61383, highly similar to Serine/threonine-protein kinase 24 (EC 2.7.11.1) OS=Homo sapiens PE=2 SV=1	0	27.797	18	7	12	7	5.6	1.208	1.103	1.1555	0.208517	377.2	382.5	379.85	2.57961	440.7	422
O00764	Pyridoxal kinase OS=Homo sapiens GN=PDXK PE=1 SV=1	0	31.805	28	9	21	9	6.13	1.208	1.232	1.22	0.286881	355.7	346.7	351.2	2.54555	415.7	427.3
H0Y9S9	Inositol hexakisphosphate and diphosphoinositol-pentakisphosphate kinase 2 (Fragment) OS=Homo sapiens GN=PPIP5K2 PE=1 SV=1	0	36.713	32	11	17	1	9.19	1.208	1.11	1.159	0.212881	40.5	40.6	40.55	1.60799	47.3	45.1
A8K6Q8	cDNA FLJ75881, highly similar to Homo sapiens transferrin receptor (p90, CD71) (TFRC), mRNA OS=Homo sapiens PE=2 SV=1	0	102.95	36	24	70	1	6.61	1.208	1.219	1.2135	0.279174	304.1	308.6	306.35	2.48622	355.4	376.4
Q59FF0	EBNA-2 co-activator variant (Fragment) OS=Homo sapiens PE=2 SV=1	0	92.067	31	25	46	25	7.52	1.208	1.269	1.2385	0.308594	1642.9	1626.2	1634.55	3.2134	1919.3	2063.7
B4E1B2	cDNA FLJ53691, highly similar to Serotransferrin OS=Homo sapiens PE=2 SV=1	0	131.03	48	32	68	1	7.12	1.209	1.291	1.25	0.321928	66.6	69.1	67.85	1.83155	77.9	89.2
K7PML8	Cyclin-dependent kinase inhibitor 2A OS=Homo sapiens GN=CDKN2A PE=2 SV=1	0	7.609	19	2	2	1	5.81	1.21	1.374	1.292	0.369606	52.3	51.8	52.05	1.71642	61.2	71.2
H0Y5K5	Endoplasmic reticulum-Golgi intermediate compartment protein 3 (Fragment) OS=Homo sapiens GN=ERGIC3 PE=1 SV=1	0	6.56	7	3	5	3	6.47	1.21	1.284	1.247	0.318461	32.3	33.2	32.75	1.51521	37.8	42.7
Q53ET9	Ariadne homolog 2 variant (Fragment) OS=Homo sapiens PE=2 SV=1	0	24.918	14	7	14	7	5.63	1.21	1.182	1.196	0.258217	220.1	228.9	224.5	2.35122	257.6	270.6
A8K7F6	cDNA FLJ78244, highly similar to Homo sapiens eukaryotic translation initiation factor 4A, isoform 1 (EIF4A1), mRNA OS=Homo sapiens PE=2 SV=1	0	108.025	54	19	54	11	5.48	1.21	1.211	1.2105	0.275603	2218.7	2179.9	2199.3	3.34228	2597.1	2640.4
O95831	Apoptosis-inducing factor 1, mitochondrial OS=Homo sapiens GN=AIFM1 PE=1 SV=1	0	8.423	6	3	4	3	8.95	1.211	1.262	1.2365	0.306262	50.3	48.4	49.35	1.69329	58.9	61.1
Q5LJA9	Ubiquitin carboxyl-terminal hydrolase (Fragment) OS=Homo sapiens GN=UCHL5 PE=1 SV=1	0	25.962	27	8	11	8	5.53	1.211	1.258	1.2345	0.303927	477.1	494.8	485.95	2.68659	558.7	622.5
Q15369	Elongin-C OS=Homo sapiens GN=ELOC PE=1 SV=1	0	20.568	35	3	10	3	4.78	1.214	1.056	1.135	0.182692	328.3	348.2	338.25	2.52924	385.4	367.8
A0A087WXL6	Vacuolar protein sorting 11 (Yeast), isoform CRA_a OS=Homo sapiens GN=VPS11 PE=1 SV=1	0	10.675	4	4	9	4	7.05	1.216	1.406	1.311	0.390668	84.4	91.3	87.85	1.94374	99.3	128.5
O95155	Ubiquitin conjugation factor E4 B OS=Homo sapiens GN=UBE4B PE=1 SV=1	0	15.633	6	6	9	6	6.55	1.216	1.266	1.241	0.311503	53.5	59.6	56.55	1.75243	62.9	75.5
P33316	Deoxyuridine 5'-triphosphate nucleotidohydrolase, mitochondrial OS=Homo sapiens GN=DUT PE=1 SV=4	0	10.45	16	3	3	3	9.36	1.217	1.372	1.2945	0.372395	60.5	56.7	58.6	1.7679	71.2	77.8
P55735	Protein SEC13 homolog OS=Homo sapiens GN=SEC13 PE=1 SV=3	0	22.988	25	6	10	6	5.48	1.218	1.137	1.1775	0.235727	224.5	225.1	224.8	2.3518	264.5	256
Q9BV20	Methylthioribose-1-phosphate isomerase OS=Homo sapiens GN=MRI1 PE=1 SV=1	0	12.203	12	4	11	4	6.3	1.219	1.208	1.2135	0.279174	142.9	150.2	146.55	2.16599	168.5	181.5
P56385	ATP synthase subunit e, mitochondrial OS=Homo sapiens GN=ATP5I PE=1 SV=2	0	5.107	30	2	2	2	9.35	1.22	1.206	1.213	0.27858	78.2	75	76.6	1.88423	92.3	90.4
Q53FP0	Pyridoxine 5'-phosphate oxidase variant (Fragment) OS=Homo sapiens PE=2 SV=1	0	50.981	30	7	25	7	7.4	1.22	1.34	1.28	0.356144	1386.5	1335.6	1361.05	3.13387	1636.5	1790.5
Q9GZZ9	Ubiquitin-like modifier-activating enzyme 5 OS=Homo sapiens GN=UBA5 PE=1 SV=1	0	36.234	18	7	15	7	4.84	1.22	1.148	1.184	0.243669	485.2	511	498.1	2.69732	572.4	586.6
O43488	Aflatoxin B1 aldehyde reductase member 2 OS=Homo sapiens GN=AKR7A2 PE=1 SV=3	0	30.191	33	8	18	8	7.17	1.22	1.204	1.212	0.27739	453.3	448.7	451	2.65418	534.8	540.2
Q9NP79	Vacuolar protein sorting-associated protein VTA1 homolog OS=Homo sapiens GN=VTA1 PE=1 SV=1	0	40.703	29	9	24	9	6.29	1.22	1.237	1.2285	0.296898	855.9	879.8	867.85	2.93844	1009.6	1088.3
Q9H5X1	MIP18 family protein FAM96A OS=Homo sapiens GN=FAM96A PE=1 SV=1	0	4.955	13	2	4	2	4.88	1.221	1.499	1.36	0.443607	46.4	42.2	44.3	1.6464	54.8	63.3
Q9NSE4	Isoleucine--tRNA ligase, mitochondrial OS=Homo sapiens GN=IARS2 PE=1 SV=2	0	7.086	3	3	3	3	7.2	1.221	0.869	1.045	0.0635029	15.5	21.2	18.35	1.26364	18.3	18.4
Q9NYU2	UDP-glucose:glycoprotein glucosyltransferase 1 OS=Homo sapiens GN=UGGT1 PE=1 SV=3	0	36.548	9	13	17	13	5.63	1.221	1.107	1.164	0.219091	203.4	218.7	211.05	2.32439	240.2	242.2
Q9BX10	GTP-binding protein 2 OS=Homo sapiens GN=GTPBP2 PE=1 SV=1	0	7.945	5	3	4	3	8.05	1.222	1.024	1.123	0.167358	58.3	59.2	58.75	1.76901	68.9	60.6
A0A024RBR3	Density-regulated protein OS=Homo sapiens GN=DENR PE=3 SV=1	0	16.3	24	3	7	3	5.3	1.223	1.154	1.1885	0.249142	150.9	154.4	152.65	2.1837	178.5	178.3
Q9Y2V2	Calcium-regulated heat-stable protein 1 OS=Homo sapiens GN=CARHSP1 PE=1 SV=2	0	18.176	29	4	11	4	8.21	1.223	1.118	1.1705	0.227125	830.4	880.9	855.65	2.9323	981.9	985.3
A0A0F7G8H5	FKBPL OS=Homo sapiens GN=FKBP4 PE=2 SV=1	0	8.274	8	3	3	3	5.5	1.224	1.243	1.2335	0.302758	116.2	120.3	118.25	2.0728	137.6	149.6
Q86Y82	Syntaxin-12 OS=Homo sapiens GN=STX12 PE=1 SV=1	0	6	11	3	3	3	5.59	1.224	1.13	1.177	0.235114	108.4	109.2	108.8	2.03663	128.3	123.4
A0A0B4J2C3	Translationally-controlled tumor protein OS=Homo sapiens GN=TPT1 PE=1 SV=1	0	41.363	31	6	28	6	5.24	1.225	1.273	1.249	0.320773	1280.3	1217.1	1248.7	3.09646	1517.3	1550.1
A8K2A8	cDNA FLJ77274, highly similar to Homo sapiens importin 13 (IPO13), mRNA OS=Homo sapiens PE=2 SV=1	0	22.917	9	7	7	7	5.24	1.225	0.963	1.094	0.129613	54.1	59.6	56.85	1.75473	64.1	57.4
P68363	Tubulin alpha-1B chain OS=Homo sapiens GN=TUBA1B PE=1 SV=1	0	62.083	47	15	27	3	5.06	1.225	1.081	1.153	0.205393	584.2	616.1	600.15	2.77826	692.3	666.4
Q9UII2	ATPase inhibitor, mitochondrial OS=Homo sapiens GN=ATPIF1 PE=1 SV=1	0	18.581	25	4	9	4	9.35	1.226	1.248	1.237	0.306846	292.3	278.1	285.2	2.45515	346.5	347.1
Q6ZUJ8	Phosphoinositide 3-kinase adapter protein 1 OS=Homo sapiens GN=PIK3AP1 PE=1 SV=2	0	12.342	6	4	6	4	5.4	1.226	1.412	1.319	0.399445	23.2	22.7	22.95	1.36078	27.5	32
B4DHW9	cDNA FLJ56439, highly similar to Pantothenate kinase 4 (EC 2.7.1.33) OS=Homo sapiens PE=2 SV=1	0	16.307	8	5	5	5	6.4	1.226	1.227	1.2265	0.294547	148.9	142.5	145.7	2.16346	176.6	174.9
A0A140VKA9	Testis secretory sperm-binding protein Li 236P OS=Homo sapiens PE=2 SV=1	0	41.42	48	7	12	7	7.37	1.226	1.34	1.283	0.359521	180.6	178.3	179.45	2.25394	214.1	239
V9HW26	ATP synthase subunit alpha OS=Homo sapiens GN=HEL-S-123m PE=1 SV=1	0	84.921	45	22	57	22	9.13	1.227	1.265	1.246	0.317304	2740.2	2643.5	2691.85	3.43005	3251.6	3344.6
F5H5R8	Arylamine N-acetyltransferase 1 OS=Homo sapiens GN=NAT1 PE=1 SV=1	0	6.927	8	2	3	2	6.9	1.228	1.343	1.2855	0.36233	16	21.1	18.55	1.26834	19	28.3
O00178	GTP-binding protein 1 OS=Homo sapiens GN=GTPBP1 PE=1 SV=3	0	37.96	25	12	18	12	8.34	1.228	1.259	1.2435	0.314407	539.5	526.9	533.2	2.72689	640.8	663.7
Q53GW1	Vesicle transport-related protein isoform a variant (Fragment) OS=Homo sapiens PE=2 SV=1	0	36.767	23	12	15	12	6.38	1.228	1.357	1.2925	0.370164	302.4	292.2	297.3	2.47319	359.1	396.7
A0A024RD93	Phosphoribosylaminoimidazole carboxylase, phosphoribosylaminoimidazole succinocarboxamide synthetase, isoform CRA_c OS=Homo sapiens GN=PAICS PE=3 SV=1	0	82.199	40	18	44	18	7.23	1.228	1.403	1.3155	0.395611	2818.9	2627.9	2723.4	3.43511	3346.7	3688.6
B3KQJ0	cDNA FLJ90530 fis, clone NT2RP4002187, highly similar to Homo sapiens hydroxysteroid (17-beta) dehydrogenase 12 (HSD17B12), mRNA OS=Homo sapiens PE=2 SV=1	0	5.557	7	2	2	2	9.26	1.23	1.298	1.264	0.337996	39.6	40.8	40.2	1.60423	47.1	53
A0A024R806	Uncharacterized protein OS=Homo sapiens GN=MGC10911 PE=4 SV=1	0	6.49	23	2	2	2	7.88	1.232	1.536	1.384	0.468844	56.8	47.2	52	1.716	67.7	72.5
F8WCF6	Actin-related protein 2/3 complex subunit 4 OS=Homo sapiens GN=ARPC4-TTLL3 PE=3 SV=1	0	19.51	35	6	13	6	8.76	1.232	1.235	1.2335	0.302758	728.1	726.6	727.35	2.86174	867.4	897.8
Q86UA3	Chromosome 12 open reading frame 10 OS=Homo sapiens GN=C12orf10 PE=1 SV=1	0	38.295	26	7	19	7	6.84	1.232	1.139	1.1855	0.245496	1211.1	1220.9	1216	3.08493	1442.6	1391.3
P30049	ATP synthase subunit delta, mitochondrial OS=Homo sapiens GN=ATP5D PE=1 SV=2	0	10.955	14	2	5	2	5.49	1.233	1.252	1.2425	0.313246	196.7	189.7	193.2	2.28601	234.5	237.7
D3DSY9	Farnesyltransferase, CAAX box, alpha, isoform CRA_a OS=Homo sapiens GN=FNTA PE=4 SV=1	0	8.051	7	3	3	3	5.57	1.234	0.942	1.088	0.121679	38.2	40.2	39.2	1.59329	45.6	37.9
Q9ULC4	Malignant T-cell-amplified sequence 1 OS=Homo sapiens GN=MCTS1 PE=1 SV=1	0	28.082	45	7	12	7	8.82	1.234	1.282	1.258	0.331132	587	547.4	567.2	2.75374	700.4	702
V9HW22	Epididymis luminal protein 33 OS=Homo sapiens GN=HEL-S-72p PE=2 SV=1	0	249.053	66	42	232	30	5.52	1.234	1.25	1.242	0.312665	12959.6	12915.7	12937.7	4.11186	15461.4	16142.5
P06396	Gelsolin OS=Homo sapiens GN=GSN PE=1 SV=1	0	54.706	22	14	34	14	6.28	1.235	1.362	1.2985	0.376846	771.9	730.4	751.15	2.87573	922.2	994.8
P54578	Ubiquitin carboxyl-terminal hydrolase 14 OS=Homo sapiens GN=USP14 PE=1 SV=3	0	108.921	37	23	51	23	5.3	1.235	1.236	1.2355	0.305095	1394.1	1405.7	1399.9	3.1461	1664.7	1738.3
A0A024RBG1	Nudix (Nucleoside diphosphate linked moiety X)-type motif 4, isoform CRA_b OS=Homo sapiens GN=NUDT4 PE=4 SV=1	0	15.79	34	4	10	4	6.35	1.236	1.202	1.219	0.285698	383	387.7	385.35	2.58586	457.9	466.1
Q7Z2W4	Zinc finger CCCH-type antiviral protein 1 OS=Homo sapiens GN=ZC3HAV1 PE=1 SV=3	0	57.778	19	12	27	12	8.4	1.236	1.274	1.255	0.327687	462	471.8	466.9	2.66922	552.3	601.2
O75396	Vesicle-trafficking protein SEC22b OS=Homo sapiens GN=SEC22B PE=1 SV=4	0	31.789	34	6	12	6	6.92	1.237	1.24	1.2385	0.308594	431.6	433.6	432.6	2.63609	516.4	537.7
P55263	Adenosine kinase OS=Homo sapiens GN=ADK PE=1 SV=2	0	33.744	33	10	22	10	6.7	1.237	1.294	1.2655	0.339708	863.5	862.3	862.9	2.93596	1033.1	1116.2
A0A024RAD5	Dolichyl-diphosphooligosaccharide--protein glycosyltransferase 48 kDa subunit OS=Homo sapiens GN=DDOST PE=3 SV=1	0	10.302	5	2	5	2	6.4	1.238	1.192	1.215	0.280956	173.5	161.4	167.45	2.22389	207.7	192.4
O14949	Cytochrome b-c1 complex subunit 8 OS=Homo sapiens GN=UQCRQ PE=1 SV=4	0	6.692	12	2	5	2	10.08	1.238	1.178	1.208	0.27262	98.6	108.5	103.55	2.01515	118.1	127.9
B3KRM2	Serine/threonine-protein phosphatase OS=Homo sapiens PE=2 SV=1	0	60.989	52	12	28	1	5.43	1.239	1.342	1.2905	0.36793	692.3	666.4	679.35	2.83209	829.4	894.3
B2RBS8	cDNA, FLJ95666, highly similar to Homo sapiens albumin (ALB), mRNA OS=Homo sapiens PE=2 SV=1	0	97.372	36	23	177	23	6.28	1.239	1.423	1.331	0.412511	6664.2	6949.9	6807.05	3.83296	7988.1	9890.7
P48047	ATP synthase subunit O, mitochondrial OS=Homo sapiens GN=ATP5O PE=1 SV=1	0	27.834	39	7	17	7	9.96	1.24	1.181	1.2105	0.275603	864.4	882.9	873.65	2.94134	1036.5	1043.2
P37840	Alpha-synuclein OS=Homo sapiens GN=SNCA PE=1 SV=1	0	55.584	57	8	30	8	4.7	1.241	1.338	1.2895	0.366812	1576	1617.3	1596.65	3.20321	1891.3	2165.1
Q96ET8	Golgi apparatus membrane protein TVP23 homolog C OS=Homo sapiens GN=TVP23C PE=1 SV=3	0	6.621	6	3	4	3	9.29	1.242	1.219	1.2305	0.299245	131.4	126	128.7	2.10958	157.9	153.6
A0A024R3W4	Geranylgeranyl diphosphate synthase 1, isoform CRA_a OS=Homo sapiens GN=GGPS1 PE=3 SV=1	0	9.848	15	4	4	4	6.14	1.242	1.416	1.329	0.410341	62.5	66.8	64.65	1.81057	75.1	94.6
Q9Y5P4	Collagen type IV alpha-3-binding protein OS=Homo sapiens GN=COL4A3BP PE=1 SV=1	0	14.295	9	5	11	5	5.48	1.242	1.234	1.238	0.308011	53.7	50.3	52	1.716	64.5	62.1
B7ZB83	cDNA, FLJ79447, highly similar to Nucleosome assembly protein 1-like 4 OS=Homo sapiens PE=2 SV=1	0	51.745	33	10	56	9	4.67	1.242	1.209	1.2255	0.29337	2611.9	2658.2	2635.05	3.42079	3137.2	3214.6
Q9H446	RWD domain-containing protein 1 OS=Homo sapiens GN=RWDD1 PE=1 SV=1	0	16.102	16	5	11	5	4.2	1.243	1.196	1.2195	0.28629	474.7	505.1	489.9	2.69011	570.5	604.5
Q8WW22	DnaJ homolog subfamily A member 4 OS=Homo sapiens GN=DNAJA4 PE=1 SV=1	0	58.881	35	13	22	4	7.59	1.244	1.262	1.253	0.325386	1382.6	1386.3	1384.45	3.14128	1663.4	1749.6
O14618	Copper chaperone for superoxide dismutase OS=Homo sapiens GN=CCS PE=1 SV=1	0	22.443	30	7	17	7	5.58	1.245	1.269	1.257	0.329985	1103.7	1083.7	1093.7	3.0389	1328.8	1375.9
A8K4W2	cDNA FLJ78635, highly similar to Homo sapiens ATP synthase, H+ transporting, mitochondrial F0 complex, subunit b, isoform 1 (ATP5F1), transcript variant 1, mRNA OS=Homo sapiens PE=2 SV=1	0	20.087	29	7	12	7	9.36	1.245	1.197	1.221	0.288063	393	408.7	400.85	2.60298	473.1	489.3
A8K3S1	Glucosamine-6-phosphate isomerase OS=Homo sapiens PE=2 SV=1	0	39.759	46	8	14	6	6.92	1.245	1.236	1.2405	0.310922	205	201.4	203.2	2.30792	246.9	249
Q15631	Translin OS=Homo sapiens GN=TSN PE=1 SV=1	0	45.109	37	10	29	10	6.44	1.245	1.281	1.263	0.336855	1417.1	1423.9	1420.5	3.15244	1705.9	1824.5
P56537	Eukaryotic translation initiation factor 6 OS=Homo sapiens GN=EIF6 PE=1 SV=1	0	39.521	43	6	15	6	4.68	1.247	1.129	1.188	0.248535	273	275.8	274.4	2.43838	329.2	311.5
A8K8N7	Phosphoribosylformylglycinamidine synthase (FGAR amidotransferase), isoform CRA_b OS=Homo sapiens GN=PFAS PE=2 SV=1	0	55.855	15	16	29	16	5.76	1.247	1.267	1.257	0.329985	1220	1196	1208	3.08207	1471.6	1515.4
D3DSQ1	N-acylsphingosine amidohydrolase (Acid ceramidase) 1, isoform CRA_c OS=Homo sapiens GN=ASAH1 PE=4 SV=1	0	17.752	12	5	12	5	8.81	1.248	0.992	1.12	0.163499	78.3	89.1	83.7	1.92273	94.5	88.4
Q9Y3B8	Oligoribonuclease, mitochondrial OS=Homo sapiens GN=REXO2 PE=1 SV=3	0	10.37	18	3	4	3	6.87	1.249	1.261	1.255	0.327687	202.6	195.4	199	2.29885	244.7	246.4
P47985	Cytochrome b-c1 complex subunit Rieske, mitochondrial OS=Homo sapiens GN=UQCRFS1 PE=1 SV=2	0	9.857	18	3	4	3	8.32	1.249	1.172	1.2105	0.275603	80.7	88.5	84.6	1.92737	97.5	103.8
P30085	UMP-CMP kinase OS=Homo sapiens GN=CMPK1 PE=1 SV=3	0	30.794	30	5	13	5	5.57	1.249	1.189	1.219	0.285698	621.2	639.8	630.5	2.79969	750.3	760.9
Q9NQP4	Prefoldin subunit 4 OS=Homo sapiens GN=PFDN4 PE=1 SV=1	0	30.087	39	6	14	6	4.53	1.249	1.304	1.2765	0.352194	650	652.9	651.45	2.81388	785.5	851.4
P35613	Basigin OS=Homo sapiens GN=BSG PE=1 SV=2	0	45.705	36	10	22	10	5.66	1.249	1.203	1.226	0.293959	959	972.3	965.65	2.98482	1158.1	1170.2
Q00653	Nuclear factor NF-kappa-B p100 subunit OS=Homo sapiens GN=NFKB2 PE=1 SV=4	0	9.75	5	4	4	4	6.25	1.25	1.188	1.219	0.285698	72.4	72.6	72.5	1.86034	87.5	86.2
V9HWC4	Epididymis secretory sperm binding protein Li 132P OS=Homo sapiens GN=HEL-S-132P PE=2 SV=1	0	24.279	51	7	19	7	6.07	1.25	1.305	1.2775	0.353323	771.3	739.3	755.3	2.87812	932.4	965.2
P30043	Flavin reductase (NADPH) OS=Homo sapiens GN=BLVRB PE=1 SV=3	0	118.564	91	13	302	13	7.65	1.255	1.299	1.277	0.352759	13215.6	13356.1	13285.9	4.12339	16045.1	17348.9
A0A140VJY2	Testicular tissue protein Li 209 OS=Homo sapiens PE=2 SV=1	0	22.978	15	7	12	6	8.21	1.256	1.315	1.2855	0.36233	89.9	87.7	88.8	1.94841	109.2	115.4
Q9NR45	Sialic acid synthase OS=Homo sapiens GN=NANS PE=1 SV=2	0	39.383	32	8	23	8	6.74	1.258	1.265	1.2615	0.33514	992.7	1007.3	1000	3	1207.4	1274.2
B2RCJ6	cDNA, FLJ96114, highly similar to Homo sapiens bromodomain and WD repeat domain containing 2 (BRWD2), mRNA OS=Homo sapiens PE=2 SV=1	0.002	3.907	1	2	4	2	6.92	1.259	1.646	1.4525	0.538538	31.2	22.8	27	1.43136	38	37.6
A0A024R0L5	Glycogen synthase kinase 3 alpha, isoform CRA_a OS=Homo sapiens GN=GSK3A PE=3 SV=1	0	13.682	10	4	5	4	8.75	1.259	1.381	1.32	0.400538	117.2	111.6	114.4	2.05843	142.7	154.1
Q14402	Gamma-G globin (Fragment) OS=Homo sapiens PE=2 SV=1	0	21.327	92	2	164	1	8.84	1.26	1.316	1.288	0.365133	1013.2	965	989.1	2.99524	1234.8	1270.5
A0A140VJL8	Inositol-1-monophosphatase OS=Homo sapiens PE=2 SV=1	0	20.515	19	6	8	6	7.91	1.26	1.313	1.2865	0.363451	298.2	292.9	295.55	2.47063	363.4	384.6
A0A024R3U5	Guanylate kinase 1, isoform CRA_b OS=Homo sapiens GN=GUK1 PE=4 SV=1	0	30.263	27	8	17	8	6.07	1.26	1.234	1.247	0.318461	419.2	404.2	411.7	2.61458	511	499.1
B4DP80	NAD(P)H-hydrate epimerase OS=Homo sapiens GN=APOA1BP PE=2 SV=1	0	27.891	32	8	12	8	8.73	1.26	1.258	1.259	0.332278	490.8	494.6	492.7	2.69258	598.1	622.1
G5E963	Transmembrane and coiled-coil domain family 2, isoform CRA_b OS=Homo sapiens GN=TMCC2 PE=1 SV=1	0	59.838	43	15	27	15	5.87	1.26	1.306	1.283	0.359521	982.7	989.6	986.15	2.99394	1197.5	1293.2
A6NDG6	Glycerol-3-phosphate phosphatase OS=Homo sapiens GN=PGP PE=1 SV=1	0	35.503	30	8	20	8	6.14	1.261	1.241	1.251	0.323082	382.3	399.2	390.75	2.5919	466.1	495.7
A0A140VJR2	Testicular tissue protein Li 138 OS=Homo sapiens PE=2 SV=1	0	47.611	24	11	25	11	6	1.261	1.279	1.27	0.344828	1237.9	1185.9	1211.9	3.08347	1509.5	1516.8
Q96CD2	Phosphopantothenoylcysteine decarboxylase OS=Homo sapiens GN=PPCDC PE=1 SV=2	0	6.556	12	2	3	2	6.1	1.262	1.336	1.299	0.377401	75.6	83.2	79.4	1.89982	92.3	111.1
Q9HAU5	Regulator of nonsense transcripts 2 OS=Homo sapiens GN=UPF2 PE=1 SV=1	0.002	4.112	2	2	2	2	5.69	1.262	1.354	1.308	0.387363	15.9	17.6	16.75	1.22401	19.4	23.8
A0A0A0MQX8	Muscleblind-like protein 1 OS=Homo sapiens GN=MBNL1 PE=1 SV=1	0	6.667	7	3	4	3	8.82	1.262	1.356	1.309	0.388465	204.3	202.3	203.3	2.30814	249.3	274.5
A0A024R7S3	Clathrin light chain OS=Homo sapiens GN=CLTB PE=3 SV=1	0	22.838	29	8	13	8	4.69	1.262	0.982	1.122	0.166073	348.8	378.3	363.55	2.56056	425.8	371.6
A0A140VJK1	Testicular tissue protein Li 75 OS=Homo sapiens PE=2 SV=1	0	28	19	6	11	6	5.39	1.263	1.268	1.2655	0.339708	526.1	466.4	496.25	2.6957	642.8	591.8
Q09161	Nuclear cap-binding protein subunit 1 OS=Homo sapiens GN=NCBP1 PE=1 SV=1	0	12.768	6	4	7	4	6.43	1.264	1.111	1.1875	0.247928	79	92.1	85.55	1.93222	96.6	102.3
Q9HA65	TBC1 domain family member 17 OS=Homo sapiens GN=TBC1D17 PE=1 SV=2	0	12.769	8	5	7	5	5.19	1.264	1.383	1.3235	0.404358	124.7	121.8	123.25	2.09079	152.4	168.5
Q7Z4W1	L-xylulose reductase OS=Homo sapiens GN=DCXR PE=1 SV=2	0	33.589	44	9	19	9	8.1	1.264	1.263	1.2635	0.337426	840.8	839.1	839.95	2.92425	1028.3	1059.7
Q9UI12	V-type proton ATPase subunit H OS=Homo sapiens GN=ATP6V1H PE=1 SV=1	0	73.671	38	15	34	15	6.48	1.265	1.186	1.2255	0.29337	1176.7	1165	1170.85	3.0685	1439.3	1382.1
P57772	Selenocysteine-specific elongation factor OS=Homo sapiens GN=EEFSEC PE=1 SV=4	0	4.961	4	2	2	2	8.35	1.266	0.833	1.0495	0.0697022	12.9	10.7	11.8	1.07188	15.8	8.9
Q9NX46	Poly(ADP-ribose) glycohydrolase ARH3 OS=Homo sapiens GN=ADPRHL2 PE=1 SV=1	0	17.897	20	5	6	5	5.07	1.266	1.19	1.228	0.296311	156.3	156.5	156.4	2.19424	191.4	186.3
Q99623	Prohibitin-2 OS=Homo sapiens GN=PHB2 PE=1 SV=2	0	36.908	42	12	16	12	9.83	1.267	1.342	1.3045	0.383497	528.1	542.7	535.4	2.72868	647.4	728.5
Q53G42	mRNA decapping enzyme variant (Fragment) OS=Homo sapiens PE=2 SV=1	0	10.565	9	2	8	2	6.38	1.268	1.075	1.1715	0.228357	160.3	176.9	168.6	2.22686	196.6	190.2
B4E1U9	cDNA FLJ54776, highly similar to Cell division control protein 42 homolog OS=Homo sapiens PE=2 SV=1	0	38.129	32	7	38	6	7.59	1.268	1.023	1.1455	0.195977	3207.7	2923.1	3065.4	3.48649	3934.8	2991.3
A0A0F7G8J1	Plasminogen OS=Homo sapiens GN=PLG PE=2 SV=1	0.001	4.547	2	2	2	2	7.36	1.269	1.253	1.261	0.334568	14.5	15.5	15	1.17609	17.8	19.4
B3KXW5	cDNA FLJ46199 fis, clone TESTI4007965, highly similar to AP-1 complex subunit gamma-1 OS=Homo sapiens PE=2 SV=1	0	9.255	4	3	3	3	7.05	1.269	1.439	1.354	0.437228	27.7	30.8	29.25	1.46613	34	44.4
Q53GF9	Full-length cDNA 5-PRIME end of clone CS0DF013YM24 of Fetal brain of Homo sapiens (Human) variant (Fragment) OS=Homo sapiens PE=2 SV=1	0	7.887	18	3	4	3	6.7	1.27	1.122	1.196	0.258217	98.8	100	99.4	1.99739	121.4	112.2
A0A024R1I5	SEC14-like 2 (S. cerevisiae), isoform CRA_b OS=Homo sapiens GN=SEC14L2 PE=4 SV=1	0	16.116	18	5	6	5	7.84	1.271	1.214	1.2425	0.313246	317.3	327.3	322.3	2.50826	390	397.4
Q9BVM2	Protein DPCD OS=Homo sapiens GN=DPCD PE=1 SV=2	0	16.687	19	4	8	4	9.03	1.272	1.247	1.2595	0.332851	397.7	394.3	396	2.5977	489.2	491.7
B3KM48	cDNA FLJ10286 fis, clone HEMBB1001384, highly similar to COP9 signalosome complex subunit 4 OS=Homo sapiens PE=2 SV=1	0	59.445	45	14	33	14	5.83	1.272	1.225	1.2485	0.320196	1103.6	1112.2	1107.9	3.0445	1357.5	1362.8
P02786	Transferrin receptor protein 1 OS=Homo sapiens GN=TFRC PE=1 SV=2	0	101.074	36	24	65	1	6.61	1.272	1.274	1.273	0.348232	3296	3192	3244	3.51108	4055.9	4067.6
D3DWY7	Prefoldin subunit 3 OS=Homo sapiens GN=VBP1 PE=3 SV=1	0	37.227	38	10	25	10	9.01	1.273	1.222	1.2475	0.31904	674.5	696.2	685.35	2.83591	830.7	850.9
Q8IY33	MICAL-like protein 2 OS=Homo sapiens GN=MICALL2 PE=1 SV=1	0	33.143	13	11	16	11	9.57	1.273	1.393	1.333	0.414677	145	134.5	139.75	2.14535	178.5	187.5
Q9NP58	ATP-binding cassette sub-family B member 6, mitochondrial OS=Homo sapiens GN=ABCB6 PE=1 SV=1	0	57.737	24	13	29	13	8.48	1.273	1.226	1.2495	0.321351	583.4	601.1	592.25	2.77251	718.5	737
Q96GK7	Fumarylacetoacetate hydrolase domain-containing protein 2A OS=Homo sapiens GN=FAHD2A PE=1 SV=1	0	14.851	18	5	5	5	8.24	1.274	1.312	1.293	0.370722	202.5	189.6	196.05	2.29237	249.6	248.8
A8MUM1	Protein TSSC1 OS=Homo sapiens GN=EIPR1 PE=1 SV=2	0	4.966	5	2	2	2	5.07	1.275	1.414	1.3445	0.42707	27.5	26.6	27.05	1.43217	33.9	37.7
A0A140VK69	Aspartate aminotransferase OS=Homo sapiens PE=2 SV=1	0	49.587	38	15	36	15	7.01	1.277	1.218	1.2475	0.31904	1514.6	1545.7	1530.15	3.18473	1870.5	1883.5
Q93100	Phosphorylase b kinase regulatory subunit beta OS=Homo sapiens GN=PHKB PE=1 SV=3	0	9.391	4	4	6	4	6.95	1.278	1.17	1.224	0.291604	115.1	113.6	114.35	2.05824	142.3	132.9
Q9UJZ1	Stomatin-like protein 2, mitochondrial OS=Homo sapiens GN=STOML2 PE=1 SV=1	0	27.694	29	7	13	7	7.39	1.279	1.277	1.278	0.353888	153.2	163.1	158.15	2.19907	189.5	208.3
B2RDD7	Protein arginine N-methyltransferase 5 OS=Homo sapiens PE=2 SV=1	0	65.229	30	17	38	17	6.29	1.279	1.291	1.285	0.361768	1501.2	1435.5	1468.35	3.16683	1857.7	1853.3
F5H2F4	C-1-tetrahydrofolate synthase, cytoplasmic OS=Homo sapiens GN=MTHFD1 PE=1 SV=1	0	214.151	44	41	133	1	8.43	1.279	1.26	1.2695	0.34426	7015.7	7067.5	7041.6	3.84767	8679.1	8905.4
Q9H9Q2	COP9 signalosome complex subunit 7b OS=Homo sapiens GN=COPS7B PE=1 SV=1	0	22.821	16	3	11	3	6.15	1.28	1.408	1.344	0.426533	126.5	132.8	129.65	2.11277	156.6	187
B7ZLK1	KIAA0528 protein OS=Homo sapiens GN=KIAA0528 PE=2 SV=1	0	9.206	3	4	4	4	5.87	1.28	1.282	1.281	0.35727	159.8	173.1	166.45	2.22128	197.8	222
A8K099	cDNA FLJ77959, highly similar to Homo sapiens protein kinase, cAMP-dependent, regulatory, type I, beta (PRKAR1B), mRNA OS=Homo sapiens PE=2 SV=1	0	12.746	13	5	11	4	5.85	1.28	1.415	1.3475	0.430285	83.2	88.3	85.75	1.93323	103	125
Q4JLR8	Hemoglobin beta chain (Fragment) OS=Homo sapiens GN=HBB PE=3 SV=1	0	153.064	87	13	1963	1	6.68	1.28	1.334	1.307	0.386259	104.4	96.8	100.6	2.0026	129.2	129.2
P61026	Ras-related protein Rab-10 OS=Homo sapiens GN=RAB10 PE=1 SV=1	0	39.669	41	10	26	8	8.38	1.281	1.281	1.281	0.35727	830.7	802.7	816.7	2.91206	1029.1	1028.9
O00399	Dynactin subunit 6 OS=Homo sapiens GN=DCTN6 PE=1 SV=1	0	11.005	26	4	5	4	6.32	1.282	1.459	1.3705	0.454702	218.8	231.4	225.1	2.35238	271.2	337.8
C9JRZ6	MICOS complex subunit OS=Homo sapiens GN=CHCHD3 PE=1 SV=1	0	27.542	34	8	15	8	8.47	1.284	1.241	1.2625	0.336283	502.1	525	513.55	2.71058	623.7	651.7
Q12981	Vesicle transport protein SEC20 OS=Homo sapiens GN=BNIP1 PE=1 SV=3	0	5.269	7	2	3	2	8.95	1.287	1.169	1.228	0.296311	174.2	171.1	172.65	2.23717	216.9	200.1
A0A024RBB7	Nucleosome assembly protein 1-like 1, isoform CRA_a OS=Homo sapiens GN=NAP1L1 PE=3 SV=1	0	52.179	26	10	28	9	4.46	1.288	1.318	1.303	0.381837	2035.6	2046.8	2041.2	3.30989	2535.3	2698.6
Q9UNZ2	NSFL1 cofactor p47 OS=Homo sapiens GN=NSFL1C PE=1 SV=2	0	82.665	54	18	59	18	5.1	1.289	1.322	1.3055	0.384602	2072	2060.1	2066.05	3.31514	2583.8	2724.2
C9JTK4	AP-2 complex subunit mu (Fragment) OS=Homo sapiens GN=AP2M1 PE=1 SV=1	0	19.373	38	6	14	1	9	1.291	1.139	1.215	0.280956	51.5	53.7	52.6	1.72099	64.3	61.2
P00915	Carbonic anhydrase 1 OS=Homo sapiens GN=CA1 PE=1 SV=2	0	149.401	72	16	370	2	7.12	1.291	1.253	1.272	0.347099	19541.5	19671.5	19606.5	4.2924	24397.1	24659.4
B2RD51	Proteasome assembly chaperone 1 OS=Homo sapiens PE=2 SV=1	0	4.913	7	2	3	2	7.17	1.292	1.012	1.152	0.204141	128.8	139.8	134.3	2.12808	161	141.5
P15924	Desmoplakin OS=Homo sapiens GN=DSP PE=1 SV=3	0	10.469	1	5	6	5	6.81	1.292	1.349	1.3205	0.401084	48.5	71.3	59.9	1.77743	60.6	96.2
Q6PUJ7	Epididymis luminal protein 215 OS=Homo sapiens GN=HEL-215 PE=2 SV=1	0	38.476	46	11	30	11	5.76	1.292	1.333	1.3125	0.392317	1082.6	1083.4	1083	3.03463	1352.4	1444.7
P35612	Beta-adducin OS=Homo sapiens GN=ADD2 PE=1 SV=3	0	153.594	50	31	73	19	5.92	1.292	1.27	1.281	0.35727	3436	3462.5	3449.25	3.53772	4293.5	4400
F5H300	DnaJ homolog subfamily A member 4 OS=Homo sapiens GN=DNAJA4 PE=1 SV=1	0	26.237	41	5	9	2	6.8	1.293	1.579	1.436	0.522056	63.8	59.8	61.8	1.79099	79.8	94.4
Q9UHP3	Ubiquitin carboxyl-terminal hydrolase 25 OS=Homo sapiens GN=USP25 PE=1 SV=4	0	15.434	6	5	6	5	5.34	1.294	1.421	1.3575	0.440952	74.2	74.1	74.15	1.87011	92.9	105.3
Q6ICL3	Transport and Golgi organization protein 2 homolog OS=Homo sapiens GN=TANGO2 PE=1 SV=1	0	19.706	27	6	12	6	5.17	1.294	1.234	1.264	0.337996	357	361.1	359.05	2.55515	446.9	445.8
Q6IB54	ATP synthase-coupling factor 6, mitochondrial OS=Homo sapiens GN=ATP5J PE=2 SV=1	0	24.632	45	5	11	5	9.52	1.295	1.279	1.287	0.364012	303	296.3	299.65	2.47661	379.5	379
Q15042	Rab3 GTPase-activating protein catalytic subunit OS=Homo sapiens GN=RAB3GAP1 PE=1 SV=3	0	22.113	10	8	10	8	5.55	1.295	1.031	1.163	0.217851	102.5	108.7	105.6	2.02366	128.4	112.1
P11172	Uridine 5'-monophosphate synthase OS=Homo sapiens GN=UMPS PE=1 SV=1	0	42.175	31	13	21	13	7.24	1.296	1.3	1.298	0.37629	628.7	652.6	640.65	2.80662	787.8	848.4
Q8NFF5	FAD synthase OS=Homo sapiens GN=FLAD1 PE=1 SV=1	0	7.244	5	3	4	3	6.93	1.297	1.167	1.232	0.301002	73	88.8	80.9	1.90795	91.6	103.6
Q96JB5	CDK5 regulatory subunit-associated protein 3 OS=Homo sapiens GN=CDK5RAP3 PE=1 SV=2	0	7.228	6	3	4	3	4.75	1.297	1.265	1.281	0.35727	62.8	75.2	69	1.83885	78.8	95.1
A8K7S5	Katanin p60 ATPase-containing subunit A1 OS=Homo sapiens GN=KATNA1 PE=2 SV=1	0	5.837	4	2	2	2	6.9	1.299	1.001	1.15	0.201634	23.4	25.9	24.65	1.39182	29.4	25.9
A0A0B4J2A0	Uncharacterized protein OS=Homo sapiens PE=1 SV=1	0	8.346	8	3	3	3	6.83	1.3	1.276	1.288	0.365133	61.8	62.4	62.1	1.79309	77.7	79.6
A0A024R1S8	LIM and SH3 protein 1, isoform CRA_b OS=Homo sapiens GN=LASP1 PE=4 SV=1	0	37.179	32	10	20	10	7.05	1.3	0.884	1.092	0.126973	314.9	388.5	351.7	2.54617	396	343.4
A0A024R6W0	Aspartate aminotransferase OS=Homo sapiens GN=GOT2 PE=4 SV=1	0	44.011	31	13	15	13	9.01	1.3	1.322	1.311	0.390668	707.5	699.1	703.3	2.84714	889.9	924.3
Q96GS4	BLOC-1-related complex subunit 6 OS=Homo sapiens GN=BORCS6 PE=1 SV=2	0	12.93	12	3	8	3	5.76	1.302	1.377	1.3395	0.421695	72.6	79.7	76.15	1.88167	91.4	109.7
Q9UNF0	Protein kinase C and casein kinase substrate in neurons protein 2 OS=Homo sapiens GN=PACSIN2 PE=1 SV=2	0	14.379	11	5	6	5	5.2	1.302	1.43	1.366	0.449957	159.8	147.9	153.85	2.1871	201.3	211.5
Q96AT9	Ribulose-phosphate 3-epimerase OS=Homo sapiens GN=RPE PE=1 SV=1	0	16.927	17	4	9	4	5.58	1.303	1.42	1.3615	0.445197	252.8	225.3	239.05	2.37849	318.5	320.1
Q04206	Transcription factor p65 OS=Homo sapiens GN=RELA PE=1 SV=2	0	15.077	15	6	6	6	5.68	1.303	1.02	1.1615	0.215989	89.2	100.4	94.8	1.97681	112.4	102.5
Q8NCE2	Myotubularin-related protein 14 OS=Homo sapiens GN=MTMR14 PE=1 SV=2	0	6.777	3	2	2	2	6.24	1.304	1.201	1.2525	0.324811	34.9	41.1	38	1.57978	44	49.4
Q6YP21	Kynurenine--oxoglutarate transaminase 3 OS=Homo sapiens GN=KYAT3 PE=1 SV=1	0	6.503	5	3	7	3	8.19	1.304	1.279	1.2915	0.369048	140	147.4	143.7	2.15746	176.6	188.6
Q93034	Cullin-5 OS=Homo sapiens GN=CUL5 PE=1 SV=4	0	20.19	8	7	9	7	7.94	1.305	1.333	1.319	0.399445	396	403.9	399.95	2.60201	500	538.4
Q8NG06	E3 ubiquitin-protein ligase TRIM58 OS=Homo sapiens GN=TRIM58 PE=2 SV=2	0	82.396	45	20	55	20	6.19	1.305	1.307	1.306	0.385155	1872.1	1895.6	1883.85	3.27505	2363.4	2478.2
B2R4A2	Cytochrome b-c1 complex subunit 7 OS=Homo sapiens PE=2 SV=1	0	15.357	43	5	7	1	8.27	1.307	1.273	1.29	0.367371	151.2	153.3	152.25	2.18256	191.2	195.2
A0A024R571	EH domain-containing protein 1 OS=Homo sapiens GN=EHD1 PE=1 SV=1	0	98.076	52	23	46	23	6.71	1.307	1.34	1.3235	0.404358	1318.3	1334.3	1326.3	3.12264	1666.3	1789.1
A0A024R1X3	Vacuolar protein sorting 25 (Yeast), isoform CRA_a OS=Homo sapiens GN=VPS25 PE=4 SV=1	0	13.414	30	5	6	5	6.34	1.308	1.317	1.3125	0.392317	185.9	187.9	186.9	2.27161	235.2	247.5
Q14139	Ubiquitin conjugation factor E4 A OS=Homo sapiens GN=UBE4A PE=1 SV=2	0	19.337	7	6	10	6	5.24	1.308	1.239	1.2735	0.348799	101.1	103.7	102.4	2.0103	127.9	128.5
Q6NUK7	Tyrosine-protein kinase (Fragment) OS=Homo sapiens GN=LYN PE=2 SV=1	0	10.119	7	4	6	1	9.09	1.31	1.362	1.336	0.41792	31.8	34.6	33.2	1.52114	40.3	47.2
A0A1B0GW23	ABHD14A-ACY1 readthrough (Fragment) OS=Homo sapiens GN=ABHD14A-ACY1 PE=4 SV=1	0	60.289	24	13	40	13	6.67	1.311	1.34	1.3255	0.406537	1598.9	1612.7	1605.8	3.20569	2027.8	2161.3
A0A0A0MT64	NADPH:adrenodoxin oxidoreductase, mitochondrial OS=Homo sapiens GN=FDXR PE=1 SV=1	0	11.454	8	4	6	4	7.87	1.312	1.621	1.4665	0.552377	128.6	121.9	125.25	2.09778	163.2	197.6
P31930	Cytochrome b-c1 complex subunit 1, mitochondrial OS=Homo sapiens GN=UQCRC1 PE=1 SV=3	0	28.021	21	7	13	7	6.37	1.312	1.287	1.2995	0.377957	204.6	213.1	208.85	2.31983	259.6	274.3
Q4LE58	eIF4G1 variant protein (Fragment) OS=Homo sapiens GN=EIF4G1 variant protein PE=2 SV=1	0	104.652	20	29	61	29	5.31	1.312	1.394	1.353	0.436162	1873.6	1812.9	1843.25	3.26558	2377.6	2527.5
P35580	Myosin-10 OS=Homo sapiens GN=MYH10 PE=1 SV=3	0	445.065	44	91	270	77	5.54	1.313	1.335	1.324	0.404903	7976.7	8109.7	8043.2	3.90543	10128.6	10830.1
B4DVA7	Beta-hexosaminidase OS=Homo sapiens PE=2 SV=1	0.001	4.824	5	3	4	2	5.26	1.314	1.217	1.2655	0.339708	85.7	96.6	91.15	1.95976	108.9	117.6
P42126	Enoyl-CoA delta isomerase 1, mitochondrial OS=Homo sapiens GN=ECI1 PE=1 SV=1	0	16.586	21	5	8	5	8.54	1.314	1.273	1.2935	0.37128	257.3	245.6	251.45	2.40045	327	312.7
Q15018	BRISC complex subunit Abraxas 2 OS=Homo sapiens GN=ABRAXAS2 PE=1 SV=2	0	21.548	18	7	10	7	6.21	1.315	1.383	1.349	0.43189	351	345.4	348.2	2.54183	446.3	477.9
A8K335	cDNA FLJ76254, highly similar to Homo sapiens gamma-glutamyl hydrolase (GGH), mRNA OS=Homo sapiens PE=2 SV=1	0	24.327	21	6	10	6	7.42	1.316	1.413	1.3645	0.448372	735.5	740.7	738.1	2.86812	936.2	1046.8
Q9UJX2	Cell division cycle protein 23 homolog OS=Homo sapiens GN=CDC23 PE=1 SV=3	0	6.61	4	2	3	2	7.02	1.317	0.929	1.123	0.167358	13.9	22.2	18.05	1.25648	17.7	20.6
O60925	Prefoldin subunit 1 OS=Homo sapiens GN=PFDN1 PE=1 SV=2	0	9.643	35	5	9	5	6.81	1.317	1.35	1.3335	0.415218	413.8	390.7	402.25	2.6045	526.9	527.8
Q9BS26	Endoplasmic reticulum resident protein 44 OS=Homo sapiens GN=ERP44 PE=1 SV=1	0	32.91	24	8	15	8	5.26	1.317	1.34	1.3285	0.409798	353.3	344.7	349	2.54283	450.1	462.2
A8K651	cDNA FLJ75700, highly similar to Homo sapiens complement component 1, q subcomponent binding protein (C1QBP), nuclear gene encoding mitochondrial protein, mRNA OS=Homo sapiens PE=2 SV=1	0	18.117	22	3	8	3	4.84	1.318	1.837	1.5775	0.65764	20.4	16.2	18.3	1.26245	26	29.7
Q00534	Cyclin-dependent kinase 6 OS=Homo sapiens GN=CDK6 PE=1 SV=1	0	22.268	21	6	12	5	6.46	1.32	1.255	1.2875	0.364572	455.6	463.2	459.4	2.66219	581.6	581.3
A8K8D9	Glucose-6-phosphate 1-dehydrogenase OS=Homo sapiens PE=2 SV=1	0	88.394	44	19	65	19	6.73	1.321	1.42	1.3705	0.454702	2185.6	2120.9	2153.25	3.33309	2791.8	3011.5
Q96QR8	Transcriptional activator protein Pur-beta OS=Homo sapiens GN=PURB PE=1 SV=3	0	10.239	12	3	6	3	5.43	1.325	1.599	1.462	0.547943	151.1	156.7	153.9	2.18724	193.7	250.6
P49411	Elongation factor Tu, mitochondrial OS=Homo sapiens GN=TUFM PE=1 SV=2	0	15.433	11	5	7	5	7.61	1.326	1.288	1.307	0.386259	106.8	114.1	110.45	2.04317	137	147
Q8N7G1	Purine nucleoside phosphorylase OS=Homo sapiens PE=2 SV=1	0	121.095	74	17	89	17	7.21	1.328	1.349	1.3385	0.420617	3240.6	3146.6	3193.6	3.50428	4162	4244.4
P55084	Trifunctional enzyme subunit beta, mitochondrial OS=Homo sapiens GN=HADHB PE=1 SV=3	0	10.399	9	5	9	5	9.41	1.329	1.328	1.3285	0.409798	242.5	254.2	248.35	2.39506	311.8	337.8
P42345	Serine/threonine-protein kinase mTOR OS=Homo sapiens GN=MTOR PE=1 SV=1	0	22.073	4	9	10	9	7.17	1.331	1.514	1.4225	0.508429	89.5	82.1	85.8	1.93349	115.2	124.4
Q92835	Phosphatidylinositol 3,4,5-trisphosphate 5-phosphatase 1 OS=Homo sapiens GN=INPP5D PE=1 SV=2	0	28.45	9	10	15	10	7.59	1.331	1.358	1.3445	0.42707	306.8	303.1	304.95	2.48423	395.1	411.7
A8K3B6	Tyrosine-protein kinase OS=Homo sapiens PE=2 SV=1	0	6.848	5	2	4	2	7.06	1.332	1.024	1.178	0.23634	51.3	53.2	52.25	1.71809	66.1	54.5
A0A024R9W5	HECT, UBA and WWE domain containing 1, isoform CRA_b OS=Homo sapiens GN=HUWE1 PE=4 SV=1	0	233.059	20	67	109	12	5.22	1.332	1.362	1.347	0.42975	1892.7	1888.3	1890.5	3.27658	2438.5	2572.4
Q96B36	Proline-rich AKT1 substrate 1 OS=Homo sapiens GN=AKT1S1 PE=1 SV=1	0.001	4.414	9	2	3	2	4.75	1.333	1.364	1.3485	0.431356	109.8	112.1	110.95	2.04513	141.6	152.9
B2R5R5	cDNA, FLJ92583, highly similar to Homo sapiens glycogenin (GYG), mRNA OS=Homo sapiens PE=2 SV=1	0	13.438	15	4	5	4	5.53	1.333	1.118	1.2255	0.29337	239.6	250.4	245	2.38917	308.9	280
Q5STK2	Prefoldin subunit 6, isoform CRA_b OS=Homo sapiens GN=PFDN6 PE=2 SV=1	0	32.776	56	9	23	9	8.88	1.334	1.234	1.284	0.360645	751.6	749.7	750.65	2.87544	969.7	925
Q9NZM3	Intersectin-2 OS=Homo sapiens GN=ITSN2 PE=1 SV=3	0	6.474	1	2	2	1	8.12	1.335	1.642	1.4885	0.573859	13.4	10.8	12.1	1.08279	17.3	17.7
P27348	14-3-3 protein theta OS=Homo sapiens GN=YWHAQ PE=1 SV=1	0	93.298	58	16	67	10	4.78	1.335	1.187	1.261	0.334568	1671.4	1683.1	1677.25	3.2246	2158.5	1999
A0A024R6S1	DnaJ (Hsp40) homolog, subfamily A, member 2, isoform CRA_a OS=Homo sapiens GN=DNAJA2 PE=3 SV=1	0	12.325	10	5	7	5	6.48	1.337	1.305	1.321	0.40163	566.8	591.8	579.3	2.7629	733.1	772.4
Q7Z2K5	Beta-globin (Fragment) OS=Homo sapiens GN=HBB PE=3 SV=1	0	21.14	100	3	280	1	4.6	1.338	0.829	1.0835	0.115699	311.7	350	330.85	2.51963	403.4	290.3
P17812	CTP synthase 1 OS=Homo sapiens GN=CTPS1 PE=1 SV=2	0	68.364	37	20	36	17	6.46	1.338	1.384	1.361	0.444667	2030.1	1962.9	1996.5	3.30027	2626.6	2718.3
A8K4T8	Condensin complex subunit 2 OS=Homo sapiens PE=2 SV=1	0	31.873	16	10	19	10	5.06	1.339	1.289	1.314	0.393965	165.9	170	167.95	2.22518	214.8	219.1
Q96KP4	Cytosolic non-specific dipeptidase OS=Homo sapiens GN=CNDP2 PE=1 SV=2	0	40.789	30	10	25	10	5.97	1.34	1.357	1.3485	0.431356	1133.5	1132	1132.75	3.05413	1468.6	1536.9
Q13098	COP9 signalosome complex subunit 1 OS=Homo sapiens GN=GPS1 PE=1 SV=4	0	32.185	19	8	22	1	6.74	1.341	1.4	1.3705	0.454702	42.7	39.1	40.9	1.61172	55.4	54.8
A8K710	cDNA FLJ77428, highly similar to Homo sapiens sterile alpha motif and leucine zipper containing kinase AZK (ZAK), transcript variant 2, mRNA OS=Homo sapiens PE=2 SV=1	0	13.156	11	4	4	4	5.26	1.342	1.221	1.2815	0.357833	83.8	88.9	86.35	1.93626	108.8	108.6
H3BVG0	Nuclear pore complex protein Nup93 OS=Homo sapiens GN=NUP93 PE=1 SV=1	0	7.802	3	3	4	3	5.73	1.344	1.367	1.3555	0.438825	65.6	62.7	64.15	1.8072	85.3	85.7
Q96CT7	Coiled-coil domain-containing protein 124 OS=Homo sapiens GN=CCDC124 PE=1 SV=1	0	26.543	30	8	25	8	9.54	1.344	1.344	1.344	0.426533	876.2	878.7	877.45	2.94322	1138.8	1181
P27824	Calnexin OS=Homo sapiens GN=CANX PE=1 SV=2	0	36.87	20	12	17	7	4.6	1.344	1.38	1.362	0.445727	350.6	354	352.3	2.54691	455.8	488.8
A8K6I6	cDNA FLJ75092, highly similar to Homo sapiens golgi associated, gamma adaptin ear containing, ARF binding protein 3 (GGA3), transcript variant long, mRNA OS=Homo sapiens PE=2 SV=1	0	11.326	5	4	5	3	5.72	1.345	1.357	1.351	0.434028	141.6	150.9	146.25	2.1651	184.2	204.8
P42025	Beta-centractin OS=Homo sapiens GN=ACTR1B PE=1 SV=1	0	22.662	20	7	13	4	6.4	1.345	1.245	1.295	0.372952	106.7	105.5	106.1	2.02572	138.8	131.4
Q96P70	Importin-9 OS=Homo sapiens GN=IPO9 PE=1 SV=3	0	45.19	14	15	21	15	4.81	1.345	1.184	1.2645	0.338567	710.3	762.1	736.2	2.867	923.7	902.4
Q9BUP3	Oxidoreductase HTATIP2 OS=Homo sapiens GN=HTATIP2 PE=1 SV=2	0	6.709	9	2	2	2	8.38	1.348	1.245	1.2965	0.374622	89.3	93.7	91.5	1.96142	116.4	116.7
A0A024R713	Dihydrolipoyl dehydrogenase OS=Homo sapiens GN=DLD PE=3 SV=1	0	30.461	20	9	13	9	7.85	1.348	1.096	1.222	0.289244	469.6	486.5	478.05	2.67947	612.1	533.4
P04066	Tissue alpha-L-fucosidase OS=Homo sapiens GN=FUCA1 PE=1 SV=4	0	4.877	4	2	2	2	6.84	1.35	1.262	1.306	0.385155	194.8	208.5	201.65	2.3046	254.3	263.3
Q9H2U2	Inorganic pyrophosphatase 2, mitochondrial OS=Homo sapiens GN=PPA2 PE=1 SV=2	0	13.115	12	4	10	3	7.39	1.35	1.273	1.3115	0.391218	303.2	331.5	317.35	2.50154	396	422.3
O75935	Dynactin subunit 3 OS=Homo sapiens GN=DCTN3 PE=1 SV=1	0	17.632	30	6	8	6	5.47	1.35	1.467	1.4085	0.49416	315.9	309.7	312.8	2.49527	412.4	454.5
A0A024R529	Dihydroxyacetone kinase 2 homolog (Yeast), isoform CRA_a OS=Homo sapiens GN=DAK PE=4 SV=1	0	61.99	39	18	29	18	7.49	1.35	1.376	1.363	0.446786	828.5	829.1	828.8	2.91845	1081.4	1141.4
P27105	Erythrocyte band 7 integral membrane protein OS=Homo sapiens GN=STOM PE=1 SV=3	0	89.652	52	14	102	14	7.88	1.351	1.358	1.3545	0.43776	3892	3932.4	3912.2	3.59242	5084.6	5340.9
Q53H88	Dynactin 2 variant (Fragment) OS=Homo sapiens PE=2 SV=1	0	73.895	48	15	41	15	5.12	1.354	1.388	1.371	0.455229	1001.1	981.6	991.35	2.99623	1310.7	1362.9
E5RG17	Putative deoxyribonuclease TATDN1 (Fragment) OS=Homo sapiens GN=TATDN1 PE=1 SV=1	0	24.672	22	7	13	7	7.65	1.355	1.364	1.3595	0.443076	343	339.2	341.1	2.53288	449.5	462.6
O94874	E3 UFM1-protein ligase 1 OS=Homo sapiens GN=UFL1 PE=1 SV=2	0	7.97	4	3	3	3	6.79	1.356	1.118	1.237	0.306846	98.6	95.3	96.95	1.98655	129.3	106.6
V9HWG3	Epididymis secretory protein Li 45 OS=Homo sapiens GN=HEL-S-45 PE=2 SV=1	0	156.448	47	28	121	28	5.22	1.356	1.399	1.3775	0.462052	5730.6	5682	5706.3	3.75635	7517.5	7949.9
A0A024R0V3	Kinesin light chain 3, isoform CRA_a OS=Homo sapiens GN=KLC3 PE=4 SV=1	0	5.302	4	2	3	1	6.49	1.357	1.245	1.301	0.379621	37.4	41.4	39.4	1.5955	49.1	51.6
P35527	Keratin, type I cytoskeletal 9 OS=Homo sapiens GN=KRT9 PE=1 SV=3	0	102.255	52	23	60	22	5.24	1.357	1.676	1.5165	0.600745	676.5	1252.7	964.6	2.98435	887.7	2099.8
P00492	Hypoxanthine-guanine phosphoribosyltransferase OS=Homo sapiens GN=HPRT1 PE=1 SV=2	0	53.489	59	9	38	9	6.68	1.358	1.337	1.3475	0.430285	2240.6	2242.2	2241.4	3.35052	2942.8	2999.1
V9HVZ7	Epididymis luminal protein 176 OS=Homo sapiens GN=HEL-176 PE=2 SV=1	0	86.38	46	8	110	1	5.66	1.359	1.338	1.3485	0.431356	573.6	563.9	568.75	2.75492	754.2	754.6
A0A024R2K4	Leucine rich repeat (In FLII) interacting protein 2, isoform CRA_b OS=Homo sapiens GN=LRRFIP2 PE=4 SV=1	0	13.731	7	5	6	4	6.98	1.362	1.09	1.226	0.293959	10.7	13.6	12.15	1.08458	14.1	14.8
P10809	60 kDa heat shock protein, mitochondrial OS=Homo sapiens GN=HSPD1 PE=1 SV=2	0	109.503	57	25	63	25	5.87	1.362	1.383	1.3725	0.456806	2539	2499.7	2519.35	3.40129	3345.5	3458.4
A0A140VJZ4	Ubiquitin carboxyl-terminal hydrolase OS=Homo sapiens PE=2 SV=1	0	55.522	56	9	29	9	4.92	1.363	1.522	1.4425	0.528571	760.6	734.3	747.45	2.87358	1002.7	1117.6
Q59EI9	ADP,ATP carrier protein, liver isoform T2 variant (Fragment) OS=Homo sapiens PE=2 SV=1	0	25.84	28	9	14	3	9.85	1.363	1.307	1.335	0.41684	114.6	113.3	113.95	2.05671	151.1	148.1
Q9P265	Disco-interacting protein 2 homolog B OS=Homo sapiens GN=DIP2B PE=1 SV=3	0	13.611	4	5	7	5	8.09	1.365	1.324	1.3445	0.42707	142.4	145.5	143.95	2.15821	188	192.7
Q9NZZ3	Charged multivesicular body protein 5 OS=Homo sapiens GN=CHMP5 PE=1 SV=1	0	16.097	20	3	10	3	4.83	1.366	1.368	1.367	0.451013	228.9	224.9	226.9	2.35583	302.5	307.6
Q5T0D9	Tumor protein p63-regulated gene 1-like protein OS=Homo sapiens GN=TPRG1L PE=1 SV=1	0	14.052	33	4	5	4	7.34	1.366	1.356	1.361	0.444667	45.8	46.2	46	1.66276	60.5	62.7
B2RDJ6	Probable cytosolic iron-sulfur protein assembly protein CIAO1 OS=Homo sapiens GN=CIAO1 PE=2 SV=1	0	13.234	19	4	6	4	4.97	1.367	1.347	1.357	0.440421	71.4	67.5	69.45	1.84167	94.4	90.9
E9PR17	CD59 glycoprotein OS=Homo sapiens GN=CD59 PE=1 SV=1	0	13.674	23	3	8	3	7.77	1.368	1.503	1.4355	0.521553	375.8	371.7	373.75	2.57258	497.3	558.7
Q8WU90	Zinc finger CCCH domain-containing protein 15 OS=Homo sapiens GN=ZC3H15 PE=1 SV=1	0	11.613	9	4	6	4	5.31	1.369	1.094	1.2315	0.300417	26.5	53.6	40.05	1.6026	35.1	58.6
B7Z5W1	cDNA FLJ54854, highly similar to Junctional adhesion molecule A OS=Homo sapiens PE=2 SV=1	0	14.664	19	5	9	5	8.85	1.369	1.03	1.1995	0.262433	126.9	148.9	137.9	2.13956	168	153.3
P61086	Ubiquitin-conjugating enzyme E2 K OS=Homo sapiens GN=UBE2K PE=1 SV=3	0	27.622	29	6	18	6	5.44	1.369	1.44	1.4045	0.490057	1182.5	1184.4	1183.45	3.07315	1565.6	1706.3
E9KL48	Epididymis tissue sperm binding protein Li 18mP OS=Homo sapiens GN=GLUD1 PE=2 SV=1	0	23.018	15	8	11	3	7.8	1.369	1.255	1.312	0.391768	279	301.3	290.15	2.46262	369.5	378.3
Q53FA7	Quinone oxidoreductase PIG3 OS=Homo sapiens GN=TP53I3 PE=1 SV=2	0	10.461	11	3	8	3	7.17	1.37	1.314	1.342	0.424385	59.1	61.4	60.25	1.77996	78.3	80.7
Q14203	Dynactin subunit 1 OS=Homo sapiens GN=DCTN1 PE=1 SV=3	0	150.008	32	35	82	35	5.81	1.37	1.316	1.343	0.425459	1826.3	1859.7	1843	3.26553	2420.3	2448.9
A0A024R118	Methyltransferase like 7A, isoform CRA_a OS=Homo sapiens GN=METTL7A PE=4 SV=1	0	18.183	16	3	9	3	8.38	1.371	1.419	1.395	0.480265	219.1	210.2	214.65	2.33173	290.6	298.3
B5BUB1	RuvB-like helicase (Fragment) OS=Homo sapiens GN=RUVBL1 PE=2 SV=1	0	88.4	48	17	47	17	6.42	1.371	1.406	1.3885	0.473527	2063.7	2028.2	2045.95	3.3109	2736.4	2852.3
Q15075	Early endosome antigen 1 OS=Homo sapiens GN=EEA1 PE=1 SV=2	0	35.694	9	14	20	14	5.68	1.374	1.154	1.264	0.337996	550.2	587	568.6	2.75481	731	677.8
Q6P1N0	Coiled-coil and C2 domain-containing protein 1A OS=Homo sapiens GN=CC2D1A PE=1 SV=1	0	25.921	10	9	13	8	8.09	1.376	1.321	1.3485	0.431356	330.6	352.6	341.6	2.53352	440	465.8
Q02978	Mitochondrial 2-oxoglutarate/malate carrier protein OS=Homo sapiens GN=SLC25A11 PE=1 SV=3	0	8.112	12	3	4	3	9.91	1.378	1.646	1.512	0.596458	54.7	42.4	48.55	1.68619	72.9	69.8
Q6FHA6	GRAP2 protein (Fragment) OS=Homo sapiens GN=GRAP2 PE=2 SV=1	0	7.093	6	2	3	2	7.06	1.379	1.412	1.3955	0.480782	22.2	21.5	21.85	1.33945	29.6	30.3
O43772	Mitochondrial carnitine/acylcarnitine carrier protein OS=Homo sapiens GN=SLC25A20 PE=1 SV=1	0	4.949	7	2	4	2	9.41	1.38	1.243	1.3115	0.391218	85.1	91.8	88.45	1.9467	113.6	114.2
B2R6X2	Beta-glucuronidase OS=Homo sapiens PE=2 SV=1	0.001	4.816	6	2	2	2	7.02	1.381	1.461	1.421	0.506907	54.5	47.7	51.1	1.70842	72.8	69.7
Q8TA92	Similar to AFG3 ATPase family gene 3-like 2 (Yeast) (Fragment) OS=Homo sapiens PE=2 SV=1	0	12.903	5	5	6	5	9.11	1.381	1.267	1.324	0.404903	34	35	34.5	1.53782	45.4	44.4
Q96JH7	Deubiquitinating protein VCIP135 OS=Homo sapiens GN=VCPIP1 PE=1 SV=2	0	26.606	10	9	11	9	7.2	1.381	1.455	1.418	0.503858	197.4	204.2	200.8	2.30276	263.7	297.3
O15439	Multidrug resistance-associated protein 4 OS=Homo sapiens GN=ABCC4 PE=1 SV=3	0	36.358	8	9	14	9	8.19	1.382	1.373	1.3775	0.462052	415.9	419.2	417.55	2.62071	555.9	575.8
P22557	5-aminolevulinate synthase, erythroid-specific, mitochondrial OS=Homo sapiens GN=ALAS2 PE=1 SV=2	0	9.61	7	3	4	3	8.12	1.383	1.446	1.4145	0.500292	28.7	29	28.85	1.46015	38.4	42
Q6PKG0	La-related protein 1 OS=Homo sapiens GN=LARP1 PE=1 SV=2	0	14.262	5	6	6	6	8.82	1.383	1.405	1.394	0.479231	36.1	39.4	37.75	1.57692	48.3	55.4
Q59HH3	Trifunctional purine biosynthetic protein adenosine-3 (Fragment) OS=Homo sapiens PE=2 SV=1	0	79.098	21	18	62	13	7.36	1.384	1.422	1.403	0.488515	1855	1839.6	1847.3	3.26654	2482.7	2617.1
P12036	Neurofilament heavy polypeptide OS=Homo sapiens GN=NEFH PE=1 SV=4	0	8.968	2	4	7	1	6.18	1.385	1.21	1.2975	0.375735	28.9	26.9	27.9	1.4456	38.7	32.6
Q8NBJ5	Procollagen galactosyltransferase 1 OS=Homo sapiens GN=COLGALT1 PE=1 SV=1	0	11.615	5	4	7	4	7.31	1.386	1.229	1.3075	0.386811	57.9	62.1	60	1.77815	77.6	76.3
Q99471	Prefoldin subunit 5 OS=Homo sapiens GN=PFDN5 PE=1 SV=2	0	28.644	44	5	15	5	6.33	1.386	1.307	1.3465	0.429214	281.5	293.3	287.4	2.45849	377.4	383.3
P67775	Serine/threonine-protein phosphatase 2A catalytic subunit alpha isoform OS=Homo sapiens GN=PPP2CA PE=1 SV=1	0	62.823	54	12	29	1	5.54	1.386	1.317	1.3515	0.434562	105.2	105.6	105.4	2.02284	141	139.1
P43034	Platelet-activating factor acetylhydrolase IB subunit alpha OS=Homo sapiens GN=PAFAH1B1 PE=1 SV=2	0	69.215	45	15	36	10	7.37	1.386	1.315	1.3505	0.433494	824.5	812.1	818.3	2.91291	1105.5	1068.2
P50583	Bis(5'-nucleosyl)-tetraphosphatase [asymmetrical] OS=Homo sapiens GN=NUDT2 PE=1 SV=3	0	6.607	20	2	5	2	5.35	1.389	1.337	1.363	0.446786	55.4	57.3	56.35	1.75089	74.4	76.6
X6R8A1	Carboxypeptidase OS=Homo sapiens GN=CTSA PE=1 SV=1	0.003	3.283	3	2	2	2	6.61	1.39	1.386	1.388	0.473008	26.7	27.1	26.9	1.42975	35.9	37.5
Q9H9B4	Sideroflexin-1 OS=Homo sapiens GN=SFXN1 PE=1 SV=4	0	12.816	18	5	6	5	9.07	1.39	1.542	1.466	0.551885	164.2	162	163.1	2.21245	220.7	249.8
P11233	Ras-related protein Ral-A OS=Homo sapiens GN=RALA PE=1 SV=1	0	22.673	28	5	8	4	7.11	1.393	1.306	1.3495	0.432425	316	325.9	320.95	2.50644	425.7	425.9
Q8IWB7	WD repeat and FYVE domain-containing protein 1 OS=Homo sapiens GN=WDFY1 PE=1 SV=1	0	16.28	16	6	11	6	7.33	1.393	1.281	1.337	0.418999	295.6	294.2	294.9	2.46967	398.2	376.9
P07954	Fumarate hydratase, mitochondrial OS=Homo sapiens GN=FH PE=1 SV=3	0	83.826	41	15	58	15	8.76	1.394	1.443	1.4185	0.504366	2634.8	2610.4	2622.6	3.41873	3551.5	3766.9
P67936	Tropomyosin alpha-4 chain OS=Homo sapiens GN=TPM4 PE=1 SV=3	0	55.167	47	16	50	6	4.69	1.394	1.425	1.4095	0.495183	789.7	799.8	794.75	2.90023	1065	1139.7
P53801	Pituitary tumor-transforming gene 1 protein-interacting protein OS=Homo sapiens GN=PTTG1IP PE=1 SV=1	0.002	3.616	8	2	2	2	8.79	1.395	1.018	1.2065	0.270828	29.5	35.6	32.55	1.51255	39.8	36.3
Q9HAV0	Guanine nucleotide-binding protein subunit beta-4 OS=Homo sapiens GN=GNB4 PE=1 SV=3	0	23.811	19	6	17	1	6	1.395	1.137	1.266	0.340277	10.3	8.9	9.6	0.982271	13.9	10.1
Q9NTJ4	Alpha-mannosidase 2C1 OS=Homo sapiens GN=MAN2C1 PE=1 SV=1	0	24.278	10	9	15	9	6.57	1.398	1.343	1.3705	0.454702	327.5	331.4	329.45	2.51779	442.9	445.2
P51692	Signal transducer and activator of transcription 5B OS=Homo sapiens GN=STAT5B PE=1 SV=2	0	31.028	14	10	22	10	6.05	1.398	1.358	1.378	0.462576	381.6	387.6	384.6	2.58501	515.8	526.4
O00186	Syntaxin-binding protein 3 OS=Homo sapiens GN=STXBP3 PE=1 SV=2	0	13.666	7	5	8	5	7.8	1.399	1.331	1.365	0.448901	347.8	362.9	355.35	2.55066	470.5	483.2
A0A024R7I3	RAB8A, member RAS oncogene family, isoform CRA_a OS=Homo sapiens GN=RAB8A PE=4 SV=1	0	38.2	45	10	27	4	9.07	1.399	1.422	1.4105	0.496207	305.2	307.2	306.2	2.48601	413.1	437.1
P02008	Hemoglobin subunit zeta OS=Homo sapiens GN=HBZ PE=1 SV=2	0	82.557	93	12	172	11	8.21	1.4	1.328	1.364	0.447844	9058.5	9088.7	9073.6	3.95778	12269.5	12069.2
Q9Y230	RuvB-like 2 OS=Homo sapiens GN=RUVBL2 PE=1 SV=3	0	107.742	51	22	50	22	5.64	1.4	1.418	1.409	0.494672	1538.3	1556.7	1547.5	3.18963	2083.5	2208.2
Q13011	Delta(3,5)-Delta(2,4)-dienoyl-CoA isomerase, mitochondrial OS=Homo sapiens GN=ECH1 PE=1 SV=2	0	21.175	26	6	9	6	8	1.401	1.463	1.432	0.518031	292.7	280.6	286.65	2.45735	396.7	410.5
Q9UDX3	SEC14-like protein 4 OS=Homo sapiens GN=SEC14L4 PE=1 SV=1	0	28.178	25	8	13	8	6.57	1.401	1.463	1.432	0.518031	216.9	220.1	218.5	2.33945	293.9	322.1
B4DLN1	cDNA FLJ60124, highly similar to Mitochondrial dicarboxylate carrier OS=Homo sapiens PE=2 SV=1	0	7.126	5	2	5	2	9.52	1.403	1.472	1.4375	0.523562	120.1	116.6	118.35	2.07317	163	171.6
O95202	Mitochondrial proton/calcium exchanger protein OS=Homo sapiens GN=LETM1 PE=1 SV=1	0	10.314	6	4	9	4	6.7	1.403	1.45	1.4265	0.51248	113.8	124.2	119	2.07555	154.4	180.1
P04406	Glyceraldehyde-3-phosphate dehydrogenase OS=Homo sapiens GN=GAPDH PE=1 SV=3	0	182.529	80	24	168	22	8.46	1.403	1.444	1.4235	0.509442	6643.6	6699.7	6671.65	3.82423	9017	9678
Q7Z422	SUZ domain-containing protein 1 OS=Homo sapiens GN=SZRD1 PE=1 SV=1	0.001	4.402	13	2	2	2	8.95	1.405	0.896	1.1505	0.202261	18.1	19.9	19	1.27875	24.6	17.8
P23921	Ribonucleoside-diphosphate reductase large subunit OS=Homo sapiens GN=RRM1 PE=1 SV=1	0	51.6	20	14	23	14	7.15	1.41	1.374	1.392	0.477159	723.8	715	719.4	2.85697	987.1	982.7
Q9H0X4	Protein FAM234A OS=Homo sapiens GN=FAM234A PE=1 SV=1	0	5.239	4	2	4	2	6.28	1.411	1.337	1.374	0.458382	41.9	47.7	44.8	1.65128	57.2	63.8
J3KPF0	Probable E3 ubiquitin-protein ligase HECTD4 OS=Homo sapiens GN=HECTD4 PE=1 SV=3	0	49.32	5	17	28	17	6.02	1.411	1.208	1.3095	0.389016	237.4	265.4	251.4	2.40037	324	320.6
A8K6K7	Glycogen [starch] synthase OS=Homo sapiens PE=2 SV=1	0	14.225	8	5	7	5	6.18	1.412	1.397	1.4045	0.490057	66.8	74	70.4	1.84757	91.2	103.4
E9PNP3	Mth938 domain-containing protein OS=Homo sapiens GN=AAMDC PE=1 SV=1	0	8.615	23	3	6	3	9.06	1.413	1.411	1.412	0.49774	96.6	96.5	96.55	1.98475	132	136.2
E5RJR5	S-phase kinase-associated protein 1 OS=Homo sapiens GN=SKP1 PE=1 SV=1	0	29.748	61	7	14	7	4.7	1.414	1.332	1.373	0.457332	591.7	586.4	589.05	2.77015	809.5	781.1
P55039	Developmentally-regulated GTP-binding protein 2 OS=Homo sapiens GN=DRG2 PE=1 SV=1	0	22.641	21	7	14	7	8.88	1.414	1.475	1.4445	0.53057	811.5	784	797.75	2.90187	1109.7	1156.8
B7Z268	Single-stranded DNA binding protein 1, isoform CRA_c OS=Homo sapiens GN=SSBP1 PE=2 SV=1	0	11.775	20	3	7	3	10.1	1.416	1.39	1.403	0.488515	204.8	229.5	217.15	2.33676	280.4	319.2
J3QL71	Secernin-2 OS=Homo sapiens GN=SCRN2 PE=1 SV=1	0	12.004	12	4	5	4	5.68	1.416	1.429	1.4225	0.508429	76.5	73.3	74.9	1.87448	104.8	104.7
V9HW87	Abhydrolase domain containing 14B, isoform CRA_a OS=Homo sapiens GN=HEL-S-299 PE=2 SV=1	0	27.265	44	7	10	7	6.4	1.416	1.38	1.398	0.483364	363.9	356.9	360.4	2.55678	498.5	492.8
A0A024R7X0	ADP-ribosylation factor guanine nucleotide-exchange factor 1(Brefeldin A-inhibited), isoform CRA_a OS=Homo sapiens GN=ARFGEF1 PE=4 SV=1	0	9.168	2	3	3	3	5.85	1.418	1.16	1.289	0.366252	62.2	70.2	66.2	1.82086	85.3	81.4
P14735	Insulin-degrading enzyme OS=Homo sapiens GN=IDE PE=1 SV=4	0	67.627	20	20	33	20	6.61	1.419	1.446	1.4325	0.518535	1401.2	1361.9	1381.55	3.14037	1922.7	1970.1
A8K070	COP9 signalosome complex subunit 1 OS=Homo sapiens GN=GPS1 PE=1 SV=1	0	30.63	18	8	20	1	6.32	1.42	1.493	1.4565	0.542506	508.7	508.3	508.5	2.70629	698.6	759.2
Q13033	Striatin-3 OS=Homo sapiens GN=STRN3 PE=1 SV=3	0	6.618	3	2	2	2	5.36	1.423	0.977	1.2	0.263034	18.6	24.7	21.65	1.33546	25.6	24.1
A0A024R652	Methylenetetrahydrofolate dehydrogenase (NADP+ dependent) 1, methenyltetrahydrofolate cyclohydrolase, formyltetrahydrofolate synthetase, isoform CRA_a OS=Homo sapiens GN=MTHFD1 PE=3 SV=1	0	210.654	47	41	133	1	7.18	1.423	1.05	1.2365	0.306262	64.1	76.2	70.15	1.84603	88.2	80
Q5T9B7	Adenylate kinase isoenzyme 1 OS=Homo sapiens GN=AK1 PE=1 SV=1	0	32.991	35	8	21	8	8.6	1.424	1.361	1.3925	0.477677	1227.7	1258.3	1243	3.09447	1690.5	1713.2
A0A1B0GUI1	Ral GTPase-activating protein subunit alpha-1 OS=Homo sapiens GN=RALGAPA1 PE=1 SV=1	0	5.482	1	2	3	2	6.44	1.425	2.369	1.897	0.92372	9	9.3	9.15	0.961421	12.4	22
A0A0C4DGB5	Calpastatin OS=Homo sapiens GN=CAST PE=1 SV=1	0	127.288	46	28	101	0	5.1	1.425	1.338	1.3815	0.466236	77.7	76.2	76.95	1.88621	107.1	101.9
O95861	3'(2'),5'-bisphosphate nucleotidase 1 OS=Homo sapiens GN=BPNT1 PE=1 SV=1	0	46.785	49	12	18	12	5.69	1.426	1.453	1.4395	0.525568	581.7	563.9	572.8	2.758	802.4	819.3
A0A024R9Y7	Melanoma antigen family D, 2, isoform CRA_a OS=Homo sapiens GN=MAGED2 PE=4 SV=1	0	20.128	17	7	8	7	9.32	1.427	1.154	1.2905	0.36793	222.9	239.8	231.35	2.36427	307.7	276.9
Q9Y4G8	Rap guanine nucleotide exchange factor 2 OS=Homo sapiens GN=RAPGEF2 PE=1 SV=1	0	16.329	5	6	7	6	6.67	1.428	1.416	1.422	0.507921	49.3	45.8	47.55	1.67715	68.1	64.9
E9PCR7	2-oxoglutarate dehydrogenase, mitochondrial OS=Homo sapiens GN=OGDH PE=1 SV=1	0	10.676	4	3	5	3	6.92	1.429	1.468	1.4485	0.53456	68.6	69	68.8	1.83759	94.8	101.3
P61163	Alpha-centractin OS=Homo sapiens GN=ACTR1A PE=1 SV=1	0	44.203	29	9	30	6	6.64	1.43	1.476	1.453	0.539035	1687.2	1717.8	1702.5	3.23109	2333.2	2535.5
P11441	Ubiquitin-like protein 4A OS=Homo sapiens GN=UBL4A PE=1 SV=1	0	24.735	41	6	13	6	8.66	1.436	1.432	1.434	0.520045	225.6	228.6	227.1	2.35622	313.4	327.4
A0A024RAM2	Glutaredoxin (Thioltransferase), isoform CRA_c OS=Homo sapiens GN=GLRX PE=4 SV=1	0	19.78	43	4	9	4	8.09	1.437	1.444	1.4405	0.52657	600	597.7	598.85	2.77732	834	863.1
Q9UNS2	COP9 signalosome complex subunit 3 OS=Homo sapiens GN=COPS3 PE=1 SV=3	0	51.863	26	9	32	9	6.65	1.439	1.389	1.414	0.499782	604.3	676.6	640.45	2.80649	840.9	940.1
A0A024R7L2	HSPC142 protein, isoform CRA_a OS=Homo sapiens GN=HSPC142 PE=4 SV=1	0	6.34	6	2	2	2	4.64	1.441	1.66	1.5505	0.632734	57.6	52.6	55.1	1.74115	80.3	87.3
Q13228	Selenium-binding protein 1 OS=Homo sapiens GN=SELENBP1 PE=1 SV=2	0	191.088	74	28	138	28	6.37	1.441	1.482	1.4615	0.54745	5975.1	5729.7	5852.4	3.76733	8329	8493.8
Q7L5N1	COP9 signalosome complex subunit 6 OS=Homo sapiens GN=COPS6 PE=1 SV=1	0	18.121	28	6	9	6	5.73	1.443	1.431	1.437	0.52306	141.6	159.2	150.4	2.17725	197.6	228
P00918	Carbonic anhydrase 2 OS=Homo sapiens GN=CA2 PE=1 SV=2	0	130.036	73	19	160	19	7.4	1.444	1.462	1.453	0.539035	9448.6	9640.3	9544.45	3.97975	13193.2	14100.1
A0A024RDY0	RAN binding protein 5, isoform CRA_d OS=Homo sapiens GN=RANBP5 PE=4 SV=1	0	121.789	27	23	62	23	4.94	1.445	1.4	1.4225	0.508429	2232.9	2278	2255.45	3.35323	3119.8	3189
Q59EA2	Coronin (Fragment) OS=Homo sapiens PE=2 SV=1	0	71.338	29	16	47	16	8.19	1.446	1.417	1.4315	0.517528	2662.6	2672.6	2667.6	3.42612	3722.9	3787
Q96AG4	Leucine-rich repeat-containing protein 59 OS=Homo sapiens GN=LRRC59 PE=1 SV=1	0	6.555	9	2	3	2	9.57	1.449	1.647	1.548	0.630405	54.3	50.7	52.5	1.72016	76.1	83.5
P38159	RNA-binding motif protein, X chromosome OS=Homo sapiens GN=RBMX PE=1 SV=3	0	36.624	31	13	34	13	10.05	1.45	1.473	1.4615	0.54745	825.8	810.2	818	2.91275	1158.1	1193.7
Q59EL2	COP9 constitutive photomorphogenic homolog subunit 2 variant (Fragment) OS=Homo sapiens PE=2 SV=1	0	44.856	29	13	29	13	5.54	1.453	1.376	1.4145	0.500292	1066	1141.1	1103.55	3.04279	1498.4	1570.7
A0A024R4K3	Malate dehydrogenase OS=Homo sapiens GN=MDH2 PE=2 SV=1	0	67.62	49	13	45	13	8.68	1.455	1.432	1.4435	0.529571	1168.4	1210.1	1189.25	3.07527	1644.2	1733.4
A0A140VK27	Leukotriene A(4) hydrolase OS=Homo sapiens PE=2 SV=1	0	92.813	36	18	37	18	6.18	1.456	1.461	1.4585	0.544485	1555.3	1519.1	1537.2	3.18673	2189.7	2220.4
Q8IW45	ATP-dependent (S)-NAD(P)H-hydrate dehydratase OS=Homo sapiens GN=NAXD PE=1 SV=1	0	6.111	6	2	2	2	8.06	1.458	1.23	1.344	0.426533	33.9	31.5	32.7	1.51455	47.8	38.8
A0A1S5UZ07	Talin-1 OS=Homo sapiens GN=TLN1 PE=2 SV=1	0	461.641	48	103	275	90	6.11	1.458	1.482	1.47	0.555816	8465.8	8511.5	8488.65	3.92884	11941.2	12620.4
B2RD36	cDNA, FLJ96437 OS=Homo sapiens PE=2 SV=1	0	20.716	28	7	16	7	6.79	1.462	1.508	1.485	0.570463	443.3	437.2	440.25	2.6437	626.8	659.6
Q9BQP7	Mitochondrial genome maintenance exonuclease 1 OS=Homo sapiens GN=MGME1 PE=1 SV=1	0	5.419	6	2	2	2	7.68	1.463	1.481	1.472	0.557778	61.7	66.7	64.2	1.80754	87.3	98.8
P14174	Macrophage migration inhibitory factor OS=Homo sapiens GN=MIF PE=1 SV=4	0.002	3.862	26	2	4	2	7.88	1.466	0.709	1.0875	0.121015	61.3	59.8	60.55	1.78211	86.9	42.4
Q9UJW0	Dynactin subunit 4 OS=Homo sapiens GN=DCTN4 PE=1 SV=1	0	23.075	17	6	8	6	7.34	1.467	1.455	1.461	0.546956	253	250.1	251.55	2.40062	358.9	364
V9HW90	Epididymis luminal protein 75 OS=Homo sapiens GN=HEL-75 PE=2 SV=1	0	47.43	39	13	20	13	8.5	1.467	1.446	1.4565	0.542506	588.8	603.7	596.25	2.77543	835.2	873.2
Q9Y263	Phospholipase A-2-activating protein OS=Homo sapiens GN=PLAA PE=1 SV=2	0	63.169	27	18	31	18	6.37	1.467	1.493	1.48	0.565597	994	997.5	995.75	2.99815	1410.7	1489.5
Q8N2A9	cDNA FLJ33579 fis, clone BRAMY2011767, highly similar to Mus musculus mmDNAJA4 mmDj4 OS=Homo sapiens PE=2 SV=1	0	17.533	28	6	7	1	6.35	1.469	1.252	1.3605	0.444137	11.4	11.2	11.3	1.05308	16.2	14
Q2TAA2	Isoamyl acetate-hydrolyzing esterase 1 homolog OS=Homo sapiens GN=IAH1 PE=1 SV=1	0	9.454	15	3	3	3	5.3	1.47	1.62	1.545	0.627607	78.7	72.7	75.7	1.8791	111.9	117.7
P16152	Carbonyl reductase [NADPH] 1 OS=Homo sapiens GN=CBR1 PE=1 SV=3	0	67.101	66	14	24	12	8.32	1.47	1.403	1.4365	0.522558	681.9	698.4	690.15	2.83894	969.2	980.4
X5D8S6	Adenylosuccinate lyase (Fragment) OS=Homo sapiens GN=ADSL PE=2 SV=1	0	56.854	35	14	31	14	7.11	1.47	1.472	1.471	0.556797	1156.8	1168.7	1162.75	3.06549	1644.6	1720.9
Q8WZA9	Immunity-related GTPase family Q protein OS=Homo sapiens GN=IRGQ PE=1 SV=1	0	21.43	15	6	13	6	4.88	1.471	1.665	1.568	0.648926	227.4	233.8	230.6	2.36286	323.6	389.4
E9KL30	Proteasome subunit beta type OS=Homo sapiens PE=2 SV=1	0	25.552	20	6	24	6	7.68	1.474	1.143	1.3085	0.387914	982.8	922	952.4	2.97882	1401.2	1054
P25685	DnaJ homolog subfamily B member 1 OS=Homo sapiens GN=DNAJB1 PE=1 SV=4	0	57.79	42	17	41	16	8.63	1.474	1.588	1.531	0.614474	2515.5	2470.3	2492.9	3.3967	3585.4	3922.9
P29590	Protein PML OS=Homo sapiens GN=PML PE=1 SV=3	0	7.097	3	3	3	3	6.21	1.475	1.581	1.528	0.611645	65.2	77.4	71.3	1.85309	93	122.4
Q12986	Transcriptional repressor NF-X1 OS=Homo sapiens GN=NFX1 PE=1 SV=2	0	16.393	7	5	9	5	8.24	1.477	1.399	1.438	0.524064	78.6	77	77.8	1.89098	112.3	107.7
A0A0A0MR05	Target of rapamycin complex subunit LST8 OS=Homo sapiens GN=MLST8 PE=1 SV=1	0	6.807	12	2	2	2	6.64	1.479	1.096	1.2875	0.364572	9.3	10.6	9.95	0.997823	13.3	11.6
E9KL44	Epididymis tissue sperm binding protein Li 14m OS=Homo sapiens PE=2 SV=1	0	21.377	10	7	8	7	9.04	1.479	1.368	1.4235	0.509442	368.6	387.8	378.2	2.57772	527.2	530.6
B7Z4C8	60S ribosomal protein L31 OS=Homo sapiens GN=RPL31 PE=1 SV=1	0	5.568	12	2	4	2	10.37	1.482	1.377	1.4295	0.515511	125.3	120.3	122.8	2.0892	179.6	165.7
A0A087WSV8	Nucleobindin 2, isoform CRA_b OS=Homo sapiens GN=NUCB2 PE=1 SV=1	0	11.177	11	4	4	4	5.12	1.482	1.423	1.4525	0.538538	97.1	107.1	102.1	2.00903	139.2	152.5
V9HWI3	Cathepsin D (Lysosomal aspartyl peptidase), isoform CRA_a OS=Homo sapiens GN=HEL-S-130P PE=2 SV=1	0	32.946	30	10	19	10	6.54	1.482	1.467	1.4745	0.560226	708.5	712.3	710.4	2.8515	1015.3	1045.1
A0A024R4U3	Tubulin tyrosine ligase-like family, member 12, isoform CRA_a OS=Homo sapiens GN=TTLL12 PE=4 SV=1	0	55.291	29	14	27	14	5.53	1.486	1.326	1.406	0.491597	815.8	830.1	822.95	2.91537	1172.4	1100.6
Q9BQT8	Mitochondrial 2-oxodicarboxylate carrier OS=Homo sapiens GN=SLC25A21 PE=1 SV=1	0	6.463	9	3	3	3	9.51	1.487	1.404	1.4455	0.531569	98.1	102.2	100.15	2.00065	141.1	143.6
A0A024R374	Cathepsin B, isoform CRA_a OS=Homo sapiens GN=CTSB PE=3 SV=1	0	18.753	19	5	8	5	6.3	1.487	1.48	1.4835	0.569005	176	178.8	177.4	2.24895	253.2	264.7
Q96KG9	N-terminal kinase-like protein OS=Homo sapiens GN=SCYL1 PE=1 SV=1	0	14.498	6	4	6	4	6.3	1.488	1.387	1.4375	0.523562	41.7	44.1	42.9	1.63246	60	61.2
A0A0A0MTN0	Cullin-2 OS=Homo sapiens GN=CUL2 PE=1 SV=1	0	42.79	25	18	27	18	6.93	1.488	1.489	1.4885	0.573859	801.8	816.1	808.95	2.90792	1153.9	1215.4
Q9BTE1	Dynactin subunit 5 OS=Homo sapiens GN=DCTN5 PE=1 SV=1	0	4.982	10	2	2	2	8.02	1.489	1.498	1.4935	0.578697	59.8	59.6	59.7	1.77597	86.1	89.3
P30044	Peroxiredoxin-5, mitochondrial OS=Homo sapiens GN=PRDX5 PE=1 SV=4	0	45.43	37	7	17	7	8.7	1.489	1.479	1.484	0.569491	1062.1	1095.8	1078.95	3.033	1529.9	1621.6
Q5T4S7	E3 ubiquitin-protein ligase UBR4 OS=Homo sapiens GN=UBR4 PE=1 SV=1	0	342.166	20	89	153	37	6.04	1.489	1.375	1.432	0.518031	4392.1	4401.4	4396.75	3.64313	6323.3	6054.7
P50579	Methionine aminopeptidase 2 OS=Homo sapiens GN=METAP2 PE=1 SV=1	0	58.363	33	12	28	3	5.82	1.491	1.427	1.459	0.54498	578.9	600.2	589.55	2.77052	834.8	856.6
P15531	Nucleoside diphosphate kinase A OS=Homo sapiens GN=NME1 PE=1 SV=1	0	50.131	57	8	57	1	6.19	1.493	1.274	1.3835	0.468323	194.4	204.8	199.6	2.30016	280.7	261
O60488	Long-chain-fatty-acid--CoA ligase 4 OS=Homo sapiens GN=ACSL4 PE=1 SV=2	0	23.252	14	7	9	6	8.38	1.494	1.451	1.4725	0.558268	186.5	194.8	190.65	2.28024	269.4	282.7
P19474	E3 ubiquitin-protein ligase TRIM21 OS=Homo sapiens GN=TRIM21 PE=1 SV=1	0	24.55	20	10	14	10	6.38	1.498	1.429	1.4635	0.549423	335	324.9	329.95	2.51845	485.4	464.4
Q8IWV7	E3 ubiquitin-protein ligase UBR1 OS=Homo sapiens GN=UBR1 PE=1 SV=1	0	12.88	3	4	4	4	6.01	1.501	1.492	1.4965	0.581592	105	112.2	108.6	2.03583	152.4	167.4
L0R849	Alternative protein EDARADD OS=Homo sapiens GN=EDARADD PE=3 SV=1	0	35.365	19	7	41	2	5.92	1.502	1.547	1.5245	0.608336	103.3	99.7	101.5	2.00647	150.1	154.3
P48735	Isocitrate dehydrogenase [NADP], mitochondrial OS=Homo sapiens GN=IDH2 PE=1 SV=2	0	34.596	28	11	14	11	8.69	1.505	1.69	1.5975	0.675816	293.9	278.5	286.2	2.45667	427.8	470.7
Q16768	Glyceraldehyde 3-phosphate dehydrogenase (Fragment) OS=Homo sapiens GN=GAPD PE=2 SV=1	0	24.204	68	3	15	1	5.08	1.508	1.135	1.3215	0.402176	35.8	40.3	38.05	1.58035	52.2	45.8
Q53GE7	Tetratricopeptide repeat domain 1 variant (Fragment) OS=Homo sapiens PE=2 SV=1	0	8.933	10	3	5	3	4.88	1.513	1.958	1.7355	0.795351	75.9	74.9	75.4	1.87737	111.1	146.6
A0A024QZR3	Protein pelota homolog OS=Homo sapiens GN=hCG_2002731 PE=3 SV=1	0	14.644	10	4	5	4	6.34	1.514	0.954	1.234	0.303342	35.5	51	43.25	1.63599	52	48.7
Q6PCE3	Glucose 1,6-bisphosphate synthase OS=Homo sapiens GN=PGM2L1 PE=1 SV=3	0	65.761	30	17	31	17	7.15	1.514	1.556	1.535	0.618239	957.5	923.1	940.3	2.97327	1402.3	1436.8
Q4F786	Hemoglobin delta Etolia variant (Fragment) OS=Homo sapiens GN=HBD PE=3 SV=1	0	107.773	96	11	1192	1	6.68	1.515	1.103	1.309	0.388465	15.9	16.8	16.35	1.21352	23.3	18.5
Q9Y2J2	Band 4.1-like protein 3 OS=Homo sapiens GN=EPB41L3 PE=1 SV=2	0	21.93	5	6	29	2	5.19	1.516	1.002	1.259	0.332278	66.7	63.1	64.9	1.81224	97.8	63.2
A0A024R930	Proteoglycan 4, isoform CRA_a OS=Homo sapiens GN=PRG4 PE=4 SV=1	0.002	3.529	1	2	3	2	9.5	1.518	1.778	1.648	0.720716	45.5	49.4	47.45	1.67624	66.8	87.9
P22695	Cytochrome b-c1 complex subunit 2, mitochondrial OS=Homo sapiens GN=UQCRC2 PE=1 SV=3	0	43.737	31	12	20	12	8.63	1.519	1.365	1.442	0.528071	762.5	823.2	792.85	2.89919	1120.3	1123.8
A0A1S5UZH5	Mitochondrial thioredoxin OS=Homo sapiens GN=TXN PE=2 SV=1	0	8.434	18	2	4	2	8.47	1.523	1.358	1.4405	0.52657	188.6	207.5	198.05	2.29677	277.9	282
Q9NU22	Midasin OS=Homo sapiens GN=MDN1 PE=1 SV=2	0	5.661	0	2	17	2	5.68	1.523	1.84	1.6815	0.749749	1237.2	1328.3	1282.75	3.10814	1821.9	2444.9
Q7Z478	ATP-dependent RNA helicase DHX29 OS=Homo sapiens GN=DHX29 PE=1 SV=2	0	15.727	4	6	9	6	8.09	1.523	0.88	1.2015	0.264837	9.3	9.9	9.6	0.982271	13.7	8.7
P25786	Proteasome subunit alpha type-1 OS=Homo sapiens GN=PSMA1 PE=1 SV=1	0	72.42	67	16	55	16	6.61	1.524	1.228	1.376	0.46048	2042.1	1972.8	2007.45	3.30264	3009.3	2424.1
O60645	Exocyst complex component 3 OS=Homo sapiens GN=EXOC3 PE=1 SV=2	0	7.729	4	3	5	3	6.11	1.526	1.289	1.4075	0.493135	83.4	91.2	87.3	1.94101	123.1	117.6
Q9GZN8	UPF0687 protein C20orf27 OS=Homo sapiens GN=C20orf27 PE=1 SV=3	0	7.447	20	2	2	2	6.84	1.527	1.234	1.3805	0.465191	37.3	39.9	38.6	1.58659	55.1	49.3
Q8TCD5	5'(3')-deoxyribonucleotidase, cytosolic type OS=Homo sapiens GN=NT5C PE=1 SV=2	0	15.807	25	4	7	4	6.64	1.527	1.584	1.5555	0.637378	285.8	281.6	283.7	2.45286	422.1	446.1
Q9HC36	rRNA methyltransferase 3, mitochondrial OS=Homo sapiens GN=MRM3 PE=1 SV=2	0	6.13	5	2	4	2	8.73	1.529	1.643	1.586	0.665393	11.9	9.7	10.8	1.03342	17.6	15.9
A0A0G2JK23	Large proline-rich protein BAG6 OS=Homo sapiens GN=BAG6 PE=1 SV=1	0	47.611	14	13	21	13	5.6	1.529	1.462	1.4955	0.580628	852.3	859.4	855.85	2.9324	1260.2	1257.2
A0A0D9SF50	Lys-63-specific deubiquitinase BRCC36 OS=Homo sapiens GN=BRCC3 PE=1 SV=1	0	6.008	6	2	3	2	6.2	1.53	1.685	1.6075	0.684819	39	42.4	40.7	1.60959	57.7	71.5
Q53H82	Endoribonuclease LACTB2 OS=Homo sapiens GN=LACTB2 PE=1 SV=2	0	17.4	21	5	8	5	6.8	1.53	1.412	1.471	0.556797	224.3	228.4	226.35	2.35478	331.9	322.5
P14324	Farnesyl pyrophosphate synthase OS=Homo sapiens GN=FDPS PE=1 SV=4	0	34.069	14	7	18	7	6.15	1.532	1.43	1.481	0.566572	333.2	347.7	340.45	2.53205	493.7	497.4
Q96CS3	FAS-associated factor 2 OS=Homo sapiens GN=FAF2 PE=1 SV=2	0	8.268	4	2	6	2	5.62	1.535	1.347	1.441	0.52707	51.2	57.9	54.55	1.73679	76	78
B2R5S3	cDNA, FLJ92597, highly similar to Homo sapiens NFS1 nitrogen fixation 1 (S. cerevisiae) (NFS1), mRNA OS=Homo sapiens PE=2 SV=1	0.001	4.746	4	2	2	2	8.31	1.536	1.403	1.4695	0.555325	54.4	55.6	55	1.74036	80.8	78
Q7L5D6	Golgi to ER traffic protein 4 homolog OS=Homo sapiens GN=GET4 PE=1 SV=1	0	15.333	16	5	9	5	5.41	1.538	1.464	1.501	0.585924	223	233.5	228.25	2.35841	331.7	341.8
Q9BQA1	Methylosome protein 50 OS=Homo sapiens GN=WDR77 PE=1 SV=1	0	27.778	32	7	11	7	5.17	1.538	1.331	1.4345	0.520548	136	152.5	144.25	2.15912	202.3	203.1
Q9NQT8	Kinesin-like protein KIF13B OS=Homo sapiens GN=KIF13B PE=1 SV=2	0	11.076	2	3	4	3	5.88	1.54	2.03	1.785	0.835924	64.2	54.1	59.15	1.77195	95.6	109.8
P08237	ATP-dependent 6-phosphofructokinase, muscle type OS=Homo sapiens GN=PFKM PE=1 SV=2	0	80.196	29	19	47	16	7.99	1.54	1.602	1.571	0.651683	1437.4	1434.4	1435.9	3.15712	2140.8	2298.6
B3KSP9	cDNA FLJ36765 fis, clone 3NB691000191 OS=Homo sapiens PE=2 SV=1	0	17.581	11	5	7	5	6.16	1.542	1.633	1.5875	0.666757	164.4	162.1	163.25	2.21285	245.2	264.7
Q9BYN0	Sulfiredoxin-1 OS=Homo sapiens GN=SRXN1 PE=1 SV=2	0	14.093	44	5	11	5	8.19	1.545	1.469	1.507	0.591679	179.4	189.8	184.6	2.26623	268.1	278.9
Q59G46	Thioredoxin-like 1 variant (Fragment) OS=Homo sapiens PE=2 SV=1	0	49.816	54	10	25	10	4.83	1.555	1.413	1.484	0.569491	414.7	436.2	425.45	2.62885	623.9	616.7
V9HWC9	Superoxide dismutase [Cu-Zn] OS=Homo sapiens GN=HEL-S-44 PE=2 SV=1	0	69.076	87	14	118	14	6.13	1.56	1.487	1.5235	0.60739	3632.8	3739.7	3686.25	3.56658	5481.4	5561.3
A0A1C7CYX9	Dihydropyrimidinase-related protein 2 OS=Homo sapiens GN=DPYSL2 PE=1 SV=1	0	6.436	6	3	3	3	6.35	1.561	1.398	1.4795	0.56511	50.8	51.2	51	1.70757	76.7	71.6
P53602	Diphosphomevalonate decarboxylase OS=Homo sapiens GN=MVD PE=1 SV=1	0	19.828	19	7	9	7	7.23	1.563	1.572	1.5675	0.648465	189.3	192.1	190.7	2.28035	286.1	302.1
O00743	Serine/threonine-protein phosphatase 6 catalytic subunit OS=Homo sapiens GN=PPP6C PE=1 SV=1	0	10.847	13	4	7	4	5.69	1.565	1.191	1.378	0.462576	241.7	244.3	243	2.38561	365.8	291.1
P28070	Proteasome subunit beta type-4 OS=Homo sapiens GN=PSMB4 PE=1 SV=4	0	52.312	34	7	27	7	5.97	1.572	1.162	1.367	0.451013	437.2	402.7	419.95	2.6232	664.7	467.9
O60361	Putative nucleoside diphosphate kinase OS=Homo sapiens GN=NME2P1 PE=5 SV=1	0	31.978	53	7	41	1	8.57	1.579	1.44	1.5095	0.594071	146.1	140.5	143.3	2.15625	223.1	202.4
Q969T9	WW domain-binding protein 2 OS=Homo sapiens GN=WBP2 PE=1 SV=1	0	29.715	39	7	17	7	5.91	1.579	1.578	1.5785	0.658554	613.7	619.5	616.6	2.79	937.5	977.8
P20618	Proteasome subunit beta type-1 OS=Homo sapiens GN=PSMB1 PE=1 SV=2	0	50.629	44	10	24	10	8.13	1.584	1.042	1.313	0.392867	781.1	760.1	770.6	2.88683	1196.6	791.9
E5KSX8	Mitochondrial transcription factor A OS=Homo sapiens PE=4 SV=1	0	10.61	15	5	8	5	9.72	1.589	1.62	1.6045	0.682124	374.5	354.8	364.65	2.56188	575.5	575.1
P28799	Granulins OS=Homo sapiens GN=GRN PE=1 SV=2	0	14.449	11	5	5	5	6.83	1.598	0.527	1.0625	0.0874628	37.4	129.8	83.6	1.92221	57.8	68.4
P28072	Proteasome subunit beta type-6 OS=Homo sapiens GN=PSMB6 PE=1 SV=4	0	17.031	24	5	14	5	4.92	1.608	1.23	1.419	0.504875	479.8	471.8	475.8	2.67742	746	580.4
A8K4W5	cDNA FLJ76813, highly similar to Homo sapiens acetyl-Coenzyme A acetyltransferase 2 (acetoacetyl Coenzyme A thiolase), mRNA OS=Homo sapiens PE=2 SV=1	0	47.832	45	11	31	11	6.92	1.61	1.714	1.662	0.73292	1259.8	1256.3	1258.05	3.0997	1961.7	2153.8
H7BY55	Complement decay-accelerating factor OS=Homo sapiens GN=CD55 PE=1 SV=2	0	18.772	9	6	12	6	8.78	1.614	1.478	1.546	0.62854	284.4	294.9	289.65	2.46187	443.9	436
Q8WYN0	Cysteine protease ATG4A OS=Homo sapiens GN=ATG4A PE=1 SV=1	0	11.724	13	3	5	3	5.05	1.617	1.686	1.6515	0.723777	102.8	109.1	105.95	2.0251	160.8	184
Q96RT1	Erbin OS=Homo sapiens GN=ERBIN PE=1 SV=2	0	5.181	1	2	4	2	5.5	1.618	1.638	1.628	0.703101	27.8	33.4	30.6	1.48572	43.5	54.8
P30084	Enoyl-CoA hydratase, mitochondrial OS=Homo sapiens GN=ECHS1 PE=1 SV=4	0	6.537	9	3	4	3	8.07	1.618	1.676	1.647	0.719841	86.6	78.4	82.5	1.91645	135.5	131.5
O00182	Galectin-9 OS=Homo sapiens GN=LGALS9 PE=1 SV=2	0	18.464	17	5	9	5	9.17	1.621	1.542	1.5815	0.661294	137.1	143.2	140.15	2.14659	215	220.9
A0A024R9D7	2,4-dienoyl CoA reductase 1, mitochondrial, isoform CRA_b OS=Homo sapiens GN=DECR1 PE=4 SV=1	0	38.271	31	10	25	10	9.28	1.628	1.629	1.6285	0.703544	564	568.3	566.15	2.75293	887.8	926.3
Q9BQI3	Eukaryotic translation initiation factor 2-alpha kinase 1 OS=Homo sapiens GN=EIF2AK1 PE=1 SV=2	0	5.002	3	2	2	2	5.99	1.631	1.626	1.6285	0.703544	14.9	18.6	16.75	1.22401	23.5	30.2
Q5JSH3	WD repeat-containing protein 44 OS=Homo sapiens GN=WDR44 PE=1 SV=1	0	75.942	25	18	26	18	5.45	1.632	1.777	1.7045	0.769349	455.3	433	444.15	2.64753	718.5	769.6
Q6FGH9	DNCL1 protein OS=Homo sapiens GN=DNCL1 PE=2 SV=1	0	13.137	45	3	11	2	7.4	1.642	1.71	1.676	0.745022	520	507.5	513.75	2.71075	826	867.9
O15084	Serine/threonine-protein phosphatase 6 regulatory ankyrin repeat subunit A OS=Homo sapiens GN=ANKRD28 PE=1 SV=5	0	9.831	4	3	3	3	6.25	1.643	1.519	1.581	0.660837	12.9	12.4	12.65	1.10209	20.5	18.8
F8VQZ7	Methionine aminopeptidase 2 OS=Homo sapiens GN=METAP2 PE=1 SV=1	0	48.832	33	11	24	2	5.82	1.644	2.224	1.934	0.951588	18.8	13.7	16.25	1.21085	29.9	30.4
K7ESF4	Uncharacterized protein (Fragment) OS=Homo sapiens PE=4 SV=1	0	13.773	11	2	9	1	6.6	1.646	1.364	1.505	0.589763	7.6	10.2	8.9	0.94939	12.1	13.9
Q16715	Pyruvate kinase (Fragment) OS=Homo sapiens PE=3 SV=1	0	126.635	53	25	82	24	7.53	1.652	1.715	1.6835	0.751464	2077.1	2098.4	2087.75	3.31968	3317.8	3598.8
A0A140VKG4	Testis tissue sperm-binding protein Li 81P OS=Homo sapiens PE=2 SV=1	0	55.813	34	13	23	1	4.88	1.655	1.659	1.657	0.728574	628.5	621.7	625.1	2.79595	1005.9	1031.7
Q14997	Proteasome activator complex subunit 4 OS=Homo sapiens GN=PSME4 PE=1 SV=2	0	7.947	2	3	3	3	6.9	1.656	1.855	1.7555	0.811882	31.9	28.9	30.4	1.48287	51.1	53.7
O60232	Sjoegren syndrome/scleroderma autoantigen 1 OS=Homo sapiens GN=SSSCA1 PE=1 SV=1	0	8.044	37	3	3	3	5.24	1.658	2.102	1.88	0.910733	47.2	39.9	43.55	1.63899	75.7	83.9
Q9Y3B3	Transmembrane emp24 domain-containing protein 7 OS=Homo sapiens GN=TMED7 PE=1 SV=2	0	5.343	8	2	5	2	6.89	1.66	1.602	1.631	0.705757	195.1	195.3	195.2	2.29048	313.3	313
Q8WUD1	Ras-related protein Rab-2B OS=Homo sapiens GN=RAB2B PE=1 SV=1	0	41.325	54	9	15	3	7.83	1.664	1.125	1.3945	0.479748	420.1	409.8	414.95	2.618	676.2	461.2
A0A109NGN6	Proteasome subunit alpha type OS=Homo sapiens PE=2 SV=1	0	47.782	55	10	24	10	4.79	1.664	1.216	1.44	0.526069	792.7	752.1	772.4	2.88784	1275.5	914.7
A0A0S2Z4I9	Vasodilator-stimulated phosphoprotein isoform 3 (Fragment) OS=Homo sapiens GN=VASP PE=2 SV=1	0	35.682	41	10	21	1	8.94	1.664	1.649	1.6565	0.728138	29.2	28.7	28.95	1.46165	47	47.4
A0A0S2Z3W7	Nucleotide diphosphatase (Fragment) OS=Homo sapiens GN=ITPA PE=2 SV=1	0	35.093	43	6	11	6	5.66	1.665	1.818	1.7415	0.80033	568.1	542.1	555.1	2.74437	914.7	985.7
Q05DB4	HEBP2 protein (Fragment) OS=Homo sapiens GN=HEBP2 PE=2 SV=1	0	15.471	22	4	7	4	5.38	1.668	1.557	1.6125	0.689299	186	185	185.5	2.26834	300.1	288.1
O43707	Alpha-actinin-4 OS=Homo sapiens GN=ACTN4 PE=1 SV=2	0	46.174	21	15	21	15	5.44	1.67	1.747	1.7085	0.77273	330.5	327.1	328.8	2.51693	533.7	571.5
A0A0K0K1K7	6-phosphogluconolactonase, isoform CRA_b OS=Homo sapiens GN=HEL-S-304 PE=2 SV=1	0	34.388	41	8	20	8	6.05	1.674	1.674	1.674	0.7433	747.6	763.6	755.6	2.87829	1210.4	1278.7
A0A024RA52	Proteasome subunit alpha type OS=Homo sapiens GN=PSMA2 PE=1 SV=1	0	40.328	36	5	21	5	7.43	1.676	1.096	1.386	0.470927	718.1	711.4	714.75	2.85415	1164.1	779.8
P54725	UV excision repair protein RAD23 homolog A OS=Homo sapiens GN=RAD23A PE=1 SV=1	0	68.126	45	12	81	10	4.58	1.678	1.648	1.663	0.733788	1358.8	1385.3	1372.05	3.13737	2205.9	2283.1
P46734	Dual specificity mitogen-activated protein kinase kinase 3 OS=Homo sapiens GN=MAP2K3 PE=1 SV=2	0	49.94	37	13	25	13	7.43	1.678	1.3	1.489	0.574344	612.4	643.1	627.75	2.79779	994.1	836.5
A0A024R9H2	Heat-responsive protein 12, isoform CRA_a OS=Homo sapiens GN=HRSP12 PE=4 SV=1	0	15.94	47	4	7	4	8.68	1.679	1.762	1.7205	0.782828	272.2	260.3	266.25	2.42529	442	458.8
P21399	Cytoplasmic aconitate hydratase OS=Homo sapiens GN=ACO1 PE=1 SV=3	0	54.706	22	17	30	17	6.68	1.68	1.682	1.681	0.74932	696.6	696.7	696.65	2.84301	1131.9	1171.9
Q6IAN0	Dehydrogenase/reductase SDR family member 7B OS=Homo sapiens GN=DHRS7B PE=1 SV=2	0.001	4.338	6	2	2	2	9.55	1.682	2.116	1.899	0.92524	13.4	11.6	12.5	1.09691	21.8	24.5
Q13596	Sorting nexin-1 OS=Homo sapiens GN=SNX1 PE=1 SV=3	0	13.794	7	3	5	2	5.15	1.682	1.006	1.344	0.426533	40.2	40.7	40.45	1.60692	65.4	41
A0A1W2PRQ0	Protein FAM49B OS=Homo sapiens GN=FAM49B PE=1 SV=1	0	36.063	41	7	16	1	8.43	1.682	1.624	1.653	0.725087	165.6	168.1	166.85	2.22233	269.4	273
A8K5A4	cDNA FLJ76826, highly similar to Homo sapiens ceruloplasmin (ferroxidase) (CP), mRNA OS=Homo sapiens PE=2 SV=1	0	12.797	4	4	9	4	5.74	1.687	1.761	1.724	0.78576	381.6	430.9	406.25	2.60879	622.5	758.8
O75390	Citrate synthase, mitochondrial OS=Homo sapiens GN=CS PE=1 SV=2	0	22.012	14	6	9	5	8.32	1.687	1.753	1.72	0.782409	179.8	187.4	183.6	2.26387	293.4	328.5
P12829	Myosin light chain 4 OS=Homo sapiens GN=MYL4 PE=1 SV=3	0	52.999	65	12	28	12	5.03	1.692	1.712	1.702	0.767231	1006.9	1019.5	1013.2	3.0057	1647.7	1746.1
Q5QJ74	Tubulin-specific chaperone cofactor E-like protein OS=Homo sapiens GN=TBCEL PE=1 SV=2	0	27.316	24	10	13	10	5.38	1.699	1.651	1.675	0.744161	335.8	330.5	333.15	2.52264	551.8	545.9
P30260	Cell division cycle protein 27 homolog OS=Homo sapiens GN=CDC27 PE=1 SV=2	0.001	4.438	2	2	2	2	7.02	1.701	2.228	1.9645	0.974162	9.3	7.6	8.45	0.926857	15.3	16.9
A0A161I202	Lactoferrin OS=Homo sapiens GN=LTF PE=2 SV=1	0.002	3.797	2	2	3	2	8.18	1.708	1.683	1.6955	0.761711	47.4	52.8	50.1	1.69984	78.3	88.9
Q8IZI0	Hemoglobin beta chain variant Hb-I_Toulouse (Fragment) OS=Homo sapiens GN=HBB PE=3 SV=1	0	142.268	100	13	1892	1	5.71	1.711	6.149	3.93	1.97453	13.9	151.9	82.9	1.91855	23	934.1
Q5SZW8	T-complex protein 1 subunit gamma (Fragment) OS=Homo sapiens GN=CCT3 PE=1 SV=1	0	27.383	26	8	21	1	5.44	1.715	1.741	1.728	0.789103	86.5	78.8	82.65	1.91724	143.5	137.3
P10644	cAMP-dependent protein kinase type I-alpha regulatory subunit OS=Homo sapiens GN=PRKAR1A PE=1 SV=1	0	53.986	33	12	27	8	5.35	1.728	1.692	1.71	0.773996	782.6	784.3	783.45	2.89401	1307.6	1327.2
B4E2P4	cDNA FLJ58474, highly similar to Xaa-Pro aminopeptidase 1 (EC 3.4.11.9) OS=Homo sapiens PE=2 SV=1	0	16.768	12	4	9	1	6.3	1.734	1.431	1.5825	0.662205	24.5	25.9	25.2	1.4014	41.1	37
B2R8N1	cDNA, FLJ93976, highly similar to Homo sapiens COP9 homolog (COP9), mRNA OS=Homo sapiens PE=2 SV=1	0	10.878	24	3	3	3	5.38	1.735	1.39	1.5625	0.643856	21.1	27.8	24.45	1.38828	35.4	38.6
P49721	Proteasome subunit beta type-2 OS=Homo sapiens GN=PSMB2 PE=1 SV=1	0	28.281	37	8	16	8	7.02	1.735	1.311	1.523	0.606916	681.5	673.7	677.6	2.83097	1143.8	883.8
P06703	Protein S100-A6 OS=Homo sapiens GN=S100A6 PE=1 SV=1	0	15.124	33	6	67	6	5.48	1.736	1.809	1.7725	0.825786	4338.2	4208.2	4273.2	3.63075	7284.7	7613.5
Q92905	COP9 signalosome complex subunit 5 OS=Homo sapiens GN=COPS5 PE=1 SV=4	0	20.039	19	5	11	5	6.54	1.74	1.699	1.7195	0.781989	614.6	592.4	603.5	2.78068	1034.2	1006.8
P38117	Electron transfer flavoprotein subunit beta OS=Homo sapiens GN=ETFB PE=1 SV=3	0	22.43	34	7	13	7	8.1	1.742	1.635	1.6885	0.755742	280.8	289.5	285.15	2.45507	473	473.3
Q00796	Sorbitol dehydrogenase OS=Homo sapiens GN=SORD PE=1 SV=4	0	38.736	48	11	24	11	7.97	1.743	1.664	1.7035	0.768502	653.4	672.6	663	2.82151	1101.5	1119.7
P25788	Proteasome subunit alpha type-3 OS=Homo sapiens GN=PSMA3 PE=1 SV=2	0	49.888	39	13	37	13	5.33	1.747	1.248	1.4975	0.582556	1200	1143.8	1171.9	3.06889	2027.2	1428
P49448	Glutamate dehydrogenase 2, mitochondrial OS=Homo sapiens GN=GLUD2 PE=1 SV=2	0	21.736	13	7	10	2	8.46	1.75	2.015	1.8825	0.91265	28.3	25.9	27.1	1.43297	47.9	52.3
Q59EF6	Calpain 2, large [catalytic] subunit variant (Fragment) OS=Homo sapiens PE=2 SV=1	0	20.24	11	7	9	7	5.06	1.751	2.782	2.2665	1.18047	157.5	167.4	162.45	2.21072	266.7	465.9
Q9C0C9	(E3-independent) E2 ubiquitin-conjugating enzyme OS=Homo sapiens GN=UBE2O PE=1 SV=3	0	103.871	25	26	54	26	5.12	1.77	1.795	1.7825	0.833902	1540.7	1503.4	1522.05	3.18243	2637.4	2699.3
Q5VWZ2	Lysophospholipase-like protein 1 OS=Homo sapiens GN=LYPLAL1 PE=1 SV=3	0	12.389	13	3	5	3	7.84	1.773	1.618	1.6955	0.761711	324.7	318.7	321.7	2.50745	556.9	515.9
G3V5N8	Zinc finger FYVE domain-containing protein 1 OS=Homo sapiens GN=ZFYVE1 PE=1 SV=1	0	23.719	10	6	13	6	7.55	1.774	1.692	1.733	0.793272	297.1	266.1	281.6	2.44963	509.9	450.5
B4E0C4	Poly [ADP-ribose] polymerase OS=Homo sapiens PE=2 SV=1	0	8.519	5	3	3	3	5.02	1.777	1.963	1.87	0.903038	28.1	24.2	26.15	1.41747	48.3	47.6
J3KQ48	Peptidyl-tRNA hydrolase 2, mitochondrial OS=Homo sapiens GN=PTRH2 PE=1 SV=1	0	5.151	21	2	2	2	8.73	1.778	1.34	1.559	0.640621	54.6	67.9	61.25	1.78711	93.9	91
A0A0D9SEY1	Mitogen-activated protein kinase kinase kinase kinase 4 OS=Homo sapiens GN=MAP4K4 PE=1 SV=1	0	9.514	4	3	6	3	7.58	1.78	1.363	1.5715	0.652142	23	25.2	24.1	1.38202	39.6	34.3
A0A024R0T1	Short-chain dehydrogenase/reductase, isoform CRA_b OS=Homo sapiens GN=MGC4172 PE=3 SV=1	0	22.634	30	7	9	7	6.64	1.784	1.86	1.822	0.865523	298.2	286.1	292.15	2.46561	514.5	532.5
Q15813	Tubulin-specific chaperone E OS=Homo sapiens GN=TBCE PE=1 SV=1	0	23.029	16	9	14	9	6.76	1.788	1.69	1.739	0.798258	317.8	331.4	324.6	2.51135	549.6	560.2
P63151	Serine/threonine-protein phosphatase 2A 55 kDa regulatory subunit B alpha isoform OS=Homo sapiens GN=PPP2R2A PE=1 SV=1	0	16.914	15	6	6	6	6.2	1.802	1.68	1.741	0.799916	136.3	145.3	140.8	2.1486	237.5	244.3
P27708	CAD protein OS=Homo sapiens GN=CAD PE=1 SV=3	0	109.559	21	34	50	34	6.46	1.802	1.785	1.7935	0.842778	965.5	1020	992.75	2.99684	1682.4	1820.9
P68104	Elongation factor 1-alpha 1 OS=Homo sapiens GN=EEF1A1 PE=1 SV=1	0	92.795	50	18	59	7	9.01	1.805	1.81	1.8075	0.853996	3011.9	3019.6	3015.75	3.4794	5257.1	5467.4
B4E1J2	cDNA FLJ54229 OS=Homo sapiens PE=2 SV=1	0	57.317	39	13	24	1	4.82	1.813	1.6	1.7065	0.77104	81	80.3	80.65	1.9066	142	128.6
P02749	Beta-2-glycoprotein 1 OS=Homo sapiens GN=APOH PE=1 SV=3	0	4.907	5	2	4	2	7.97	1.816	1.734	1.775	0.827819	117.5	134.2	125.85	2.09985	206.4	232.7
B4DIV8	cDNA FLJ56402, highly similar to Tripeptidyl-peptidase 1 (EC 3.4.14.9) OS=Homo sapiens PE=2 SV=1	0	12.916	10	4	8	4	6.65	1.819	1.887	1.853	0.889863	76.3	69.4	72.85	1.86243	134.2	130.9
B4E259	cDNA FLJ59607, moderately similar to D-dopachrome decarboxylase (EC 4.1.1.84) OS=Homo sapiens PE=2 SV=1	0	9.587	18	4	5	1	8.22	1.828	1.166	1.497	0.582074	385.8	385.4	385.6	2.58614	682	449.5
A0A0S2Z410	Hydroxysteroid dehydrogenase 10 isoform 1 (Fragment) OS=Homo sapiens GN=HSD17B10 PE=2 SV=1	0	36.259	40	7	14	7	7.78	1.844	1.719	1.7815	0.833092	152.7	161.7	157.2	2.19645	272.4	278
E5RIF9	Carbonic anhydrase 1 (Fragment) OS=Homo sapiens GN=CA1 PE=1 SV=1	0	86.697	93	12	209	1	6.25	1.844	1.518	1.681	0.74932	75.2	83.7	79.45	1.90009	134.1	127
A0A0M4G3H8	Amylo-alpha-1, 6-glucosidase, 4-alpha-glucanotransferaseprovided OS=Homo sapiens GN=AGL PE=4 SV=1	0	32.031	8	11	16	11	6.8	1.847	1.633	1.74	0.799087	215.3	233.4	224.35	2.35093	384.6	381.3
Q8IUR7	Armadillo repeat-containing protein 8 OS=Homo sapiens GN=ARMC8 PE=1 SV=2	0	5.142	3	2	2	2	6.73	1.85	2.051	1.9505	0.963844	86	80.1	83.05	1.91934	153.9	164.4
F8W031	Uncharacterized protein (Fragment) OS=Homo sapiens PE=1 SV=1	0	9.923	13	3	4	2	7.01	1.854	1.457	1.6555	0.727267	70	70.9	70.45	1.84788	125.5	103.3
A0A140VJX1	Testicular tissue protein Li 198 OS=Homo sapiens PE=2 SV=1	0	66.51	32	13	34	13	8.85	1.86	1.985	1.9225	0.942984	820.3	788.5	804.4	2.90547	1475.6	1565.8
A0A0C4DFU2	Superoxide dismutase OS=Homo sapiens GN=SOD2 PE=1 SV=1	0	19.647	23	5	12	5	8.25	1.867	1.682	1.7745	0.827413	310	293.7	301.85	2.47979	559.7	494.3
A0A1W2PPJ5	Protein cereblon OS=Homo sapiens GN=CRBN PE=1 SV=1	0	5.364	3	2	2	2	5.85	1.886	1.683	1.7845	0.83552	31.3	35.6	33.45	1.5244	57.1	60
P28074	Proteasome subunit beta type-5 OS=Homo sapiens GN=PSMB5 PE=1 SV=3	0	44.312	37	9	24	9	6.92	1.897	1.151	1.524	0.607863	750.3	787.5	768.9	2.88587	1376.5	906.7
Q8IXJ6	NAD-dependent protein deacetylase sirtuin-2 OS=Homo sapiens GN=SIRT2 PE=1 SV=2	0	23.703	23	6	8	6	5.36	1.899	1.657	1.778	0.830255	136.7	138.4	137.55	2.13846	251.1	229.5
P11177	Pyruvate dehydrogenase E1 component subunit beta, mitochondrial OS=Homo sapiens GN=PDHB PE=1 SV=3	0.001	4.722	6	2	3	2	6.65	1.907	1.78	1.8435	0.882447	19.3	20.2	19.75	1.29557	35.6	35.9
P49327	Fatty acid synthase OS=Homo sapiens GN=FASN PE=1 SV=3	0	360.925	42	82	209	82	6.44	1.908	1.86	1.884	0.913799	5839.7	5990.5	5915.1	3.77196	10779	11146.8
P25789	Proteasome subunit alpha type-4 OS=Homo sapiens GN=PSMA4 PE=1 SV=1	0	47.125	43	12	33	12	7.72	1.909	1.169	1.539	0.621993	1037.2	1002	1019.6	3.00843	1915.2	1171.6
A0A024R7J0	Protein kinase, cAMP-dependent, catalytic, alpha, isoform CRA_c OS=Homo sapiens GN=PRKACA PE=3 SV=1	0	33.114	20	7	12	7	8.79	1.925	1.999	1.962	0.972325	148.3	144.8	146.55	2.16599	276.1	289.6
P30711	Glutathione S-transferase theta-1 OS=Homo sapiens GN=GSTT1 PE=1 SV=4	0	13.882	25	5	6	5	7.49	1.944	1.854	1.899	0.92524	502.6	526.1	514.35	2.71126	944.9	975.6
L0R6Q1	SLC35A4 upstream open reading frame protein OS=Homo sapiens GN=SLC35A4 PE=3 SV=1	0	5.503	30	2	2	2	8.1	1.951	1.36	1.6555	0.727267	88.3	118.4	103.35	2.01431	166.6	161.1
A0A024QZ09	OTU domain containing 5, isoform CRA_d OS=Homo sapiens GN=OTUD5 PE=4 SV=1	0	20.376	14	6	8	6	6.54	1.964	1.15	1.557	0.638769	7	10.1	8.55	0.931966	13.3	11.6
Q9P0J7	E3 ubiquitin-protein ligase KCMF1 OS=Homo sapiens GN=KCMF1 PE=1 SV=2	0	20.53	24	5	8	5	5.66	1.967	1.155	1.561	0.642471	155	150.4	152.7	2.18384	294.9	173.8
G3V4T6	Maleylacetoacetate isomerase OS=Homo sapiens GN=GSTZ1 PE=1 SV=1	0	8.19	14	3	4	3	7.18	1.976	2.399	2.1875	1.12928	42.6	41.9	42.25	1.62583	81.4	100.6
F6UJY1	Putative hydroxypyruvate isomerase OS=Homo sapiens GN=HYI PE=1 SV=1	0.001	4.576	7	2	3	2	6.09	1.979	1.227	1.603	0.680774	15.1	25.7	20.4	1.30963	28.9	31.5
A0A024R9B8	Plasma glutamate carboxypeptidase, isoform CRA_a OS=Homo sapiens GN=PGCP PE=4 SV=1	0.001	4.831	4	2	4	2	6.18	1.983	2.022	2.0025	1.0018	114	118.5	116.25	2.06539	218.7	239.6
Q8N3F0	Maturin OS=Homo sapiens GN=MTURN PE=1 SV=2	0	6.555	19	2	5	2	4.17	1.985	2.102	2.0435	1.03104	125.7	127.8	126.75	2.10295	241.3	268.6
A0A0K0K1K4	Proteasome subunit alpha type OS=Homo sapiens GN=HEL-S-276 PE=2 SV=1	0	59.464	54	11	34	11	8.46	1.987	1.279	1.633	0.707525	1906.2	1860.7	1883.45	3.27495	3663.2	2379.6
Q9BXD5	N-acetylneuraminate lyase OS=Homo sapiens GN=NPL PE=1 SV=1	0	33.813	28	9	16	9	5.57	1.993	2.121	2.057	1.04054	430.9	413.2	422.05	2.62536	830.7	876.7
Q9P1Z2	Calcium-binding and coiled-coil domain-containing protein 1 OS=Homo sapiens GN=CALCOCO1 PE=1 SV=2	0	48.633	24	13	19	13	4.82	1.995	2.007	2.001	1.00072	262.6	260.7	261.65	2.41772	506.6	523.5
P49593	Protein phosphatase 1F OS=Homo sapiens GN=PPM1F PE=1 SV=3	0	6.509	8	2	2	2	5.1	2.006	1.285	1.6455	0.718526	8.3	13.4	10.85	1.03543	16.1	17.2
A0A1B0GTW1	Tight junction protein ZO-2 OS=Homo sapiens GN=TJP2 PE=1 SV=1	0.002	3.418	2	2	2	2	8.19	2.024	2.056	2.04	1.02857	14	13.4	13.7	1.13672	27.4	27.5
A0A0A0MSS8	Aldo-keto reductase family 1 member C3 OS=Homo sapiens GN=AKR1C3 PE=1 SV=1	0	39.075	26	8	20	3	7.94	2.027	2.015	2.021	1.01507	1280.4	1334.6	1307.5	3.11644	2509.7	2689.7
Q96IV0	Peptide-N(4)-(N-acetyl-beta-glucosaminyl)asparagine amidase OS=Homo sapiens GN=NGLY1 PE=1 SV=1	0	7.625	4	3	3	3	6.89	2.029	1.741	1.885	0.914565	61	66.5	63.75	1.80448	119.7	115.8
J3KR97	Tubulin-specific chaperone D OS=Homo sapiens GN=TBCD PE=1 SV=1	0	27.792	10	10	15	10	6.34	2.043	2.09	2.0665	1.04719	248.9	245.2	247.05	2.39278	491.7	512.6
P19623	Spermidine synthase OS=Homo sapiens GN=SRM PE=1 SV=1	0	43.322	50	11	17	11	5.49	2.051	1.981	2.016	1.0115	244.9	243.7	244.3	2.38792	485.9	483.1
B3KMQ6	cDNA FLJ12172 fis, clone MAMMA1000684, highly similar to Opioid growth factor receptor OS=Homo sapiens PE=2 SV=1	0	8.648	8	3	7	3	4.84	2.052	1.317	1.6845	0.75232	19	23.8	21.4	1.33041	37.7	31.3
Q6FGU2	DTYMK protein (Fragment) OS=Homo sapiens GN=DTYMK PE=2 SV=1	0	22.514	34	8	11	8	8.27	2.054	1.965	2.0095	1.00684	383.1	385.5	384.3	2.58467	761.2	757.7
V9HW77	Epididymis luminal protein 211 OS=Homo sapiens GN=HEL-211 PE=2 SV=1	0	75.151	51	12	34	12	5.59	2.054	2.148	2.101	1.07108	930.9	918.8	924.85	2.96607	1849	1974.3
A0A0S2Z4G8	Tropomyosin 3 isoform 2 OS=Homo sapiens GN=TPM3 PE=2 SV=1	0	68.807	45	14	67	1	4.72	2.085	1.827	1.956	0.967906	92.5	103.6	98.05	1.99145	186.5	189.4
K7ELP0	Tropomyosin alpha-4 chain (Fragment) OS=Homo sapiens GN=TPM4 PE=1 SV=1	0	14.735	49	4	7	1	5.01	2.113	2.108	2.1105	1.07758	118	117.5	117.75	2.07096	241.1	247.7
P16930	Fumarylacetoacetase OS=Homo sapiens GN=FAH PE=1 SV=2	0	45.462	33	11	22	11	6.95	2.119	1.514	1.8165	0.861161	1096.6	1075.8	1086.2	3.03591	2247.4	1629.5
A0A0A0MT60	Peptidylprolyl isomerase (Fragment) OS=Homo sapiens GN=FKBP15 PE=1 SV=1	0	27.135	6	7	10	7	5.21	2.152	1.283	1.7175	0.78031	168.8	168.7	168.75	2.22724	351.4	216.5
A0A024RC24	Impact homolog (Mouse), isoform CRA_c OS=Homo sapiens GN=IMPACT PE=4 SV=1	0	13.224	16	4	6	4	4.97	2.156	2.056	2.106	1.07451	16.4	18.7	17.55	1.24428	34.2	38.4
Q86VR2	Reticulophagy regulator 3 OS=Homo sapiens GN=RETREG3 PE=1 SV=1	0	5.426	5	2	3	2	4.97	2.164	3.055	2.6095	1.38377	9.7	8.2	8.95	0.951823	20.3	25
A0A087X117	Nodal modulator 1 OS=Homo sapiens GN=NOMO1 PE=1 SV=1	0	6.117	2	2	4	2	5.85	2.178	1.232	1.705	0.769772	17.8	20.8	19.3	1.28556	37.5	25.6
Q58WW2	DDB1- and CUL4-associated factor 6 OS=Homo sapiens GN=DCAF6 PE=1 SV=1	0	27.014	10	6	12	6	5.27	2.214	2.169	2.1915	1.13192	36.7	33.3	35	1.54407	78.6	72.3
A8K940	cDNA FLJ77630, highly similar to Homo sapiens BPY2 interacting protein 1, mRNA OS=Homo sapiens PE=1 SV=1	0	24.007	10	8	14	8	7.3	2.221	2.014	2.1175	1.08236	156.2	167.8	162	2.20952	335.6	338
Q13501	Sequestosome-1 OS=Homo sapiens GN=SQSTM1 PE=1 SV=1	0	18.511	12	3	7	3	5.22	2.222	2.045	2.1335	1.09322	71.1	80.9	76	1.88081	152.8	165.4
P22830	Ferrochelatase, mitochondrial OS=Homo sapiens GN=FECH PE=1 SV=2	0	50.306	35	12	32	12	8.73	2.226	2.166	2.196	1.13488	676	664.4	670.2	2.8262	1455.1	1439.6
P05771	Protein kinase C beta type OS=Homo sapiens GN=PRKCB PE=1 SV=4	0	75.682	37	20	46	14	7.01	2.226	2.086	2.156	1.10836	957.5	931.1	944.3	2.97511	2061.7	1942.8
P49720	Proteasome subunit beta type-3 OS=Homo sapiens GN=PSMB3 PE=1 SV=2	0	29.163	35	5	10	5	6.55	2.246	1.261	1.7535	0.810237	254.8	248.6	251.7	2.40088	553.4	313.6
G3V5Z7	Proteasome subunit alpha type OS=Homo sapiens GN=PSMA6 PE=1 SV=1	0	61.596	57	14	35	14	6.76	2.26	1.275	1.7675	0.82171	1434.1	1326.1	1380.1	3.13991	3134.2	1691.1
Q86YL2	Hemoglobin alpha-1 chain (Fragment) OS=Homo sapiens GN=HBA1 PE=3 SV=1	0	146.95	92	8	859	1	8.24	2.267	0.756	1.5115	0.595981	28.5	28	28.25	1.45102	62.5	21.2
Q6N0B1	Succinate-CoA ligase subunit beta (Fragment) OS=Homo sapiens GN=DKFZp686D0880 PE=2 SV=1	0	5.763	4	2	2	2	6.67	2.288	1.528	1.908	0.932061	12.2	17.3	14.75	1.16879	27	26.4
Q8N370	Large neutral amino acids transporter small subunit 4 OS=Homo sapiens GN=SLC43A2 PE=1 SV=1	0	20.272	5	4	13	4	7.94	2.303	2.269	2.286	1.19283	242.4	239.9	241.15	2.38229	539.9	544.7
P53597	Succinate--CoA ligase [ADP/GDP-forming] subunit alpha, mitochondrial OS=Homo sapiens GN=SUCLG1 PE=1 SV=4	0.001	4.31	5	2	3	2	8.79	2.308	2.427	2.3675	1.24336	100.7	101.4	101.05	2.00454	224.8	246.2
C9JZG2	Trifunctional purine biosynthetic protein adenosine-3 (Fragment) OS=Homo sapiens GN=GART PE=1 SV=1	0	32.064	64	6	21	1	8.5	2.319	1.537	1.928	0.947105	26.3	32.7	29.5	1.46982	59	50.2
P13929	Beta-enolase OS=Homo sapiens GN=ENO3 PE=1 SV=5	0	32.238	16	5	23	1	7.71	2.364	2.201	2.2825	1.19061	52.3	50.5	51.4	1.71096	119.6	111.2
Q8N122	Regulatory-associated protein of mTOR OS=Homo sapiens GN=RPTOR PE=1 SV=1	0	7.176	4	4	4	4	6.89	2.368	1.756	2.062	1.04404	17.2	24.4	20.8	1.31806	39.4	42.8
M0R0P8	Unconventional myosin-IXb OS=Homo sapiens GN=MYO9B PE=1 SV=1	0.001	4.622	1	2	2	2	8.78	2.395	2.219	2.307	1.20602	48.3	52.3	50.3	1.70157	111.9	116.1
Q9Y6M5	Zinc transporter 1 OS=Homo sapiens GN=SLC30A1 PE=1 SV=3	0	23.567	14	5	10	5	6.48	2.397	2.19	2.2935	1.19755	151.6	156.7	154.15	2.18794	351.4	343.3
Q9UNE7	E3 ubiquitin-protein ligase CHIP OS=Homo sapiens GN=STUB1 PE=1 SV=2	0	6.459	7	2	2	2	5.87	2.398	1.945	2.1715	1.11869	17.2	13.5	15.35	1.18611	39.9	26.2
A8K8B0	cDNA FLJ76434, highly similar to Homo sapiens protein phosphatase 2 (formerly 2A), regulatory subunit A (PR 65), beta isoform (PPP2R1B), transcript variant 2, mRNA OS=Homo sapiens PE=2 SV=1	0	32.789	18	10	22	5	5.1	2.439	2.51	2.4745	1.30714	162.7	159.1	160.9	2.20656	383.8	399.4
Q16610	Extracellular matrix protein 1 OS=Homo sapiens GN=ECM1 PE=1 SV=2	0	6.62	5	2	2	2	6.71	2.454	2.263	2.3585	1.23787	52.7	53.4	53.05	1.72469	125.1	120.9
P13804	Electron transfer flavoprotein subunit alpha, mitochondrial OS=Homo sapiens GN=ETFA PE=1 SV=1	0	8.432	11	2	3	2	8.38	2.552	2.497	2.5245	1.336	98.9	98.7	98.8	1.99476	244.1	246.6
Q5W0V3	Protein FAM160B1 OS=Homo sapiens GN=FAM160B1 PE=1 SV=1	0	7.823	4	3	5	3	5.29	2.576	1.439	2.0075	1.0054	6.1	10.5	8.3	0.919078	15.2	15.1
V9HWA9	Epididymis secretory sperm binding protein Li 62p OS=Homo sapiens GN=HEL-S-62p PE=2 SV=1	0	9.882	2	4	6	4	6.4	2.618	2.992	2.805	1.488	66.9	69.5	68.2	1.83378	169.4	207.9
Q04828	Aldo-keto reductase family 1 member C1 OS=Homo sapiens GN=AKR1C1 PE=1 SV=1	0	27.18	17	6	15	1	7.88	2.619	2.726	2.6725	1.41819	59.7	58.7	59.2	1.77232	151.2	160
Q9Y5S1	Transient receptor potential cation channel subfamily V member 2 OS=Homo sapiens GN=TRPV2 PE=1 SV=1	0	13.625	8	5	6	5	5.83	2.638	3.015	2.8265	1.49902	56.9	57.3	57.1	1.75664	145.2	172.8
Q16658	Fascin OS=Homo sapiens GN=FSCN1 PE=1 SV=3	0	71.482	41	17	38	17	7.24	2.727	2.665	2.696	1.43082	970.3	989.3	979.8	2.99114	2559.2	2637.1
Q549J4	Erythroid associated factor OS=Homo sapiens GN=ERAF PE=2 SV=1	0	23.049	42	4	75	4	5	3.017	3.165	3.091	1.62807	846.2	829.6	837.9	2.92319	2468.9	2626.1
B2R694	Terpene cyclase/mutase family member OS=Homo sapiens PE=2 SV=1	0.001	4.328	3	2	2	2	6.61	3.128	1.438	2.283	1.19093	16	33.6	24.8	1.39445	48.4	48.3
P13640	Metallothionein-1G OS=Homo sapiens GN=MT1G PE=1 SV=2	0	10.216	32	2	9	2	7.96	3.168	0.85	2.009	1.00648	127.9	133.7	130.8	2.11661	391.9	113.7
Q9BY89	Uncharacterized protein KIAA1671 OS=Homo sapiens GN=KIAA1671 PE=1 SV=2	0	5.856	2	2	3	2	8.47	3.193	3.213	3.203	1.67942	53.3	53.4	53.35	1.72713	164.6	171.6
K7ENT6	Tropomyosin alpha-4 chain (Fragment) OS=Homo sapiens GN=TPM4 PE=1 SV=1	0	44.059	56	13	36	3	4.61	3.243	3.501	3.372	1.7536	208.5	211	209.75	2.3217	653.9	738.9
Q9UJC5	SH3 domain-binding glutamic acid-rich-like protein 2 OS=Homo sapiens GN=SH3BGRL2 PE=1 SV=2	0	5.461	26	2	2	2	6.71	3.648	0.769	2.2085	1.14307	32	30.4	31.2	1.49415	112.9	23.4
A8K9T2	cDNA FLJ78744, highly similar to Homo sapiens WD repeat domain 23 (WDR23), transcript variant 1, mRNA OS=Homo sapiens PE=2 SV=1	0	14.102	10	4	10	4	6.46	3.773	1.041	2.407	1.26724	37.6	54.7	46.15	1.66417	137.2	57
E1NZA1	Peroxisome proliferator activated receptor interacting complex protein OS=Homo sapiens GN=PRIC295 PE=2 SV=1	0	4.879	1	2	3	2	7.43	4.332	4.523	4.4275	2.14649	10	9.9	9.95	0.997823	41.9	44.7
D9YZU7	Globin B3 OS=Homo sapiens GN=HBE1 PE=3 SV=1	0	41.949	59	9	337	6	8.63	5.722	5.299	5.5105	2.46218	166.2	181.1	173.65	2.23967	919.8	959.9
A0A087X111	G antigen 13 OS=Homo sapiens GN=GAGE13 PE=4 SV=1	0	9.955	30	2	6	2	4.22	100	6.784	53.392	5.73855		2.8	2.8	0.447158	20.4	19

## Sheet: Membrane Cytoskeletal Proteins 
Accession	Description	Cellular Component	Gene ID	Accession	Abundance Ratio: (5x null A) / (UT-A)	Abundance Ratio: (5x null B) / (UT-B)	Average Abundance Ratio	Log2 Av Abundance ratio	Abundance: F1: 126, Sample, UT-A	Abundance: F1: 128, Sample, UT-B	Average S/N	Log10 (signal:noise)	Abundance: F1: 129, Sample, 5x null A	Abundance: F1: 131, Sample, 5x null B
B2LR44	RHD OS=Homo sapiens PE=2 SV=1	membrane	RHD	B2LR44	0.021	0.023	0.022	-5.50635	893.6	886.7	890.15	2.94946	18.1	20
Q14773	Intercellular adhesion molecule 4 OS=Homo sapiens GN=ICAM4 PE=1 SV=1	cytoplasm;extracellular;membrane	ICAM4	Q14773	0.067	0.072	0.0695	-3.84684	507.6	484.1	495.85	2.69535	33.1	34.8
B2R4F3	cDNA, FLJ92068, highly similar to Homo sapiens Rho GDP dissociation inhibitor (GDI) beta (ARHGDIB),mRNA OS=Homo sapiens PE=2 SV=1	cytoplasm;cytoskeleton;cytosol;membrane	ARHGDIB	B2R4F3	0.227	0.257	0.242	-2.04692	56.4	49.4	52.9	1.72346	12.4	12.7
Q9UEY8	Gamma-adducin OS=Homo sapiens GN=ADD3 PE=1 SV=1	chromosome;cytoplasm;cytoskeleton;cytosol;membrane	ADD3	Q9UEY8	0.245	0.257	0.251	-1.99424	94	92.3	93.15	1.96918	22.3	23.7
Q9H3Z4	DnaJ homolog subfamily C member 5 OS=Homo sapiens GN=DNAJC5 PE=1 SV=1	membrane;mitochondrion	DNAJC5	Q9H3Z4	0.304	0.254	0.279	-1.84166	172.3	180.5	176.4	2.2465	50.6	45.9
A0A0D9SGF6	Spectrin alpha chain, non-erythrocytic 1 OS=Homo sapiens GN=SPTAN1 PE=1 SV=1	cytoskeleton;cytosol;extracellular;membrane;organelle lumen	SPTAN1	A0A0D9SGF6	0.368	0.341	0.3545	-1.49614	120.8	124.5	122.65	2.08867	43	42.5
O60282	Kinesin heavy chain isoform 5C OS=Homo sapiens GN=KIF5C PE=1 SV=1	cytoplasm;cytoskeleton	KIF5C	O60282	0.386	0.366	0.376	-1.4112	33.2	39.3	36.25	1.55931	12.4	14.4
A0A0S2Z2Z6	Annexin (Fragment) OS=Homo sapiens GN=ANXA6 PE=2 SV=1	cytoplasm;membrane;mitochondrion	ANXA6	A0A0S2Z2Z6	0.398	0.401	0.3995	-1.32373	169.1	155.2	162.15	2.20992	65.1	62.2
B2R720	Phospholipid scramblase OS=Homo sapiens PE=2 SV=1	membrane	PLSCR4	B2R720	0.431	0.385	0.408	-1.29336	128.5	125.7	127.1	2.10415	53.6	48.4
H0Y449	Nuclease-sensitive element-binding protein 1 (Fragment) OS=Homo sapiens GN=YBX1 PE=1 SV=1	cytosol;membrane	YBX1	H0Y449	0.426	0.425	0.4255	-1.23277	926.1	950.1	938.1	2.97225	381.9	403.5
C0JYY2	Apolipoprotein B (Including Ag(X) antigen) OS=Homo sapiens GN=APOB PE=4 SV=1	cytoplasm;cytosol;endoplasmic reticulum;endosome;extracellular;membrane;organelle lumen	APOB	C0JYY2	0.497	0.439	0.468	-1.09542	106.2	115.2	110.7	2.04415	51.1	50.6
Q15642	Cdc42-interacting protein 4 OS=Homo sapiens GN=TRIP10 PE=1 SV=3	cytoplasm;cytoskeleton;cytosol;Golgi;membrane;vacuole	TRIP10	Q15642	0.478	0.479	0.4785	-1.06341	242.2	245.3	243.75	2.38694	112	117.5
D6W5K2	Thymosin, beta 10, isoform CRA_a (Fragment) OS=Homo sapiens GN=TMSB10 PE=4 SV=1	cytoplasm;cytoskeleton	TMSB10	D6W5K2	0.478	0.514	0.496	-1.01159	471.6	462.3	466.95	2.66927	217.9	237.7
P07814	Bifunctional glutamate/proline--tRNA ligase OS=Homo sapiens GN=EPRS PE=1 SV=5	cytoplasm;cytosol;membrane	EPRS	P07814	0.498	0.514	0.506	-0.982791	2107	2133.7	2120.35	3.32641	1015	1097.1
A0A024RDT4	Lymphocyte cytosolic protein 1 (L-plastin), isoform CRA_a OS=Homo sapiens GN=LCP1 PE=4 SV=1	cytoplasm;cytoskeleton;cytosol;membrane	LCP1	A0A024RDT4	0.501	0.514	0.5075	-0.97852	3672.9	3647.2	3660.05	3.56349	1779.2	1875.7
A8K259	cDNA FLJ78501, highly similar to Homo sapiens serpin peptidase inhibitor, clade H (heat shock protein 47), member 1, (collagen binding protein 1) (SERPINH1), mRNA OS=Homo sapiens PE=2 SV=1	endoplasmic reticulum;membrane;organelle lumen	SERPINH1	A8K259	0.486	0.533	0.5095	-0.972846	67.2	69.2	68.2	1.83378	31.6	36.9
P16070	CD44 antigen OS=Homo sapiens GN=CD44 PE=1 SV=3	cell surface;cytosol;Golgi;membrane	CD44	P16070	0.505	0.519	0.512	-0.965784	737.1	762.2	749.65	2.87486	360	395.9
Q99426	Tubulin-folding cofactor B OS=Homo sapiens GN=TBCB PE=1 SV=2	cytoplasm;cytoskeleton;cytosol	TBCB	Q99426	0.486	0.539	0.5125	-0.964376	115.8	119.9	117.85	2.07133	54.4	64.6
Q9Y295	Developmentally-regulated GTP-binding protein 1 OS=Homo sapiens GN=DRG1 PE=1 SV=1	cytoplasm;cytosol;membrane	DRG1	Q9Y295	0.484	0.546	0.515	-0.957356	95.1	85.8	90.45	1.95641	44.5	46.9
P60520	Gamma-aminobutyric acid receptor-associated protein-like 2 OS=Homo sapiens GN=GABARAPL2 PE=1 SV=1	cytoplasm;cytosol;Golgi;membrane;vacuole	GABARAPL2	P60520	0.542	0.51	0.526	-0.926865	474.5	464.2	469.35	2.6715	248.8	236.8
B2R8H4	cDNA, FLJ93903, highly similar to Homo sapiens solute carrier family 2 (facilitated glucose transporter), member 4 (SLC2A4), mRNA OS=Homo sapiens PE=2 SV=1	cytosol;endosome;membrane	SLC2A4	B2R8H4	0.623	0.492	0.5575	-0.842956	23.9	21.6	22.75	1.35698	14.4	10.6
O60493	Sorting nexin-3 OS=Homo sapiens GN=SNX3 PE=1 SV=3	cytoplasm;cytosol;endosome;membrane	SNX3	O60493	0.553	0.578	0.5655	-0.822401	109.7	109.4	109.55	2.03961	58.7	63.2
A0A1B0GUU9	Immunoglobulin heavy constant mu (Fragment) OS=Homo sapiens GN=IGHM PE=1 SV=1	membrane	IGHM	A0A1B0GUU9	0.62	0.518	0.569	-0.813499	33	40.3	36.65	1.56407	19.8	20.9
V9HWE1	Epididymis luminal protein 113 OS=Homo sapiens GN=HEL113 PE=2 SV=1	cytoplasm;cytoskeleton;cytosol;membrane	VIM	V9HWE1	0.567	0.571	0.569	-0.813499	1384.2	1346.2	1365.2	3.1352	759.7	768.3
Q15149	Plectin OS=Homo sapiens GN=PLEC PE=1 SV=3	cytoplasm;cytoskeleton;cytosol;membrane	PLEC	Q15149	0.561	0.594	0.5775	-0.792107	2835.9	2848.8	2842.35	3.45368	1537.6	1693.6
A8K3B0	cDNA FLJ77877, highly similar to Human ENO2 neuron specific (gamma) enolase OS=Homo sapiens PE=2 SV=1	cytosol;membrane	ENO2	A8K3B0	0.609	0.553	0.581	-0.78339	371.5	392.9	382.2	2.58229	218.8	217.3
P62070	Ras-related protein R-Ras2 OS=Homo sapiens GN=RRAS2 PE=1 SV=1	endoplasmic reticulum;membrane	RRAS2	P62070	0.597	0.565	0.581	-0.78339	60.1	57.2	58.65	1.76827	34.7	32.3
Q9Y5K6	CD2-associated protein OS=Homo sapiens GN=CD2AP PE=1 SV=1	cytoplasm;cytoskeleton;membrane	CD2AP	Q9Y5K6	0.577	0.589	0.583	-0.778432	5303.2	5238.1	5270.65	3.72186	2957.7	3084.3
O43633	Charged multivesicular body protein 2a OS=Homo sapiens GN=CHMP2A PE=1 SV=1	chromosome;cytosol;endosome;membrane	CHMP2A	O43633	0.552	0.629	0.5905	-0.759991	475.8	477.9	476.85	2.67838	254.1	300.7
A8K7Y1	cDNA FLJ78004, highly similar to Homo sapiens solute carrier family 40 (iron-regulated transporter), member 1, mRNA OS=Homo sapiens PE=2 SV=1	cytoplasm;cytosol;membrane	SLC40A1	A8K7Y1	0.589	0.611	0.6	-0.736966	113	110.4	111.7	2.04805	64.4	67.5
Q08722	Leukocyte surface antigen CD47 OS=Homo sapiens GN=CD47 PE=1 SV=1	membrane	CD47	Q08722	0.581	0.64	0.6105	-0.711937	278.1	251.2	264.65	2.42267	156.2	160.7
Q96QK1	Vacuolar protein sorting-associated protein 35 OS=Homo sapiens GN=VPS35 PE=1 SV=2	cytoplasm;cytosol;endosome;membrane;mitochondrion;vacuole	VPS35	Q96QK1	0.605	0.619	0.612	-0.708396	889.1	879.6	884.35	2.94662	519.9	544.8
O75436	Vacuolar protein sorting-associated protein 26A OS=Homo sapiens GN=VPS26A PE=1 SV=2	cytoplasm;cytosol;endosome;membrane;vacuole	VPS26A	O75436	0.634	0.6	0.617	-0.696658	453.2	462.3	457.75	2.66063	277.9	277.6
Q99808	Equilibrative nucleoside transporter 1 OS=Homo sapiens GN=SLC29A1 PE=1 SV=3	membrane	SLC29A1	Q99808	0.598	0.648	0.623	-0.682696	419.6	408.4	414	2.617	242.7	264.9
G3V2N0	Guanine nucleotide-binding protein subunit gamma OS=Homo sapiens GN=GNG2 PE=1 SV=1	membrane	GNG2	G3V2N0	0.618	0.631	0.6245	-0.679227	207.5	196.5	202	2.30535	124.1	124.1
P51811	Membrane transport protein XK OS=Homo sapiens GN=XK PE=1 SV=5	membrane	XK	P51811	0.646	0.611	0.6285	-0.670015	143.8	141.6	142.7	2.15442	89.8	86.5
Q9NSD9	Phenylalanine--tRNA ligase beta subunit OS=Homo sapiens GN=FARSB PE=1 SV=3	cytoplasm;cytosol;membrane	FARSB	Q9NSD9	0.616	0.651	0.6335	-0.658583	117	116.2	116.6	2.0667	69.7	75.6
B3KSH1	Eukaryotic translation initiation factor 3 subunit F OS=Homo sapiens GN=EIF3F PE=2 SV=1	cytoplasm;cytosol;membrane	EIF3F	B3KSH1	0.676	0.596	0.636	-0.652901	128.7	135.8	132.25	2.1214	84.2	81
Q5T3F8	CSC1-like protein 2 OS=Homo sapiens GN=TMEM63B PE=1 SV=1	cytoskeleton;membrane	TMEM63B	Q5T3F8	0.623	0.655	0.639	-0.646112	148.5	155.6	152.05	2.18199	89.5	101.9
O00151	PDZ and LIM domain protein 1 OS=Homo sapiens GN=PDLIM1 PE=1 SV=4	cytoplasm;cytoskeleton	PDLIM1	O00151	0.724	0.561	0.6425	-0.638232	222.9	231.9	227.4	2.35679	156.1	130.1
Q86UX7	Fermitin family homolog 3 OS=Homo sapiens GN=FERMT3 PE=1 SV=1	extracellular;membrane;organelle lumen	FERMT3	Q86UX7	0.639	0.648	0.6435	-0.635988	1021.4	1023.6	1022.5	3.00966	631	663.8
P37235	Hippocalcin-like protein 1 OS=Homo sapiens GN=HPCAL1 PE=1 SV=3	membrane	HPCAL1	P37235	0.633	0.662	0.6475	-0.627048	152.1	157.1	154.6	2.18921	93.1	104
B2R6J2	cDNA, FLJ92973, highly similar to Homo sapiens villin 2 (ezrin) (VIL2), mRNA OS=Homo sapiens PE=2 SV=1	cytoplasm;cytoskeleton;cytosol;endosome;membrane	EZR	B2R6J2	0.662	0.653	0.6575	-0.604937	1240.7	1232.1	1236.4	3.09216	794.7	804.9
B0YIW6	Archain 1, isoform CRA_a OS=Homo sapiens GN=ARCN1 PE=1 SV=1	cytosol;membrane	ARCN1	B0YIW6	0.69	0.642	0.666	-0.586406	234.6	238.6	236.6	2.37401	156.6	153.1
Q92930	Ras-related protein Rab-8B OS=Homo sapiens GN=RAB8B PE=1 SV=2	endosome;membrane;mitochondrion	RAB8B	Q92930	0.643	0.705	0.674	-0.56918	178.6	175.5	177.05	2.2481	111	123.8
Q9Y678	Coatomer subunit gamma-1 OS=Homo sapiens GN=COPG1 PE=1 SV=1	cytoplasm;cytosol;Golgi;membrane	COPG1	Q9Y678	0.68	0.671	0.6755	-0.565972	168	176.7	172.35	2.23641	110.5	118.5
P15954	Cytochrome c oxidase subunit 7C, mitochondrial OS=Homo sapiens GN=COX7C PE=1 SV=1	membrane;mitochondrion	COX7C	P15954	0.618	0.752	0.685	-0.545824	230.6	220.7	225.65	2.35344	137.8	165.9
Q04695	Keratin, type I cytoskeletal 17 OS=Homo sapiens GN=KRT17 PE=1 SV=2	cytoplasm;cytoskeleton;cytosol	KRT17	Q04695	0.673	0.704	0.6885	-0.538471	37.5	37.6	37.55	1.57461	24.4	26.5
A0A068W6H0	Basal cell adhesion molecule (Lutheran blood group) OS=Homo sapiens GN=BCAM PE=4 SV=1	membrane	BCAM	A0A068W6H0	0.667	0.715	0.691	-0.533242	110.3	118.5	114.4	2.05843	71.2	84.7
P18085	ADP-ribosylation factor 4 OS=Homo sapiens GN=ARF4 PE=1 SV=3	cytoplasm;cytosol;Golgi;membrane	ARF4	P18085	0.528	0.856	0.692	-0.531156	49.3	27.8	38.55	1.58602	25.2	23.8
A0A024R0C3	Nicotinamide nucleotide transhydrogenase, isoform CRA_a OS=Homo sapiens GN=NNT PE=4 SV=1	membrane;mitochondrion	NNT	A0A024R0C3	0.704	0.699	0.7015	-0.511485	744.5	769.4	756.95	2.87907	507.1	538
Q15437	Protein transport protein Sec23B OS=Homo sapiens GN=SEC23B PE=1 SV=2	endoplasmic reticulum;Golgi;membrane	SEC23B	Q15437	0.745	0.668	0.7065	-0.501239	136.2	132	134.1	2.12743	98.1	88.2
A0A087WZQ7	Beta-soluble NSF attachment protein OS=Homo sapiens GN=NAPB PE=1 SV=1	membrane	NAPB	A0A087WZQ7	0.739	0.684	0.7115	-0.491064	16.8	18.6	17.7	1.24797	12	12.7
A0A169TED2	Protein kinase C OS=Homo sapiens GN=PRKCA PE=2 SV=1	cytoplasm;cytosol;endoplasmic reticulum;membrane;mitochondrion	PRKCA	A0A169TED2	0.747	0.685	0.716	-0.481969	59.1	63.5	61.3	1.78746	42.7	43.5
O14724	Beta-spectrin (Fragment) OS=Homo sapiens GN=HSpTB1 PE=4 SV=1	cytoskeleton;cytosol;Golgi	SPTB	O14724	0.655	0.778	0.7165	-0.480961	25.9	25.1	25.5	1.40654	16.4	19.5
P49588	Alanine--tRNA ligase, cytoplasmic OS=Homo sapiens GN=AARS PE=1 SV=2	cytoplasm;cytosol;membrane;mitochondrion	AARS	P49588	0.743	0.704	0.7235	-0.466935	2749.4	2798.4	2773.9	3.44309	1975	1971.9
A0A024R321	Filamin B, beta (Actin binding protein 278), isoform CRA_a OS=Homo sapiens GN=FLNB PE=4 SV=1	cytoplasm;cytoskeleton;cytosol;membrane	FLNB	A0A024R321	0.755	0.694	0.7245	-0.464942	310.8	327.3	319.05	2.50386	227.1	227.1
P30419	Glycylpeptide N-tetradecanoyltransferase 1 OS=Homo sapiens GN=NMT1 PE=1 SV=2	cytoplasm;cytosol;membrane;mitochondrion	NMT1	P30419	0.674	0.778	0.726	-0.461959	221.5	206.7	214.1	2.33062	144.3	160.8
P53618	Coatomer subunit beta OS=Homo sapiens GN=COPB1 PE=1 SV=3	cytoplasm;cytosol;Golgi;membrane	COPB1	P53618	0.715	0.752	0.7335	-0.447131	146.5	153.1	149.8	2.17551	101.3	115.2
B0QY89	Eukaryotic translation initiation factor 3 subunit L OS=Homo sapiens GN=EIF3L PE=1 SV=1	cytoplasm;cytosol;membrane	EIF3L	B0QY89	0.709	0.759	0.734	-0.446148	393.6	390.2	391.9	2.59318	269.8	296.1
P61225	Ras-related protein Rap-2b OS=Homo sapiens GN=RAP2B PE=1 SV=1	cytosol;endosome;membrane	RAP2B	P61225	0.708	0.761	0.7345	-0.445166	600.7	559.2	579.95	2.76339	411.6	425.9
B7Z6L0	Annexin OS=Homo sapiens PE=2 SV=1	cytoplasm;cytosol;membrane;vacuole	ANXA11	B7Z6L0	0.668	0.806	0.737	-0.440263	137.6	122.6	130.1	2.11428	88.9	98.9
A0A024RAV5	V-Ki-ras2 Kirsten rat sarcoma viral oncogene homolog, isoform CRA_b OS=Homo sapiens GN=KRAS PE=1 SV=1	cytoplasm;cytosol;membrane;mitochondrion	KRAS	A0A024RAV5	0.714	0.762	0.738	-0.438307	554	524.4	539.2	2.73175	382.4	399.9
P54920	Alpha-soluble NSF attachment protein OS=Homo sapiens GN=NAPA PE=1 SV=3	cytosol;membrane	NAPA	P54920	0.766	0.711	0.7385	-0.43733	2505.5	2500.7	2503.1	3.39848	1856.7	1779.4
P62330	ADP-ribosylation factor 6 OS=Homo sapiens GN=ARF6 PE=1 SV=2	cytoplasm;endosome;Golgi;membrane	ARF6	P62330	0.757	0.721	0.739	-0.436354	492.9	515.5	504.2	2.7026	361	371.8
Q96PU5	E3 ubiquitin-protein ligase NEDD4-like OS=Homo sapiens GN=NEDD4L PE=1 SV=2	cytoplasm;cytosol;endosome;Golgi;membrane	NEDD4L	Q96PU5	0.773	0.715	0.744	-0.426625	307.4	317.1	312.25	2.4945	229.8	226.7
P05556	Integrin beta-1 OS=Homo sapiens GN=ITGB1 PE=1 SV=2	cell surface;cytoplasm;endosome;membrane	ITGB1	P05556	0.883	0.618	0.7505	-0.414076	54	54.2	54.1	1.7332	46.1	33.5
A0A140VJW2	Stathmin OS=Homo sapiens PE=2 SV=1	cytoplasm;cytosol;membrane	STMN1	A0A140VJW2	0.739	0.767	0.753	-0.409278	1666.5	1650.5	1658.5	3.21972	1191.9	1266.6
E5RJD8	Tubulin-specific chaperone A OS=Homo sapiens GN=TBCA PE=1 SV=1	cytoplasm;cytoskeleton	TBCA	E5RJD8	0.758	0.758	0.758	-0.39973	1333.4	1293.6	1313.5	3.11843	977.5	980.2
B3KM68	cDNA FLJ10398 fis, clone NT2RM4000349, highly similar to Homo sapiens basic leucine zipper and W2 domains 2 (BZW2), mRNA OS=Homo sapiens PE=2 SV=1	cytoplasm;membrane	BZW2	B3KM68	0.784	0.733	0.7585	-0.398779	47.6	47.6	47.6	1.67761	36.1	34.9
P51572	B-cell receptor-associated protein 31 OS=Homo sapiens GN=BCAP31 PE=1 SV=3	cytosol;endoplasmic reticulum;membrane;mitochondrion	BCAP31	P51572	0.721	0.801	0.761	-0.394032	70.6	73.4	72	1.85733	49.2	58.8
P02792	Ferritin light chain OS=Homo sapiens GN=FTL PE=1 SV=2	cytosol;extracellular;membrane;organelle lumen;vacuole	FTL	P02792	0.807	0.72	0.7635	-0.3893	352.5	364.2	358.35	2.55431	275.1	262.5
P29992	Guanine nucleotide-binding protein subunit alpha-11 OS=Homo sapiens GN=GNA11 PE=1 SV=2	cytoplasm;membrane	GNA11	P29992	0.911	0.617	0.764	-0.388355	53.7	63.7	58.7	1.76864	47.3	39.3
A0A140VK92	Secretory carrier-associated membrane protein OS=Homo sapiens PE=2 SV=1	endosome;Golgi;membrane	SCAMP2	A0A140VK92	0.886	0.644	0.765	-0.386468	49.6	63.5	56.55	1.75243	42.5	40.9
J3KN01	Afadin OS=Homo sapiens GN=AFDN PE=1 SV=1	cytosol;membrane	AFDN	J3KN01	0.717	0.818	0.7675	-0.381761	30	26.1	28.05	1.44793	20.8	21.4
F8VXU5	Vacuolar protein sorting-associated protein 29 OS=Homo sapiens GN=VPS29 PE=1 SV=1	cytosol;endosome;membrane	VPS29	F8VXU5	0.758	0.78	0.769	-0.378944	679.7	663.1	671.4	2.82698	498	517.6
Q9Y6N5	Sulfide:quinone oxidoreductase, mitochondrial OS=Homo sapiens GN=SQOR PE=1 SV=1	membrane;mitochondrion	SQOR	Q9Y6N5	0.751	0.792	0.7715	-0.374262	406.2	399.1	402.65	2.60493	295.1	316.3
Q543A1	Putative NFkB activating protein OS=Homo sapiens GN=TMEM9B PE=2 SV=1	endosome;membrane;vacuole	TMEM9B	Q543A1	0.818	0.727	0.7725	-0.372393	80	97.4	88.7	1.94792	63.3	70.8
Q53GG0	Epithelial protein lost in neoplasm beta variant (Fragment) OS=Homo sapiens PE=2 SV=1	cytoplasm;cytoskeleton	LIMA1	Q53GG0	0.771	0.776	0.7735	-0.370527	23.6	27.5	25.55	1.40739	17.6	21.3
Q9UBV8	Peflin OS=Homo sapiens GN=PEF1 PE=1 SV=1	cytoplasm;endoplasmic reticulum;membrane	PEF1	Q9UBV8	0.765	0.783	0.774	-0.369595	267	266.8	266.9	2.42635	197.5	209
Q9Y6V0	Protein piccolo OS=Homo sapiens GN=PCLO PE=1 SV=4	cytoskeleton;membrane	PCLO	Q9Y6V0	0.957	0.595	0.776	-0.365871	9.4	14.3	11.85	1.07372	8.7	8.5
A0A024R629	Sialophorin (GpL115, leukosialin, CD43), isoform CRA_a OS=Homo sapiens GN=SPN PE=4 SV=1	cell surface;membrane	SPN	A0A024R629	0.857	0.697	0.777	-0.364013	16.4	19.4	17.9	1.25285	13.6	13.5
B7Z6L9	V-type proton ATPase subunit OS=Homo sapiens PE=2 SV=1	endosome;membrane	ATP6V0D1	B7Z6L9	0.803	0.754	0.7785	-0.361231	116.9	130.5	123.7	2.09237	90.8	98.4
Q92599	Septin-8 OS=Homo sapiens GN=SEPT8 PE=1 SV=4	cytoplasm;cytoskeleton	SEPT8	Q92599	0.713	0.846	0.7795	-0.359379	524.1	509.1	516.6	2.71315	361.6	430.6
P53621	Coatomer subunit alpha OS=Homo sapiens GN=COPA PE=1 SV=2	cytoplasm;cytosol;extracellular;Golgi;membrane	COPA	P53621	0.827	0.741	0.784	-0.351074	95.3	92.4	93.85	1.97243	76.2	68.5
Q9BRT3	Migration and invasion enhancer 1 OS=Homo sapiens GN=MIEN1 PE=1 SV=1	cytoplasm;cytosol;membrane	MIEN1	Q9BRT3	0.82	0.755	0.7875	-0.344648	225	228.6	226.8	2.35564	178.5	172.6
P35606	Coatomer subunit beta' OS=Homo sapiens GN=COPB2 PE=1 SV=2	cytoplasm;cytosol;Golgi;membrane	COPB2	P35606	0.783	0.792	0.7875	-0.344648	373.5	356.6	365.05	2.56235	282.7	282.4
E9PK25	Cofilin-1 OS=Homo sapiens GN=CFL1 PE=1 SV=1	cytoskeleton	CFL1	E9PK25	0.778	0.799	0.7885	-0.342817	3788.9	3818.3	3803.6	3.58019	2852.4	3052.8
Q6ICQ8	ARHG protein (Fragment) OS=Homo sapiens GN=ARHG PE=2 SV=1	cytosol;membrane	RHOG	Q6ICQ8	0.807	0.775	0.791	-0.33825	175.7	170.3	173	2.23805	137.2	132
B3KS98	Eukaryotic translation initiation factor 3 subunit H OS=Homo sapiens GN=EIF3S3 PE=1 SV=1	cytoplasm;cytosol;membrane	EIF3H	B3KS98	0.662	0.923	0.7925	-0.335517	197	188	192.5	2.28443	126.1	173.6
Q8NHG7	Small VCP/p97-interacting protein OS=Homo sapiens GN=SVIP PE=1 SV=1	endoplasmic reticulum;Golgi;membrane	SVIP	Q8NHG7	0.813	0.773	0.793	-0.334607	337.3	335.1	336.2	2.5266	265.3	259.2
J3KNR0	Non-specific serine/threonine protein kinase OS=Homo sapiens GN=MARK3 PE=1 SV=2	cytosol;membrane	MARK3	J3KNR0	0.768	0.823	0.7955	-0.330066	64.2	64.5	64.35	1.80855	47.7	53.1
Q8N9N7	Leucine-rich repeat-containing protein 57 OS=Homo sapiens GN=LRRC57 PE=1 SV=1	membrane	LRRC57	Q8N9N7	0.785	0.806	0.7955	-0.330066	291.7	307.9	299.8	2.47683	221.4	248.1
Q15691	Microtubule-associated protein RP/EB family member 1 OS=Homo sapiens GN=MAPRE1 PE=1 SV=3	cytoplasm;cytoskeleton;cytosol;Golgi	MAPRE1	Q15691	0.76	0.834	0.797	-0.327348	1478.7	1476.3	1477.5	3.16953	1086.8	1231.6
A0A060CYB7	MHC class I antigen OS=Homo sapiens GN=HLA-A PE=3 SV=1	cell surface;endoplasmic reticulum;Golgi;membrane	HLA-A	A0A060CYB7	0.72	0.88	0.8	-0.321928	25.7	29.8	27.75	1.44326	17.9	26.2
A0A024RDE8	PDZ and LIM domain 5, isoform CRA_c OS=Homo sapiens GN=PDLIM5 PE=4 SV=1	cytoskeleton;cytosol;membrane	PDLIM5	A0A024RDE8	0.816	0.791	0.8035	-0.31563	167.6	157.7	162.65	2.21125	132.3	124.7
H3BQK0	ATP-dependent RNA helicase DDX19B OS=Homo sapiens GN=DDX19B PE=1 SV=1	cytoplasm;membrane;spliceosomal complex	DDX19B	H3BQK0	0.761	0.848	0.8045	-0.313836	283.6	295.3	289.45	2.46157	208.7	250.6
A0A1B2JLU2	Retinitis pigmentosa 2 OS=Homo sapiens GN=RP2 PE=4 SV=1	cytoplasm;Golgi;membrane	RP2	A0A1B2JLU2	0.854	0.763	0.8085	-0.30668	115	121	118	2.07188	95	92.3
P00167	Cytochrome b5 OS=Homo sapiens GN=CYB5A PE=1 SV=2	cytoplasm;cytosol;endoplasmic reticulum;membrane;mitochondrion	CYB5A	P00167	0.81	0.814	0.812	-0.300448	587.3	560.3	573.8	2.75876	460.3	456.4
Q6IBS0	Twinfilin-2 OS=Homo sapiens GN=TWF2 PE=1 SV=2	cytoplasm;cytoskeleton	TWF2	Q6IBS0	0.796	0.829	0.8125	-0.29956	24.3	22.6	23.45	1.37014	18.7	18.7
P32856	Syntaxin-2 OS=Homo sapiens GN=STX2 PE=1 SV=3	membrane	STX2	P32856	0.759	0.868	0.8135	-0.297786	77.2	75	76.1	1.88138	56.7	65.1
E7EPK1	Septin-7 OS=Homo sapiens GN=SEPT7 PE=1 SV=2	cytoskeleton	SEPT7	E7EPK1	0.821	0.811	0.816	-0.293359	1176.5	1200.4	1188.45	3.07498	934.5	974
A0A024RB87	RAP1B, member of RAS oncogene family, isoform CRA_a OS=Homo sapiens GN=RAP1B PE=4 SV=1	cytoplasm;cytosol;membrane	RAP1B	A0A024RB87	0.814	0.819	0.8165	-0.292475	892	899.7	895.85	2.95224	702.6	737.5
V9HWE0	Annexin OS=Homo sapiens GN=HEL-S-7 PE=2 SV=1	cytoplasm;cytosol;extracellular;membrane	ANXA5	V9HWE0	0.802	0.833	0.8175	-0.290709	1386.2	1366.4	1376.3	3.13871	1075.7	1138.1
E9PI68	Signal peptidase complex subunit 2 OS=Homo sapiens GN=SPCS2 PE=1 SV=1	membrane	SPCS2	E9PI68	0.864	0.773	0.8185	-0.288946	18.3	21.9	20.1	1.3032	15.3	16.9
A0A024R9I0	V-type proton ATPase subunit C OS=Homo sapiens GN=ATP6V1C1 PE=2 SV=1	cytoplasm;cytosol;membrane	ATP6V1C1	A0A024R9I0	0.809	0.831	0.82	-0.286304	1418	1475	1446.5	3.16032	1109.4	1226.2
Q96C19	EF-hand domain-containing protein D2 OS=Homo sapiens GN=EFHD2 PE=1 SV=1	membrane	EFHD2	Q96C19	0.791	0.849	0.82	-0.286304	63.8	62.9	63.35	1.80175	48.8	53.4
A9UK01	Rho GTPase activating protein OS=Homo sapiens PE=2 SV=1	cytoplasm;cytosol;membrane	ARHGAP18	A9UK01	0.779	0.867	0.823	-0.281036	24.3	23	23.65	1.37383	18.3	19.9
Q9Y4D1	Disheveled-associated activator of morphogenesis 1 OS=Homo sapiens GN=DAAM1 PE=1 SV=2	cytoplasm;cytoskeleton;cytosol;membrane	DAAM1	Q9Y4D1	0.833	0.818	0.8255	-0.27666	74.7	79.5	77.1	1.88705	60.2	65
A0A158RFU6	RAB7, member RAS oncogene family, isoform CRA_a OS=Homo sapiens GN=RAB7A PE=2 SV=1	cytoplasm;cytosol;endosome;Golgi;membrane;vacuole	RAB7A	A0A158RFU6	0.818	0.836	0.827	-0.274041	1374.6	1380.7	1377.65	3.13914	1087.9	1154.2
O14828	Secretory carrier-associated membrane protein 3 OS=Homo sapiens GN=SCAMP3 PE=1 SV=3	membrane	SCAMP3	O14828	0.827	0.828	0.8275	-0.273169	70.5	70.7	70.6	1.8488	56.4	58.5
Q53H29	Nucleoporin 54kDa variant (Fragment) OS=Homo sapiens PE=2 SV=1	membrane	NUP54	Q53H29	0.87	0.795	0.8325	-0.264478	63.6	64.9	64.25	1.80787	53.5	51.6
Q8N357	Solute carrier family 35 member F6 OS=Homo sapiens GN=SLC35F6 PE=1 SV=1	cytosol;membrane;mitochondrion;vacuole	C2orf18; SLC35F6	Q8N357	0.84	0.825	0.8325	-0.264478	37.4	34.5	35.95	1.5557	30.4	28.5
P62834	Ras-related protein Rap-1A OS=Homo sapiens GN=RAP1A PE=1 SV=1	cytoplasm;cytosol;endosome;membrane	RAP1A	P62834	0.863	0.808	0.8355	-0.259288	540.2	562.6	551.4	2.74147	450.8	454.6
Q53HQ0	Flotillin 1 variant (Fragment) OS=Homo sapiens PE=2 SV=1	cytoskeleton;endosome;membrane	FLOT1	Q53HQ0	0.815	0.858	0.8365	-0.257563	862	835.1	848.55	2.92868	679.2	716.7
Q6FHY4	N-ethylmaleimide-sensitive factor attachment protein, gamma, isoform CRA_b OS=Homo sapiens GN=NAPG PE=2 SV=1	membrane;mitochondrion	NAPG	Q6FHY4	0.837	0.836	0.8365	-0.257563	786.8	792.5	789.65	2.89743	637.2	662.5
O15400	Syntaxin-7 OS=Homo sapiens GN=STX7 PE=1 SV=4	endosome;membrane;vacuole	STX7	O15400	0.908	0.766	0.837	-0.2567	390.5	454.4	422.45	2.62578	343.1	348
Q9ULP9	TBC1 domain family member 24 OS=Homo sapiens GN=TBC1D24 PE=1 SV=2	cytoplasm;membrane	TBC1D24	Q9ULP9	0.797	0.885	0.841	-0.249822	451.7	464	457.85	2.66072	348.4	410.9
A8K3K1	cDNA FLJ78096, highly similar to Homo sapiens actin, alpha, cardiac muscle (ACTC), mRNA OS=Homo sapiens PE=2 SV=1	cytoplasm;cytosol;membrane	ACTC1	A8K3K1	0.846	0.837	0.8415	-0.248965	464.2	478.9	471.55	2.67353	380	400.9
B0YJ88	Radixin OS=Homo sapiens GN=RDX PE=2 SV=1	cytoplasm;cytoskeleton;membrane	RDX	B0YJ88	0.856	0.827	0.8415	-0.248965	576.1	574.5	575.3	2.75989	476.8	475.5
P52907	F-actin-capping protein subunit alpha-1 OS=Homo sapiens GN=CAPZA1 PE=1 SV=3	cytoplasm;cytoskeleton;cytosol;extracellular	CAPZA1	P52907	0.826	0.861	0.8435	-0.24554	1239.5	1231.9	1235.7	3.09191	990.5	1061.1
G3V1V0	Myosin light polypeptide 6 OS=Homo sapiens GN=MYL6 PE=1 SV=1	cytosol;membrane	MYL6	G3V1V0	0.848	0.844	0.846	-0.24127	975.8	996.2	986	2.99388	800.5	840.7
Q59GF1	Anion exchange protein (Fragment) OS=Homo sapiens PE=2 SV=1	membrane	SLC4A2	Q59GF1	0.746	0.946	0.846	-0.24127	18.3	14.2	16.25	1.21085	13.2	13.4
Q8IZ83	Aldehyde dehydrogenase family 16 member A1 OS=Homo sapiens GN=ALDH16A1 PE=1 SV=2	membrane	ALDH16A1	Q8IZ83	0.848	0.844	0.846	-0.24127	766.3	753.7	760	2.88081	628.5	636.3
Q8WVJ2	NudC domain-containing protein 2 OS=Homo sapiens GN=NUDCD2 PE=1 SV=1	chromosome;cytoplasm;cytoskeleton;cytosol	NUDCD2	Q8WVJ2	0.818	0.875	0.8465	-0.240418	274.9	260.9	267.9	2.42797	217.6	228.3
A8K7T4	cDNA FLJ75774, highly similar to Homo sapiens lectin, mannose-binding 2 (LMAN2), mRNA OS=Homo sapiens PE=2 SV=1	cell surface;Golgi;membrane	LMAN2	A8K7T4	0.813	0.881	0.847	-0.239566	331.7	326.3	329	2.5172	260.7	287.4
Q53TN4	Cytochrome b reductase 1 OS=Homo sapiens GN=CYBRD1 PE=1 SV=1	membrane	CYBRD1	Q53TN4	0.837	0.858	0.8475	-0.238715	92.2	86.9	89.55	1.95207	74.6	74.6
Q01469	Fatty acid-binding protein, epidermal OS=Homo sapiens GN=FABP5 PE=1 SV=3	cytoplasm;cytosol;extracellular;membrane;organelle lumen	FABP5	Q01469	0.833	0.868	0.8505	-0.233617	437.2	465.3	451.25	2.65442	352.3	403.8
O60888	Protein CutA OS=Homo sapiens GN=CUTA PE=1 SV=2	membrane	CUTA	O60888	0.824	0.881	0.8525	-0.230228	216.8	220.3	218.55	2.33955	172.7	194.1
O75165	DnaJ homolog subfamily C member 13 OS=Homo sapiens GN=DNAJC13 PE=1 SV=5	cytosol;endosome;membrane	DNAJC13	O75165	0.89	0.816	0.853	-0.229382	283.3	288.7	286	2.45637	243.9	235.7
A0A0A0MTC1	E3 ubiquitin-protein ligase RNF213 OS=Homo sapiens GN=RNF213 PE=1 SV=1	cytoplasm;cytosol;membrane	RNF213	A0A0A0MTC1	1.053	0.656	0.8545	-0.226848	16.4	26.4	21.4	1.33041	16.7	17.3
P00387	NADH-cytochrome b5 reductase 3 OS=Homo sapiens GN=CYB5R3 PE=1 SV=3	cytoplasm;endoplasmic reticulum;extracellular;membrane;mitochondrion;organelle lumen	CYB5R3	P00387	0.854	0.855	0.8545	-0.226848	473	460.4	466.7	2.66904	390.6	393.6
Q15833	Syntaxin-binding protein 2 OS=Homo sapiens GN=STXBP2 PE=1 SV=2	cytosol;extracellular;membrane;vacuole	STXBP2	Q15833	0.838	0.874	0.856	-0.224317	213	224.3	218.65	2.33975	172.6	196.2
A0A024RAW6	Uncharacterized protein OS=Homo sapiens GN=DKFZP779L1558 PE=4 SV=1	cytosol;Golgi;membrane	CCDC91	A0A024RAW6	1.099	0.614	0.8565	-0.223475	11.2	13.7	12.45	1.09517	11.9	8.4
Q12792	Twinfilin-1 OS=Homo sapiens GN=TWF1 PE=1 SV=3	cytoplasm;cytoskeleton;cytosol	TWF1	Q12792	0.931	0.786	0.8585	-0.22011	217.7	223.4	220.55	2.34351	196.1	175.7
Q5JWF2	Guanine nucleotide-binding protein G(s) subunit alpha isoforms XLas OS=Homo sapiens GN=GNAS PE=1 SV=2	cytosol;membrane	GNAS	Q5JWF2	0.908	0.811	0.8595	-0.21843	103	106.2	104.6	2.01953	90.5	86.2
B4DW52	cDNA FLJ55253, highly similar to Actin, cytoplasmic 1 OS=Homo sapiens PE=2 SV=1	cytoplasm;cytoskeleton;cytosol;membrane	ACTB	B4DW52	0.806	0.916	0.861	-0.215915	24.5	24.6	24.55	1.39005	19.1	22.5
Q8IYI6	Exocyst complex component 8 OS=Homo sapiens GN=EXOC8 PE=1 SV=2	cytoplasm;cytosol;endosome;membrane	EXOC8	Q8IYI6	0.695	1.028	0.8615	-0.215077	11.3	11.3	11.3	1.05308	7.6	11.6
Q96T46	Hemoglobin alpha 2 (Fragment) OS=Homo sapiens GN=HBA2 PE=3 SV=1	cytosol;extracellular;membrane;organelle lumen	HBA1	Q96T46	0.783	0.941	0.862	-0.21424	100.7	98.6	99.65	1.99848	76.3	92.8
B3KML1	cDNA FLJ11308 fis, clone PLACE1010074, highly similar to Sorting nexin-2 OS=Homo sapiens PE=2 SV=1	cytoplasm;cytosol;endosome;membrane;vacuole	SNX2	B3KML1	0.851	0.875	0.863	-0.212568	1525.7	1566.5	1546.1	3.18924	1255.1	1371.4
Q9Y3E7	Charged multivesicular body protein 3 OS=Homo sapiens GN=CHMP3 PE=1 SV=3	cytoplasm;cytosol;endosome;membrane	CHMP3	Q9Y3E7	0.819	0.909	0.864	-0.210897	89.6	89.8	89.7	1.95279	71	81.7
O15498	Synaptobrevin homolog YKT6 OS=Homo sapiens GN=YKT6 PE=1 SV=1	cytoplasm;cytosol;endoplasmic reticulum;endosome;Golgi;membrane;mitochondrion	YKT6	O15498	0.821	0.91	0.8655	-0.208394	441.6	421.1	431.35	2.63483	350.7	383.4
P63218	Guanine nucleotide-binding protein G(I)/G(S)/G(O) subunit gamma-5 OS=Homo sapiens GN=GNG5 PE=1 SV=3	membrane;mitochondrion	GNG5	P63218	0.862	0.87	0.866	-0.207561	459.3	446.8	453.05	2.65615	382.8	388.8
Q9Y4G6	Talin-2 OS=Homo sapiens GN=TLN2 PE=1 SV=4	cytoplasm;cytoskeleton;membrane	TLN2	Q9Y4G6	0.872	0.861	0.8665	-0.206728	1324.5	1336.9	1330.7	3.12408	1117.3	1152
J3KPC5	RAP1, GTPase activating protein 1, isoform CRA_e OS=Homo sapiens GN=RAP1GAP PE=1 SV=1	cytosol;membrane	RAP1GAP	J3KPC5	0.819	0.917	0.868	-0.204233	68.8	67.5	68.15	1.83347	54.5	61.9
Q9Y2G3	Probable phospholipid-transporting ATPase IF OS=Homo sapiens GN=ATP11B PE=1 SV=2	endoplasmic reticulum;endosome;Golgi;membrane	ATP11B	Q9Y2G3	0.97	0.766	0.868	-0.204233	25.9	29.8	27.85	1.44483	24.3	22.8
V9H1D9	Alpha globin OS=Homo sapiens PE=3 SV=1	cytosol;extracellular;membrane;organelle lumen	HBA2	V9H1D9	0.87	0.866	0.868	-0.204233	126.1	140.3	133.2	2.1245	106.1	121.5
A0A024QZW7	Nucleoporin 153kDa, isoform CRA_a OS=Homo sapiens GN=NUP153 PE=4 SV=1	cytosol;membrane	NUP153	A0A024QZW7	0.983	0.757	0.87	-0.200913	42.3	49	45.65	1.65944	40.2	37.1
A4D0V4	Capping protein (Actin filament) muscle Z-line, alpha 2 OS=Homo sapiens GN=CAPZA2 PE=2 SV=1	cytoskeleton;cytosol;extracellular;membrane	CAPZA2	A4D0V4	0.835	0.905	0.87	-0.200913	302	310.1	306.05	2.48579	243.8	280.9
B4DWA6	cDNA FLJ60094, highly similar to F-actin capping protein subunit beta OS=Homo sapiens PE=2 SV=1	cytoplasm;cytoskeleton;cytosol	CAPZB	B4DWA6	0.859	0.884	0.8715	-0.198427	2091.7	2066.5	2079.1	3.31788	1736.9	1826.4
P14415	Sodium/potassium-transporting ATPase subunit beta-2 OS=Homo sapiens GN=ATP1B2 PE=1 SV=3	cytoplasm;membrane	ATP1B2	P14415	0.906	0.837	0.8715	-0.198427	56.4	57	56.7	1.75358	49.4	47.7
Q562R1	Beta-actin-like protein 2 OS=Homo sapiens GN=ACTBL2 PE=1 SV=2	cytoplasm;cytoskeleton	ACTBL2	Q562R1	0.856	0.887	0.8715	-0.198427	241.8	242.2	242	2.38382	200.1	215
Q8N335	Glycerol-3-phosphate dehydrogenase 1-like protein OS=Homo sapiens GN=GPD1L PE=1 SV=1	cytoplasm;cytosol;membrane	GPD1L	Q8N335	0.863	0.881	0.872	-0.1976	178.3	159.1	168.7	2.22712	148.9	140.2
Q96AJ9	Vesicle transport through interaction with t-SNAREs homolog 1A OS=Homo sapiens GN=VTI1A PE=1 SV=2	cytosol;endosome;Golgi;membrane;vacuole	VTI1A	Q96AJ9	0.82	0.925	0.8725	-0.196773	132.7	139.1	135.9	2.13322	105.2	128.6
Q8N5K1	CDGSH iron-sulfur domain-containing protein 2 OS=Homo sapiens GN=CISD2 PE=1 SV=1	endoplasmic reticulum;membrane;mitochondrion	CISD2	Q8N5K1	0.908	0.841	0.8745	-0.19347	238.2	250.4	244.3	2.38792	209.1	210.7
Q92508	Piezo-type mechanosensitive ion channel component 1 OS=Homo sapiens GN=PIEZO1 PE=1 SV=4	endoplasmic reticulum;membrane	PIEZO1	Q92508	0.981	0.77	0.8755	-0.191821	9.8	15.2	12.5	1.09691	9.3	11.7
P36551	Oxygen-dependent coproporphyrinogen-III oxidase, mitochondrial OS=Homo sapiens GN=CPOX PE=1 SV=3	cytosol;membrane;mitochondrion	CPOX	P36551	0.914	0.84	0.877	-0.189351	1238.4	1273.5	1255.95	3.09897	1094.5	1069.6
A0A024RDA9	Exocyst complex component 1, isoform CRA_b OS=Homo sapiens GN=EXOC1 PE=4 SV=1	cytoplasm;cytosol;membrane	EXOC1	A0A024RDA9	0.899	0.856	0.8775	-0.188529	147.6	162	154.8	2.18977	128.4	138.7
A0A140VJW5	Testicular tissue protein Li 192 OS=Homo sapiens PE=2 SV=1	cytoplasm;cytosol;membrane	DARS	A0A140VJW5	0.88	0.875	0.8775	-0.188529	1271.1	1295.2	1283.15	3.10828	1081.6	1134.1
V9HW00	Epididymis secretory sperm binding protein Li 77p (Fragment) OS=Homo sapiens GN=HEL-S-77p PE=2 SV=1	cytosol;membrane	CSNK1A1	V9HW00	0.908	0.851	0.8795	-0.185245	192.9	150.6	171.75	2.2349	169.5	128.3
A8K8W7	cDNA FLJ75224, highly similar to Homo sapiens lipase, hormone-sensitive (LIPE), mRNA OS=Homo sapiens PE=2 SV=1	cytosol;membrane	LIPE	A8K8W7	0.959	0.801	0.88	-0.184425	34.7	34.9	34.8	1.54158	32.2	28
Q13564	NEDD8-activating enzyme E1 regulatory subunit OS=Homo sapiens GN=NAE1 PE=1 SV=1	cytoplasm;cytosol;membrane	NAE1	Q13564	0.879	0.882	0.8805	-0.183605	1004.2	1013.4	1008.8	3.00381	854.2	893.6
Q9NRW1	Ras-related protein Rab-6B OS=Homo sapiens GN=RAB6B PE=1 SV=1	cytosol;Golgi;membrane	RAB6B	Q9NRW1	0.86	0.902	0.881	-0.182786	944.2	920.3	932.25	2.96953	785.3	830.7
A0A0A0MTS2	Glucose-6-phosphate isomerase (Fragment) OS=Homo sapiens GN=GPI PE=1 SV=1	cytosol;membrane	GPI	A0A0A0MTS2	0.898	0.865	0.8815	-0.181968	2628.9	2707	2667.95	3.42618	2282.7	2343
Q99961	Endophilin-A2 OS=Homo sapiens GN=SH3GL1 PE=1 SV=1	cytoplasm;endosome;membrane	SH3GL1	Q99961	0.889	0.875	0.882	-0.181149	355.7	348.7	352.2	2.54679	305.7	305.2
Q5VW32	BRO1 domain-containing protein BROX OS=Homo sapiens GN=BROX PE=1 SV=1	membrane	BROX	Q5VW32	0.879	0.887	0.883	-0.179515	457.2	433.2	445.2	2.64856	388.5	384.6
Q15738	Sterol-4-alpha-carboxylate 3-dehydrogenase, decarboxylating OS=Homo sapiens GN=NSDHL PE=1 SV=2	endoplasmic reticulum;membrane	NSDHL	Q15738	0.908	0.861	0.8845	-0.177066	147.5	145.3	146.4	2.16554	129.5	125.1
Q5VV89	Microsomal glutathione S-transferase 3 OS=Homo sapiens GN=MGST3 PE=1 SV=1	endoplasmic reticulum;membrane	MGST3	Q5VV89	0.86	0.912	0.886	-0.174621	102.5	90.1	96.3	1.98363	85.3	82.2
A0A024RBY9	Cytochrome c heme lyase OS=Homo sapiens GN=HCCS PE=3 SV=1	membrane;mitochondrion	HCCS	A0A024RBY9	0.872	0.902	0.887	-0.172994	79.2	91.4	85.3	1.93095	66.8	82.4
O14617	AP-3 complex subunit delta-1 OS=Homo sapiens GN=AP3D1 PE=1 SV=1	cytoplasm;Golgi;membrane	AP3D1	O14617	0.826	0.948	0.887	-0.172994	194.8	193.6	194.2	2.28825	155.6	183.7
O00161	Synaptosomal-associated protein 23 OS=Homo sapiens GN=SNAP23 PE=1 SV=1	cytoplasm;extracellular;membrane;vacuole	SNAP23	O00161	1.057	0.72	0.8885	-0.170556	252.9	257.8	255.35	2.40714	258.6	185.8
B2RAU5	Sorting nexin OS=Homo sapiens PE=2 SV=1	cytoplasm;cytosol;membrane	SNX9	B2RAU5	0.895	0.882	0.8885	-0.170556	247.6	247.8	247.7	2.39393	214.3	218.6
O60664	Perilipin-3 OS=Homo sapiens GN=PLIN3 PE=1 SV=3	cytoplasm;cytosol;endosome;Golgi;membrane	PLIN3	O60664	0.877	0.902	0.8895	-0.168933	1574.4	1549.8	1562.1	3.19371	1335.9	1398.2
P54819	Adenylate kinase 2, mitochondrial OS=Homo sapiens GN=AK2 PE=1 SV=2	membrane;mitochondrion	AK2	P54819	0.84	0.939	0.8895	-0.168933	201.6	186.5	194.05	2.28791	163.7	175.1
Q9HD45	Transmembrane 9 superfamily member 3 OS=Homo sapiens GN=TM9SF3 PE=1 SV=2	membrane	TM9SF3	Q9HD45	0.956	0.826	0.891	-0.166503	145.6	159.3	152.45	2.18313	134.6	131.7
A0A024R648	Translocase of inner mitochondrial membrane 9 homolog (Yeast), isoform CRA_a OS=Homo sapiens GN=TIMM9 PE=3 SV=1	membrane;mitochondrion	TIMM9	A0A024R648	0.938	0.849	0.8935	-0.16246	61.3	60.9	61.1	1.78604	55.6	51.7
P10114	Ras-related protein Rap-2a OS=Homo sapiens GN=RAP2A PE=1 SV=1	cytosol;endosome;membrane	RAP2A	P10114	0.805	0.985	0.895	-0.16004	12.2	12.2	12.2	1.08636	9.5	12
H7BXI1	Extended synaptotagmin-2 (Fragment) OS=Homo sapiens GN=ESYT2 PE=1 SV=1	membrane	ESYT2	H7BXI1	0.758	1.037	0.8975	-0.156016	27	20	23.5	1.37107	19.8	20.8
Q15057	Arf-GAP with coiled-coil, ANK repeat and PH domain-containing protein 2 OS=Homo sapiens GN=ACAP2 PE=1 SV=3	endosome;membrane	ACAP2	Q15057	0.871	0.924	0.8975	-0.156016	194.4	184.8	189.6	2.27784	163.7	170.8
Q99536	Synaptic vesicle membrane protein VAT-1 homolog OS=Homo sapiens GN=VAT1 PE=1 SV=2	cytoplasm;extracellular;membrane;mitochondrion;organelle lumen	VAT1	Q99536	0.894	0.901	0.8975	-0.156016	720.8	718.9	719.85	2.85724	623.2	647.5
A0A097Q0T5	Cytochrome c oxidase subunit 2 OS=Homo sapiens GN=COX2 PE=3 SV=1	membrane;mitochondrion	COX2	A0A097Q0T5	0.868	0.929	0.8985	-0.15441	31.7	31.5	31.6	1.49969	26.6	29.3
O75923	Dysferlin OS=Homo sapiens GN=DYSF PE=1 SV=1	endosome;membrane	DYSF	O75923	0.895	0.906	0.9005	-0.151202	7463.9	7410.7	7437.3	3.87142	6460.3	6717
A0A024R845	RAB14, member RAS oncogene family, isoform CRA_a OS=Homo sapiens GN=RAB14 PE=4 SV=1	cytosol;endoplasmic reticulum;endosome;Golgi;membrane;vacuole	RAB14	A0A024R845	0.847	0.959	0.903	-0.147202	337.6	308.1	322.85	2.509	276.6	295.5
Q93050	V-type proton ATPase 116 kDa subunit a isoform 1 OS=Homo sapiens GN=ATP6V0A1 PE=1 SV=3	cytoplasm;cytosol;Golgi;membrane	ATP6V0A1	Q93050	0.898	0.917	0.9075	-0.14003	303.2	305.5	304.35	2.48337	263.4	280.2
A8K761	NADH dehydrogenase (Ubiquinone) 1 beta subcomplex, 10, 22kDa, isoform CRA_b OS=Homo sapiens GN=NDUFB10 PE=2 SV=1	membrane;mitochondrion	NDUFB10	A8K761	0.958	0.859	0.9085	-0.138442	57	67.3	62.15	1.79344	52.8	57.8
Q96GD0	Pyridoxal phosphate phosphatase OS=Homo sapiens GN=PDXP PE=1 SV=2	cytoplasm;cytoskeleton;cytosol;membrane	PDXP	Q96GD0	1.014	0.803	0.9085	-0.138442	108.9	109.3	109.1	2.03782	106.8	87.8
Q4ZGM8	Hemoglobin alpha-2 globin mutant (Fragment) OS=Homo sapiens PE=3 SV=1	cytosol;extracellular;membrane;organelle lumen	HBA1	Q4ZGM8	0.634	1.186	0.91	-0.136062	2428	2621.5	2524.75	3.40222	1487.7	3109.3
Q9H8W4	Pleckstrin homology domain-containing family F member 2 OS=Homo sapiens GN=PLEKHF2 PE=1 SV=1	endoplasmic reticulum;endosome;membrane	PLEKHF2	Q9H8W4	0.908	0.914	0.911	-0.134477	229.2	215.3	222.25	2.34684	201.3	196.8
Q9NPQ8	Synembryn-A OS=Homo sapiens GN=RIC8A PE=1 SV=3	cytoplasm;membrane	RIC8A	Q9NPQ8	0.894	0.928	0.911	-0.134477	398.6	400.5	399.55	2.60157	344.7	371.8
A0A024RB16	Family with sequence similarity 62 (C2 domain containing), member A, isoform CRA_a OS=Homo sapiens GN=FAM62A PE=4 SV=1	endoplasmic reticulum;membrane	ESYT1	A0A024RB16	0.961	0.864	0.9125	-0.132104	568.8	555.2	562	2.74974	528.5	479.7
B3KP90	cDNA FLJ31447 fis, clone NT2NE2000913, highly similar to Protein phosphatase 2C isoform beta (EC 3.1.3.16) OS=Homo sapiens PE=2 SV=1	cytosol;membrane	PPM1B	B3KP90	0.847	0.98	0.9135	-0.130523	327	288.6	307.8	2.48827	268	282.8
P61204	ADP-ribosylation factor 3 OS=Homo sapiens GN=ARF3 PE=1 SV=2	cytoplasm;Golgi;membrane	ARF3	P61204	0.919	0.908	0.9135	-0.130523	1395.8	1413.7	1404.75	3.1476	1241.1	1284.2
Q9NRX5	Serine incorporator 1 OS=Homo sapiens GN=SERINC1 PE=1 SV=1	endoplasmic reticulum;membrane	SERINC1	Q9NRX5	1.032	0.8	0.916	-0.12658	51.4	62.2	56.8	1.75435	51.3	49.8
Q6ZV70	LanC-like protein 3 OS=Homo sapiens GN=LANCL3 PE=2 SV=2	membrane	LANCL3	Q6ZV70	0.919	0.914	0.9165	-0.125793	199.3	196.5	197.9	2.29645	177.2	179.7
Q6P5V6	SNX5 protein (Fragment) OS=Homo sapiens GN=SNX5 PE=2 SV=1	cytosol;membrane	SNX5	Q6P5V6	0.899	0.935	0.917	-0.125006	1195.8	1237.5	1216.65	3.08517	1039.6	1157.7
A0A024R1K7	Tyrosine 3-monooxygenase/tryptophan 5-monooxygenase activation protein, eta polypeptide, isoform CRA_b OS=Homo sapiens GN=YWHAH PE=3 SV=1	cytoplasm;cytosol;membrane;mitochondrion	YWHAH	A0A024R1K7	0.919	0.918	0.9185	-0.122648	1327.8	1316.2	1322	3.12123	1180.4	1208.1
A0A024R5H8	RAB6A, member RAS oncogene family, isoform CRA_b OS=Homo sapiens GN=RAB6A PE=4 SV=1	cytosol;Golgi;membrane	RAB6A	A0A024R5H8	0.883	0.956	0.9195	-0.121079	41	37.4	39.2	1.59329	35	35.8
Q13393	Phospholipase D1 OS=Homo sapiens GN=PLD1 PE=1 SV=1	cytoplasm;endoplasmic reticulum;endosome;Golgi;membrane	PLD1	Q13393	0.859	0.98	0.9195	-0.121079	14.2	14.1	14.15	1.15076	11.8	13.8
O95295	SNARE-associated protein Snapin OS=Homo sapiens GN=SNAPIN PE=1 SV=1	cytoplasm;cytosol;Golgi;membrane;vacuole	SNAPIN	O95295	0.914	0.926	0.92	-0.120294	112.1	108.4	110.25	2.04238	99.1	100.4
P13473	Lysosome-associated membrane glycoprotein 2 OS=Homo sapiens GN=LAMP2 PE=1 SV=2	endosome;membrane;organelle lumen;vacuole	LAMP2	P13473	0.81	1.031	0.9205	-0.11951	108.3	93.5	100.9	2.00389	84.8	96.4
P28676	Grancalcin OS=Homo sapiens GN=GCA PE=1 SV=2	cytoplasm;cytosol;extracellular;membrane;organelle lumen	GCA	P28676	0.939	0.904	0.9215	-0.117944	234.7	244.2	239.45	2.37921	213.2	220.8
P84085	ADP-ribosylation factor 5 OS=Homo sapiens GN=ARF5 PE=1 SV=2	cytoplasm;Golgi;membrane	ARF5	P84085	0.924	0.921	0.9225	-0.116379	1217.4	1190.6	1204	3.08063	1087.5	1096.6
M0QYZ2	AP-2 complex subunit sigma OS=Homo sapiens GN=AP2S1 PE=1 SV=1	cytosol;membrane	AP2S1	M0QYZ2	0.903	0.948	0.9255	-0.111695	377.1	360.6	368.85	2.56685	329.4	341.8
Q9H2M9	Rab3 GTPase-activating protein non-catalytic subunit OS=Homo sapiens GN=RAB3GAP2 PE=1 SV=1	cytoplasm;cytosol;membrane	RAB3GAP2	Q9H2M9	0.972	0.883	0.9275	-0.108581	328.7	367.8	348.25	2.54189	309.1	325
K7EIK7	Echinoderm microtubule-associated protein-like 2 OS=Homo sapiens GN=EML2 PE=1 SV=1	membrane	EML2	K7EIK7	0.941	0.921	0.931	-0.103147	341.6	341.5	341.55	2.53345	310.9	314.6
Q6NXG4	WDR13 protein (Fragment) OS=Homo sapiens GN=WDR13 PE=2 SV=1	membrane	WDR13	Q6NXG4	1.01	0.853	0.9315	-0.102372	30.4	35	32.7	1.51455	29.7	29.9
Q10567	AP-1 complex subunit beta-1 OS=Homo sapiens GN=AP1B1 PE=1 SV=2	cytosol;Golgi;membrane	AP1B1	Q10567	0.898	0.968	0.933	-0.100051	333.7	308.1	320.9	2.50637	289.7	298.4
P38606	V-type proton ATPase catalytic subunit A OS=Homo sapiens GN=ATP6V1A PE=1 SV=2	cytosol;membrane;mitochondrion	ATP6V1A	P38606	0.953	0.92	0.9365	-0.0946491	3426.3	3560.6	3493.45	3.54325	3158.9	3276.5
Q96HY6	DDRGK domain-containing protein 1 OS=Homo sapiens GN=DDRGK1 PE=1 SV=2	cytoplasm;endoplasmic reticulum;membrane	DDRGK1	Q96HY6	0.821	1.053	0.937	-0.093879	21.9	21.4	21.65	1.33546	17.4	22.5
A0A024R674	Spectrin beta chain OS=Homo sapiens GN=SPTB PE=3 SV=1	cytoplasm;cytoskeleton;cytosol;Golgi	SPTB	A0A024R674	0.923	0.951	0.937	-0.093879	40.2	39.8	40	1.60206	35.9	37.9
Q9BSL1	Ubiquitin-associated domain-containing protein 1 OS=Homo sapiens GN=UBAC1 PE=1 SV=1	cytoplasm;cytosol;Golgi;membrane	UBAC1	Q9BSL1	0.913	0.961	0.937	-0.093879	1037.7	998.9	1018.3	3.00788	916.2	960.3
V9HWA6	Epididymis luminal protein 32 OS=Homo sapiens GN=HEL32 PE=2 SV=1	cytoplasm;cytoskeleton	DSTN	V9HWA6	0.936	0.938	0.937	-0.093879	302	307.7	304.85	2.48409	273.5	288.6
Q9Y3D6	Mitochondrial fission 1 protein OS=Homo sapiens GN=FIS1 PE=1 SV=2	endoplasmic reticulum;membrane;mitochondrion	FIS1	Q9Y3D6	0.939	0.936	0.9375	-0.0931094	134.1	135	134.55	2.12888	121.8	126.4
A0A068W6W9	Urea transporter OS=Homo sapiens GN=SLC14A1 PE=3 SV=2	membrane	SLC14A1	A0A068W6W9	0.965	0.911	0.938	-0.0923402	68.6	76.1	72.35	1.85944	64	69.3
Q14651	Plastin-1 OS=Homo sapiens GN=PLS1 PE=1 SV=2	cytoplasm;cytoskeleton	PLS1	Q14651	0.968	0.908	0.938	-0.0923402	121.5	127.4	124.45	2.09499	113.8	115.7
A0A024R0J7	HCG1995540, isoform CRA_a OS=Homo sapiens GN=hCG_1995540 PE=4 SV=1	endosome;membrane	RAB4B	A0A024R0J7	0.948	0.93	0.939	-0.0908029	388.5	373.5	381	2.58092	356.3	347.6
A9UGY9	Autophagy protein 5 OS=Homo sapiens GN=ATG5 PE=1 SV=1	cytoplasm;cytosol;membrane;vacuole	ATG5	A9UGY9	0.979	0.9	0.9395	-0.0900349	28.2	28.4	28.3	1.45179	26.7	25.6
Q8IZ07	Ankyrin repeat domain-containing protein 13A OS=Homo sapiens GN=ANKRD13A PE=1 SV=3	cytoplasm;endosome;membrane	ANKRD13A	Q8IZ07	1.053	0.829	0.941	-0.0877334	10.7	12.2	11.45	1.05881	10.9	10.1
P09543	2',3'-cyclic-nucleotide 3'-phosphodiesterase OS=Homo sapiens GN=CNP PE=1 SV=2	cytoplasm;membrane	CNP	P09543	0.938	0.945	0.9415	-0.086967	187.3	175.1	181.2	2.25816	170	165.6
B3KQF5	cDNA FLJ90381 fis, clone NT2RP2005035, highly similar to Calumenin OS=Homo sapiens PE=2 SV=1	endoplasmic reticulum;extracellular;Golgi;membrane;organelle lumen	CALU	B3KQF5	0.973	0.915	0.944	-0.0831412	121.4	123	122.2	2.08707	114.2	112.6
C9IZQ1	Translocon-associated protein subunit alpha OS=Homo sapiens GN=SSR1 PE=1 SV=1	endoplasmic reticulum;membrane	SSR1	C9IZQ1	0.998	0.891	0.9445	-0.0823773	188.2	211.2	199.7	2.30038	181.6	188.3
A0A024R2K1	RAB5A, member RAS oncogene family, isoform CRA_a OS=Homo sapiens GN=RAB5A PE=4 SV=1	cytoplasm;cytoskeleton;cytosol;endosome;membrane	RAB5A	A0A024R2K1	0.933	0.959	0.946	-0.0800879	260.3	263.1	261.7	2.4178	234.8	252.5
Q86SZ2	Trafficking protein particle complex subunit 6B OS=Homo sapiens GN=TRAPPC6B PE=1 SV=1	cytosol;endoplasmic reticulum;Golgi;membrane	TRAPPC6B	Q86SZ2	0.846	1.047	0.9465	-0.0793256	51.3	51.1	51.2	1.70927	42	53.5
A0A0A0MTJ9	Neutral cholesterol ester hydrolase 1 OS=Homo sapiens GN=NCEH1 PE=1 SV=1	membrane	NCEH1	A0A0A0MTJ9	0.942	0.953	0.9475	-0.0778022	280.1	307.9	294	2.46835	255.1	293.5
A0A024R9G4	Family with sequence similarity 49, member B, isoform CRA_a OS=Homo sapiens GN=FAM49B PE=4 SV=1	extracellular;membrane;organelle lumen	FAM49B	A0A024R9G4	0.952	0.947	0.9495	-0.0747601	1346.8	1332.3	1339.55	3.12696	1239.7	1262.6
P53367	Arfaptin-1 OS=Homo sapiens GN=ARFIP1 PE=1 SV=2	cytoplasm;cytosol;membrane	ARFIP1	P53367	0.914	0.986	0.95	-0.0740006	118.3	117.9	118.1	2.07225	104.6	116.2
O75387	Large neutral amino acids transporter small subunit 3 OS=Homo sapiens GN=SLC43A1 PE=1 SV=1	membrane	SLC43A1	O75387	1.045	0.856	0.9505	-0.0732415	55.2	59.7	57.45	1.75929	55.8	51.1
D3DUW5	Dynamin 1-like, isoform CRA_c OS=Homo sapiens GN=DNM1L PE=3 SV=1	cytoplasm;cytosol;endoplasmic reticulum;Golgi;membrane;mitochondrion	DNM1L	D3DUW5	0.958	0.947	0.9525	-0.070209	723.2	750.2	736.7	2.86729	669.8	711
P50336	Protoporphyrinogen oxidase OS=Homo sapiens GN=PPOX PE=1 SV=1	membrane;mitochondrion	PPOX	P50336	0.944	0.961	0.9525	-0.070209	122.9	113.3	118.1	2.07225	112.2	108.9
Q9NVH1	DnaJ homolog subfamily C member 11 OS=Homo sapiens GN=DNAJC11 PE=1 SV=2	membrane;mitochondrion	DNAJC11	Q9NVH1	0.954	0.952	0.953	-0.0694519	41.6	44.3	42.95	1.63296	38.4	42.2
Q9P2W9	Syntaxin-18 OS=Homo sapiens GN=STX18 PE=1 SV=1	endoplasmic reticulum;Golgi;membrane	STX18	Q9P2W9	0.982	0.93	0.956	-0.0649175	83.9	90.7	87.3	1.94101	79.7	84.4
V9HW29	Kinesin-like protein OS=Homo sapiens GN=HEL-S-61 PE=1 SV=1	cytoplasm;cytoskeleton;cytosol;membrane	KIF5B	V9HW29	0.958	0.957	0.9575	-0.0626556	1099.9	1083.7	1091.8	3.03814	1018.7	1037.8
A0A024R823	WD repeat domain, phosphoinositide interacting 2, isoform CRA_c OS=Homo sapiens GN=WIPI2 PE=4 SV=1	cytosol;membrane;vacuole	WIPI2	A0A024R823	0.937	0.981	0.959	-0.0603973	909.4	861.1	885.25	2.94707	824.4	845
P11277	Spectrin beta chain, erythrocytic OS=Homo sapiens GN=SPTB PE=1 SV=5	cell surface;cytoplasm;cytoskeleton;cytosol;Golgi	SPTB	P11277	0.96	0.959	0.9595	-0.0596453	28980.5	28971.9	28976.2	4.46204	26912.7	27792.7
P02549	Spectrin alpha chain, erythrocytic 1 OS=Homo sapiens GN=SPTA1 PE=1 SV=5	cytoplasm;cytoskeleton;cytosol;membrane	SPTA1	P02549	0.961	0.959	0.96	-0.0588937	26916.6	27097.1	27006.8	4.43147	25024.9	26000.1
P62879	Guanine nucleotide-binding protein G(I)/G(S)/G(T) subunit beta-2 OS=Homo sapiens GN=GNB2 PE=1 SV=3	cytoplasm;cytosol;membrane	GNB2	P62879	1.013	0.91	0.9615	-0.0566412	246.8	244	245.4	2.38987	241.9	222.1
Q15758	Neutral amino acid transporter B(0) OS=Homo sapiens GN=SLC1A5 PE=1 SV=2	membrane	SLC1A5	Q15758	0.94	0.986	0.963	-0.0543923	402.4	389.1	395.75	2.59742	365.9	383.8
Q5VW36	Focadhesin OS=Homo sapiens GN=FOCAD PE=1 SV=1	membrane	FOCAD	Q5VW36	0.891	1.035	0.963	-0.0543923	26.8	30.1	28.45	1.45408	23.1	31.2
Q9BUL8	Programmed cell death protein 10 OS=Homo sapiens GN=PDCD10 PE=1 SV=1	cytoplasm;cytosol;Golgi;membrane	PDCD10	Q9BUL8	0.957	0.969	0.963	-0.0543923	284.8	260.5	272.65	2.43561	263.5	252.4
B4DJQ5	cDNA FLJ59211, highly similar to Glucosidase 2 subunit beta OS=Homo sapiens PE=2 SV=1	cytoplasm;cytosol;endosome;membrane	TOM1	B4DJQ5	0.976	0.953	0.9645	-0.0521469	214.2	218.4	216.3	2.33506	202.2	208.2
H3BS72	Very-long-chain (3R)-3-hydroxyacyl-CoA dehydratase OS=Homo sapiens GN=HACD3 PE=1 SV=1	endoplasmic reticulum;membrane;mitochondrion	HACD3	H3BS72	1.002	0.929	0.9655	-0.0506518	9.6	11	10.3	1.01284	9.3	10.2
Q96NA2	Rab-interacting lysosomal protein OS=Homo sapiens GN=RILP PE=1 SV=1	cytosol;endosome;membrane;mitochondrion;vacuole	RILP	Q96NA2	0.939	0.992	0.9655	-0.0506518	768.3	728	748.15	2.87399	697.7	722.3
Q7Z7B4	Truncated alpha 1 globin variant (Fragment) OS=Homo sapiens PE=3 SV=1	cytosol;extracellular;membrane;organelle lumen	HBA1	Q7Z7B4	1.112	0.822	0.967	-0.0484122	139.4	147.2	143.3	2.15625	149.9	121
B3KNI2	cDNA FLJ14650 fis, clone NT2RP2002185, highly similar to Ubiquilin-1 OS=Homo sapiens PE=2 SV=1	cytoplasm;cytosol;endoplasmic reticulum;membrane;proteasome;vacuole	UBQLN1	B3KNI2	0.981	0.958	0.9695	-0.0446872	764.5	771.1	767.8	2.88525	725.4	738.9
Q7Z6G4	HBA2 (Fragment) OS=Homo sapiens GN=HBA2 PE=3 SV=1	cytosol;extracellular;membrane;organelle lumen	HBA1; HBA2	Q7Z6G4	0.919	1.021	0.97	-0.0439433	661.3	503.2	582.25	2.76511	588.1	514
J3KN67	Tropomyosin alpha-3 chain OS=Homo sapiens GN=TPM3 PE=1 SV=1	cytoskeleton;cytosol	TPM3	J3KN67	1.056	0.886	0.971	-0.0424568	2933.4	2879.2	2906.3	3.46334	2995.5	2551.3
A0A059RUZ1	Cytochrome c oxidase subunit 2 (Fragment) OS=Homo sapiens GN=COX2 PE=3 SV=1	membrane;mitochondrion	COX2	A0A059RUZ1	0.964	0.979	0.9715	-0.0417141	188.8	193	190.9	2.28081	176	189.1
V9HWK2	Epididymis luminal protein 114 OS=Homo sapiens GN=HEL114 PE=2 SV=1	cytoplasm;cytoskeleton;cytosol;extracellular;membrane;organelle lumen	VCL	V9HWK2	0.975	0.968	0.9715	-0.0417141	5094	5159.8	5126.9	3.70985	4803.5	4997
A0A140TA33	Tenascin-X OS=Homo sapiens GN=TNXB PE=1 SV=1	membrane	TNXB	A0A140TA33	1.032	0.912	0.972	-0.0409718	45.5	44.5	45	1.65321	45.4	40.6
O15371	Eukaryotic translation initiation factor 3 subunit D OS=Homo sapiens GN=EIF3D PE=1 SV=1	cytoplasm;cytosol;membrane	EIF3D	O15371	0.929	1.015	0.972	-0.0409718	66.7	62.4	64.55	1.8099	59.9	63.3
Q96D71	RalBP1-associated Eps domain-containing protein 1 OS=Homo sapiens GN=REPS1 PE=1 SV=3	cytosol;membrane	REPS1	Q96D71	1.025	0.923	0.974	-0.0380063	194.9	196.3	195.6	2.29137	193.2	181.3
Q15907	Ras-related protein Rab-11B OS=Homo sapiens GN=RAB11B PE=1 SV=4	cytoplasm;cytosol;endosome;membrane;mitochondrion	RAB11B	Q15907	0.984	0.965	0.9745	-0.0372659	1266.7	1271.1	1268.9	3.10343	1205.9	1226.9
Q6FGG2	VAMP3 protein OS=Homo sapiens GN=VAMP3 PE=2 SV=1	cell surface;cytosol;endosome;membrane	VAMP3	Q6FGG2	0.845	1.104	0.9745	-0.0372659	119.8	96.9	108.35	2.03483	97.9	107
B2RDR2	cDNA, FLJ96730, highly similar to Homo sapiens sorting nexin 15 (SNX15), transcript variant A, mRNA OS=Homo sapiens PE=2 SV=1	cytoplasm;cytosol;membrane	SNX15	B2RDR2	1	0.95	0.975	-0.0365259	120.3	125.2	122.75	2.08902	116.4	119
Q15811	Intersectin-1 OS=Homo sapiens GN=ITSN1 PE=1 SV=3	cytosol;membrane	ITSN1	Q15811	0.955	0.998	0.9765	-0.0343081	621	603.4	612.2	2.78689	573.3	602.5
Q9NVG8	TBC1 domain family member 13 OS=Homo sapiens GN=TBC1D13 PE=1 SV=3	cytoplasm;cytosol;membrane	TBC1D13	Q9NVG8	0.985	0.968	0.9765	-0.0343081	186.4	189.8	188.1	2.27439	177.5	183.8
O15143	Actin-related protein 2/3 complex subunit 1B OS=Homo sapiens GN=ARPC1B PE=1 SV=3	cytoplasm;cytoskeleton;cytosol	ARPC1B	O15143	0.962	0.992	0.977	-0.0335695	233.7	242.9	238.3	2.37712	217.5	240.9
Q9H4A4	Aminopeptidase B OS=Homo sapiens GN=RNPEP PE=1 SV=2	extracellular;membrane	RNPEP	Q9H4A4	1.012	0.943	0.9775	-0.0328314	933.6	937.7	935.65	2.97111	914.2	884.6
H3BNX8	Cytochrome c oxidase subunit 5A, mitochondrial OS=Homo sapiens GN=COX5A PE=1 SV=1	membrane	COX5A	H3BNX8	0.967	0.989	0.978	-0.0320936	170.7	171.5	171.1	2.23325	159.6	169.7
Q08AM6	Protein VAC14 homolog OS=Homo sapiens GN=VAC14 PE=1 SV=1	endoplasmic reticulum;endosome;membrane	VAC14	Q08AM6	0.991	0.966	0.9785	-0.0313562	547.2	547	547.1	2.73807	524.3	528.6
Q53FE5	Uncharacterized protein (Fragment) OS=Homo sapiens PE=2 SV=1	membrane	NECAP2	Q53FE5	0.96	0.997	0.9785	-0.0313562	624.1	621.4	622.75	2.79431	579.2	619.5
P04040	Catalase OS=Homo sapiens GN=CAT PE=1 SV=3	cytosol;endoplasmic reticulum;extracellular;Golgi;membrane;mitochondrion;organelle lumen;vacuole	CAT	P04040	0.992	0.97	0.981	-0.027675	12107.6	12199.3	12153.5	4.0847	11620.5	11831.6
Q6DD88	Atlastin-3 OS=Homo sapiens GN=ATL3 PE=1 SV=1	endoplasmic reticulum;membrane	ATL3	Q6DD88	1.018	0.944	0.981	-0.027675	353.1	366.3	359.7	2.55594	347.7	345.9
K7N7A8	Uncharacterized protein (Fragment) OS=Homo sapiens PE=3 SV=2	membrane		K7N7A8	1.029	0.936	0.9825	-0.0254707	70	80.6	75.3	1.87679	69.7	75.4
A0A024R2A7	Lectin, mannose-binding, 1, isoform CRA_b OS=Homo sapiens GN=LMAN1 PE=4 SV=1	endoplasmic reticulum;Golgi;membrane	LMAN1	A0A024R2A7	1.032	0.933	0.9825	-0.0254707	173.5	185.1	179.3	2.25358	173.1	172.7
Q7Z5G4	Golgin subfamily A member 7 OS=Homo sapiens GN=GOLGA7 PE=1 SV=2	extracellular;Golgi;membrane	GOLGA7	Q7Z5G4	0.978	0.989	0.9835	-0.024003	22	23.6	22.8	1.35793	20.8	23.3
P51570	Galactokinase OS=Homo sapiens GN=GALK1 PE=1 SV=1	cytoplasm;cytosol;membrane	GALK1	P51570	0.781	1.189	0.985	-0.0218044	55.9	40.1	48	1.68124	42.2	47.7
Q6NX51	Exocyst complex component 4 OS=Homo sapiens GN=EXOC4 PE=2 SV=1	cytoplasm;cytosol;membrane	EXOC4	Q6NX51	1.026	0.949	0.9875	-0.0181473	152.4	167.9	160.15	2.20453	151.3	159.4
A0A024R8L5	WD repeat domain, phosphoinositide interacting 1, isoform CRA_b OS=Homo sapiens GN=WIPI1 PE=4 SV=1	cytoplasm;cytoskeleton;cytosol;membrane	WIPI1	A0A024R8L5	1.011	0.966	0.9885	-0.0166871	197.5	194.9	196.2	2.2927	193.1	188.3
A0A087WW40	Endophilin-B1 OS=Homo sapiens GN=SH3GLB1 PE=1 SV=1	cytoplasm;cytosol;membrane;mitochondrion	SH3GLB1	A0A087WW40	0.972	1.006	0.989	-0.0159576	118.7	114.2	116.45	2.06614	111.6	114.9
A0A0C4DGQ5	Calpain small subunit 1 OS=Homo sapiens GN=CAPNS1 PE=1 SV=1	cytosol;membrane	CAPNS1	A0A0C4DGQ5	0.982	0.996	0.989	-0.0159576	661.9	671.4	666.65	2.8239	628.7	668.7
P27701	CD82 antigen OS=Homo sapiens GN=CD82 PE=1 SV=1	membrane	CD82	P27701	0.821	1.16	0.9905	-0.0137711	13.1	17.6	15.35	1.18611	10.4	20.4
P04921	Glycophorin-C OS=Homo sapiens GN=GYPC PE=1 SV=1	cytoskeleton;membrane	GYPC	P04921	0.945	1.037	0.991	-0.013043	295.1	281.3	288.2	2.45969	269.6	291.7
Q14165	Malectin OS=Homo sapiens GN=MLEC PE=1 SV=1	endoplasmic reticulum;membrane	MLEC	Q14165	0.993	0.991	0.992	-0.011588	38	39.6	38.8	1.58883	36.5	39.3
B7Z3K9	Fructose-bisphosphate aldolase OS=Homo sapiens PE=2 SV=1	cytoskeleton;cytosol;extracellular;mitochondrion;organelle lumen	ALDOC	B7Z3K9	1.021	0.964	0.9925	-0.010861	993.1	1044.3	1018.7	3.00805	980.8	1007.3
B4DNB9	cDNA FLJ53069, highly similar to AP-2 complex subunit mu-1 OS=Homo sapiens PE=2 SV=1	cytosol;membrane	AP2M1	B4DNB9	1.005	0.984	0.9945	-0.00795672	1223.9	1227.1	1225.5	3.08831	1189.3	1207.7
A0A0C4DFT7	Glycophorin OS=Homo sapiens GN=GYPA PE=1 SV=1	membrane	GYPA	A0A0C4DFT7	0.975	1.015	0.995	-0.00723157	639.4	673.5	656.45	2.8172	602.7	683.8
Q14232	Translation initiation factor eIF-2B subunit alpha OS=Homo sapiens GN=EIF2B1 PE=1 SV=1	cytoplasm;cytosol;membrane	EIF2B1	Q14232	1.006	0.984	0.995	-0.00723157	1118.3	1130.3	1124.3	3.05088	1088.5	1112.9
O95292	Vesicle-associated membrane protein-associated protein B/C OS=Homo sapiens GN=VAPB PE=1 SV=3	cytoplasm;endoplasmic reticulum;Golgi;membrane	VAPB	O95292	0.966	1.025	0.9955	-0.00650678	598.2	573.1	585.65	2.76764	559	587.5
P48739	Phosphatidylinositol transfer protein beta isoform OS=Homo sapiens GN=PITPNB PE=1 SV=2	cytoplasm;Golgi;membrane	PITPNB	P48739	0.999	0.992	0.9955	-0.00650678	1612.5	1610.1	1611.3	3.20718	1558.8	1597.9
Q9NP72	Ras-related protein Rab-18 OS=Homo sapiens GN=RAB18 PE=1 SV=1	cytosol;membrane	RAB18	Q9NP72	1.105	0.886	0.9955	-0.00650678	174.6	182.6	178.6	2.25188	186.6	161.8
F8W914	Reticulon OS=Homo sapiens GN=RTN4 PE=1 SV=1	endoplasmic reticulum;membrane	RTN4	F8W914	0.969	1.024	0.9965	-0.00505829	254.1	249.8	251.95	2.40131	238.2	255.8
P48059	LIM and senescent cell antigen-like-containing domain protein 1 OS=Homo sapiens GN=LIMS1 PE=1 SV=4	cytosol;membrane	LIMS1	P48059	0.97	1.024	0.997	-0.00433459	95.2	102.3	98.75	1.99454	89.3	104.8
Q08495	Dematin OS=Homo sapiens GN=DMTN PE=1 SV=3	cytoplasm;cytoskeleton;cytosol;membrane	DMTN	Q08495	0.997	0.997	0.997	-0.00433459	2928	2942.1	2935.05	3.46762	2823.6	2934.1
B2RD14	Ubiquitin carboxyl-terminal hydrolase OS=Homo sapiens PE=2 SV=1	cytoplasm;cytosol;membrane	UCHL1	B2RD14	0.984	1.012	0.998	-0.00288828	97.5	98.1	97.8	1.99034	92.8	99.3
P16452	Erythrocyte membrane protein band 4.2 OS=Homo sapiens GN=EPB42 PE=1 SV=3	cytoplasm;cytoskeleton;membrane	EPB42	P16452	1.006	0.991	0.9985	-0.00216567	5937.7	5954.4	5946.05	3.77423	5779.1	5900.1
Q13057	Bifunctional coenzyme A synthase OS=Homo sapiens GN=COASY PE=1 SV=4	cytoplasm;membrane;mitochondrion;organelle lumen	COASY	Q13057	1.008	0.989	0.9985	-0.00216567	75.2	69.1	72.15	1.85824	73.3	68.3
P00558	Phosphoglycerate kinase 1 OS=Homo sapiens GN=PGK1 PE=1 SV=3	cytoplasm;cytosol;membrane	PGK1	P00558	0.991	1.007	0.999	-0.00144342	6043	6031.2	6037.1	3.78083	5792.6	6074.1
P07919	Cytochrome b-c1 complex subunit 6, mitochondrial OS=Homo sapiens GN=UQCRH PE=1 SV=2	membrane;mitochondrion	UQCRH	P07919	0.966	1.038	1.002	0.00288251	115.5	115.3	115.4	2.06221	107.9	119.7
V9HW44	Epididymis secretory protein Li 303 OS=Homo sapiens GN=HEL-S-303 PE=2 SV=1	cytoplasm;cytosol;extracellular;membrane;organelle lumen	PAFAH1B2	V9HW44	1.007	0.998	1.0025	0.00360224	258.1	266.5	262.3	2.4188	251.5	266
B3KXY9	cDNA FLJ46359 fis, clone TESTI4049786, highly similar to Hexokinase-1 (EC 2.7.1.1) OS=Homo sapiens PE=2 SV=1	cytosol;membrane;mitochondrion	HK1	B3KXY9	1.004	1.004	1.004	0.00575927	3087.6	3103.2	3095.4	3.49072	2996.9	3115.4
P54709	Sodium/potassium-transporting ATPase subunit beta-3 OS=Homo sapiens GN=ATP1B3 PE=1 SV=1	cytoplasm;membrane	ATP1B3	P54709	1.016	0.994	1.005	0.0071955	452	454.5	453.25	2.65634	444	451.7
Q59ER5	WD repeat-containing protein 1 isoform 1 variant (Fragment) OS=Homo sapiens PE=2 SV=1	cytoskeleton;cytosol;extracellular	WDR1	Q59ER5	1.041	0.969	1.005	0.0071955	1632.9	1673.6	1653.25	3.21834	1644.7	1622.1
Q9BRF8	Serine/threonine-protein phosphatase CPPED1 OS=Homo sapiens GN=CPPED1 PE=1 SV=3	cytoplasm;cytosol;extracellular;membrane;organelle lumen	CPPED1	Q9BRF8	1.035	0.975	1.005	0.0071955	529.3	536.5	532.9	2.72665	529.7	523.4
Q9Y3P9	Rab GTPase-activating protein 1 OS=Homo sapiens GN=RABGAP1 PE=1 SV=3	cytoplasm;cytoskeleton;cytosol	RABGAP1	Q9Y3P9	1.032	0.978	1.005	0.0071955	70.1	71.2	70.65	1.84911	70	69.6
Q9H8Y8	Golgi reassembly-stacking protein 2 OS=Homo sapiens GN=GORASP2 PE=1 SV=3	Golgi;membrane	GORASP2	Q9H8Y8	1	1.011	1.0055	0.00791308	195.5	199.9	197.7	2.29601	189.1	202.1
H0Y2M6	Chloride channel 7, isoform CRA_c OS=Homo sapiens GN=CLCN7 PE=1 SV=1	membrane	CLCN7	H0Y2M6	0.962	1.05	1.006	0.00863031	102.6	104.5	103.55	2.01515	95.5	109.8
B2R9T9	cDNA, FLJ94551 OS=Homo sapiens PE=2 SV=1	membrane	TMEM109	B2R9T9	0.671	1.342	1.0065	0.00934717	21.1	16.2	18.65	1.27068	13.7	21.7
P51151	Ras-related protein Rab-9A OS=Homo sapiens GN=RAB9A PE=1 SV=1	cytosol;endoplasmic reticulum;endosome;Golgi;membrane;vacuole	RAB9A	P51151	1.033	0.984	1.0085	0.0122111	354.4	517.9	436.15	2.63964	354.2	509.6
O75348	V-type proton ATPase subunit G 1 OS=Homo sapiens GN=ATP6V1G1 PE=1 SV=3	cytosol;membrane	ATP6V1G1	O75348	1.023	0.997	1.01	0.0143553	231	240.6	235.8	2.37254	228.5	239.9
Q8N4C8	Misshapen-like kinase 1 OS=Homo sapiens GN=MINK1 PE=1 SV=2	cytoplasm;cytosol;Golgi;membrane	MINK1	Q8N4C8	0.979	1.043	1.011	0.015783	56.3	65.5	60.9	1.78462	53.3	68.3
Q548N1	Vacuolar protein sorting-associated protein 28 homolog OS=Homo sapiens GN=VPS28 PE=1 SV=1	cytoplasm;cytosol;endosome;membrane	VPS28	Q548N1	1.099	0.923	1.011	0.015783	93.9	109.3	101.6	2.00689	99.8	100.9
Q6FGZ3	EPHX1 protein (Fragment) OS=Homo sapiens GN=EPHX1 PE=2 SV=1	membrane	EPHX1	Q6FGZ3	1.137	0.886	1.0115	0.0164963	138.5	174.7	156.6	2.19479	152.3	154.9
D6REX3	Protein transport protein Sec31A OS=Homo sapiens GN=SEC31A PE=1 SV=1	cytoplasm;cytosol;endoplasmic reticulum;membrane	SEC31A	D6REX3	0.986	1.04	1.013	0.0186342	482	485.3	483.65	2.68453	459.6	504.6
B2RDH6	cDNA, FLJ96613, highly similar to Homo sapiens vacuolar protein sorting 33A (yeast) (VPS33A), mRNA OS=Homo sapiens PE=2 SV=1	endosome;membrane;vacuole	VPS33A	B2RDH6	1.067	0.96	1.0135	0.0193461	76.1	83.5	79.8	1.902	78.5	80.1
O95782	AP-2 complex subunit alpha-1 OS=Homo sapiens GN=AP2A1 PE=1 SV=3	cytosol;membrane	AP2A1	O95782	1.017	1.011	1.014	0.0200577	4060.3	4012.2	4036.25	3.60598	3995	4057
A0A140VJE8	AP complex subunit beta OS=Homo sapiens GN=AP2B1 PE=2 SV=1	cytoplasm;cytosol;membrane	AP2B1	A0A140VJE8	1.013	1.017	1.015	0.0214797	3163.3	3135.4	3149.35	3.49822	3100.7	3188.1
Q9NRK6	ATP-binding cassette sub-family B member 10, mitochondrial OS=Homo sapiens GN=ABCB10 PE=1 SV=2	membrane;mitochondrion	ABCB10	Q9NRK6	1.028	1.004	1.016	0.0229004	645.6	664.4	655	2.81624	642.1	667.3
Q969R2	Oxysterol-binding protein 2 OS=Homo sapiens GN=OSBP2 PE=1 SV=2	membrane	OSBP2	Q969R2	0.99	1.044	1.017	0.0243197	91.2	79.9	85.55	1.93222	87.3	83.5
B2RDY9	Adenylyl cyclase-associated protein OS=Homo sapiens PE=2 SV=1	cytoskeleton;extracellular;membrane;organelle lumen	CAP1	B2RDY9	1.029	1.01	1.0195	0.0278618	4538.4	4522.4	4530.4	3.65614	4517.2	4568.6
Q9H330	Transmembrane protein 245 OS=Homo sapiens GN=TMEM245 PE=1 SV=2	membrane	TMEM245	Q9H330	0.704	1.336	1.02	0.0285692	25.7	21	23.35	1.36829	17.5	28
P11279	Lysosome-associated membrane glycoprotein 1 OS=Homo sapiens GN=LAMP1 PE=1 SV=3	cell surface;cytoplasm;cytosol;endosome;membrane;vacuole	LAMP1	P11279	1.013	1.031	1.022	0.0313952	224.8	220.9	222.85	2.34801	220.3	227.7
Q59EG8	Proteasome 26S non-ATPase subunit 2 variant (Fragment) OS=Homo sapiens PE=2 SV=1	cytosol;extracellular;membrane;organelle lumen;proteasome	PSMD2	Q59EG8	1.003	1.042	1.0225	0.0321008	4298.9	4230.1	4264.5	3.62987	4168.6	4409.2
P51790	H(+)/Cl(-) exchange transporter 3 OS=Homo sapiens GN=CLCN3 PE=1 SV=2	cell surface;endosome;Golgi;membrane	CLCN3	P51790	1.039	1.009	1.024	0.0342157	43.6	50.2	46.9	1.67117	43.8	50.7
Q92696	Geranylgeranyl transferase type-2 subunit alpha OS=Homo sapiens GN=RABGGTA PE=1 SV=2	cytosol;membrane	RABGGTA	Q92696	0.99	1.059	1.0245	0.03492	1004.3	1001.1	1002.7	3.00117	961.6	1060.2
Q6ZMI0	Protein phosphatase 1 regulatory subunit 21 OS=Homo sapiens GN=PPP1R21 PE=1 SV=1	membrane	PPP1R21	Q6ZMI0	1.18	0.875	1.0275	0.0391384	34.8	38.7	36.75	1.56526	39.7	33.9
P28289	Tropomodulin-1 OS=Homo sapiens GN=TMOD1 PE=1 SV=1	cytoplasm;cytoskeleton;cytosol;membrane	TMOD1	P28289	1.021	1.038	1.0295	0.0419438	2290.3	2303.7	2297	3.36116	2262.1	2390.8
A0A024RAN2	Calpastatin, isoform CRA_a OS=Homo sapiens GN=CAST PE=4 SV=1	cytosol;endoplasmic reticulum;membrane	CAST	A0A024RAN2	1.018	1.043	1.0305	0.0433445	267.1	265	266.05	2.42496	263	276.5
B4E1J8	cDNA FLJ56285, highly similar to ADP-ribosylation factor-like protein 8B OS=Homo sapiens PE=2 SV=1	cytoplasm;membrane	ARL8B	B4E1J8	1.13	0.931	1.0305	0.0433445	250.4	257.7	254.05	2.40492	273.7	240.1
P04843	Dolichyl-diphosphooligosaccharide--protein glycosyltransferase subunit 1 OS=Homo sapiens GN=RPN1 PE=1 SV=1	cytosol;endoplasmic reticulum;membrane	RPN1	P04843	0.97	1.091	1.0305	0.0433445	211.1	200	205.55	2.31292	198.1	218.2
O94919	Endonuclease domain-containing 1 protein OS=Homo sapiens GN=ENDOD1 PE=1 SV=2	cytosol;extracellular;membrane	ENDOD1	O94919	1.031	1.033	1.032	0.045443	31.6	32.2	31.9	1.50379	31.5	33.3
Q8NE01	Metal transporter CNNM3 OS=Homo sapiens GN=CNNM3 PE=1 SV=1	membrane	CNNM3	Q8NE01	1.052	1.012	1.032	0.045443	160.4	169.3	164.85	2.21709	163.2	171.4
A0A0S2Z4R4	Hepatocyte growth factor-regulated tyrosine kinase substrate isoform 1 (Fragment) OS=Homo sapiens GN=HGS PE=2 SV=1	cytoplasm;cytosol;endosome;membrane;vacuole	HGS	A0A0S2Z4R4	0.969	1.099	1.034	0.0482362	945.2	928	936.6	2.97155	885.9	1020.2
Q15276	Rab GTPase-binding effector protein 1 OS=Homo sapiens GN=RABEP1 PE=1 SV=2	cytoplasm;endosome;membrane	RABEP1	Q15276	1.022	1.046	1.034	0.0482362	316.1	318.2	317.15	2.50126	312.6	332.8
P61020	Ras-related protein Rab-5B OS=Homo sapiens GN=RAB5B PE=1 SV=1	endosome;membrane	RAB5B	P61020	1.01	1.061	1.0355	0.0503276	682.7	653.5	668.1	2.82484	666.6	693.7
P10606	Cytochrome c oxidase subunit 5B, mitochondrial OS=Homo sapiens GN=COX5B PE=1 SV=2	membrane;mitochondrion	COX5B	P10606	1.039	1.04	1.0395	0.0558898	354.5	359.8	357.15	2.55285	356.2	374.3
E2RVJ0	Anion exchange protein OS=Homo sapiens GN=SLC4A1 PE=2 SV=1	cytoskeleton;membrane	SLC4A1	E2RVJ0	1.026	1.058	1.042	0.0593553	12390.4	12181.2	12285.8	4.0894	12296.8	12889.9
Q9Y2Q5	Ragulator complex protein LAMTOR2 OS=Homo sapiens GN=LAMTOR2 PE=1 SV=1	endosome;membrane;vacuole	LAMTOR2	Q9Y2Q5	1.018	1.066	1.042	0.0593553	232.8	225.4	229.1	2.36003	229.2	240.3
Q9Y4L1	Hypoxia up-regulated protein 1 OS=Homo sapiens GN=HYOU1 PE=1 SV=1	endoplasmic reticulum;extracellular;membrane;organelle lumen	HYOU1	Q9Y4L1	1.029	1.059	1.044	0.0621217	899.3	905.2	902.25	2.95533	894.7	958.6
P30626	Sorcin OS=Homo sapiens GN=SRI PE=1 SV=1	cytoplasm;cytosol;endoplasmic reticulum;membrane;mitochondrion	SRI	P30626	1.034	1.057	1.0455	0.0641931	2851.2	2787	2819.1	3.45011	2850.9	2947.7
P61981	14-3-3 protein gamma OS=Homo sapiens GN=YWHAG PE=1 SV=2	cytoplasm;cytosol;membrane;mitochondrion	YWHAG	P61981	1.047	1.046	1.0465	0.0655723	1433.4	1441.6	1437.5	3.15761	1451.8	1508.6
Q9H0U4	Ras-related protein Rab-1B OS=Homo sapiens GN=RAB1B PE=1 SV=1	cytoplasm;cytosol;Golgi;membrane;mitochondrion	RAB1B	Q9H0U4	1.057	1.042	1.0495	0.0697022	374.8	394.7	384.75	2.58518	383	411.4
Q8TDJ5	Tyrosine-protein kinase receptor OS=Homo sapiens GN=TFG/ALK fusion PE=2 SV=1	membrane		Q8TDJ5	1.055	1.046	1.0505	0.0710762	104.1	111.7	107.9	2.03302	106.2	116.9
Q9UBS4	DnaJ homolog subfamily B member 11 OS=Homo sapiens GN=DNAJB11 PE=1 SV=1	endoplasmic reticulum;membrane;organelle lumen	DNAJB11	Q9UBS4	1.066	1.035	1.0505	0.0710762	154.5	154.2	154.35	2.18851	159.3	159.7
Q9HBL7	Plasminogen receptor (KT) OS=Homo sapiens GN=PLGRKT PE=1 SV=1	membrane;mitochondrion	PLGRKT	Q9HBL7	1.14	0.963	1.0515	0.0724489	40.9	44	42.45	1.62788	45.1	42.4
P26639	Threonine--tRNA ligase, cytoplasmic OS=Homo sapiens GN=TARS PE=1 SV=3	cytoplasm;cytoskeleton;cytosol	TARS	P26639	1.043	1.062	1.0525	0.0738202	1344.5	1312.7	1328.6	3.12339	1356.3	1394.9
Q8N3D4	EH domain-binding protein 1-like protein 1 OS=Homo sapiens GN=EHBP1L1 PE=1 SV=2	endosome;membrane	EHBP1L1	Q8N3D4	1.022	1.083	1.0525	0.0738202	89.6	88.7	89.15	1.95012	88.6	96.1
A0A024R1U4	RAB5C, member RAS oncogene family, isoform CRA_a OS=Homo sapiens GN=RAB5C PE=4 SV=1	endosome;membrane	RAB5C	A0A024R1U4	1.075	1.032	1.0535	0.0751903	794.2	801.5	797.85	2.90192	825.4	827.2
A0A024RAI1	ARP3 actin-related protein 3 homolog (Yeast), isoform CRA_a OS=Homo sapiens GN=ACTR3 PE=3 SV=1	cytoplasm;cytoskeleton;cytosol;membrane	ACTR3	A0A024RAI1	1.061	1.046	1.0535	0.0751903	1257.5	1273.4	1265.45	3.10224	1290.9	1332.3
O15511	Actin-related protein 2/3 complex subunit 5 OS=Homo sapiens GN=ARPC5 PE=1 SV=3	cytoplasm;cytoskeleton;cytosol;endosome;extracellular;organelle lumen	ARPC5	O15511	1.068	1.04	1.054	0.0758749	483.7	486.8	485.25	2.68597	499.8	506.2
H0YK48	Tropomyosin alpha-1 chain OS=Homo sapiens GN=TPM1 PE=1 SV=1	cytoskeleton;cytosol	TPM1	H0YK48	1.054	1.055	1.0545	0.0765591	149.8	151.5	150.65	2.17797	152.7	159.9
Q12846	Syntaxin-4 OS=Homo sapiens GN=STX4 PE=1 SV=2	cell surface;cytoplasm;cytosol;endosome;membrane;vacuole	STX4	Q12846	1.12	0.989	1.0545	0.0765591	121.9	133.1	127.5	2.10551	132.1	131.6
A0A087WWM0	Trafficking protein particle complex subunit OS=Homo sapiens GN=TRAPPC3 PE=1 SV=1	cytosol;endoplasmic reticulum;Golgi;membrane	TRAPPC3	A0A087WWM0	1.106	1.004	1.055	0.077243	183	206.7	194.85	2.2897	195.7	207.6
Q00765	Receptor expression-enhancing protein 5 OS=Homo sapiens GN=REEP5 PE=1 SV=3	endoplasmic reticulum;membrane	REEP5	Q00765	1.176	0.935	1.0555	0.0779266	137.1	145.2	141.15	2.14968	156	135.8
A0A024RBA9	RAB21, member RAS oncogene family, isoform CRA_a OS=Homo sapiens GN=RAB21 PE=4 SV=1	cytosol;endoplasmic reticulum;endosome;Golgi;membrane	RAB21	A0A024RBA9	1.124	0.991	1.0575	0.0806577	97.4	107.7	102.55	2.01094	105.9	106.8
Q709C8	Vacuolar protein sorting-associated protein 13C OS=Homo sapiens GN=VPS13C PE=1 SV=1	cytoplasm;cytosol;membrane;mitochondrion	VPS13C	Q709C8	1.118	0.998	1.058	0.0813396	82.7	85.4	84.05	1.92454	89.4	85.3
P30040	Endoplasmic reticulum resident protein 29 OS=Homo sapiens GN=ERP29 PE=1 SV=4	cell surface;endoplasmic reticulum;membrane;organelle lumen	ERP29	P30040	1.059	1.06	1.0595	0.0833836	295.4	307.3	301.35	2.47907	302.6	325.8
A0A024R0L6	Platelet-activating factor acetylhydrolase, isoform Ib, gamma subunit 29kDa, isoform CRA_a OS=Homo sapiens GN=PAFAH1B3 PE=4 SV=1	cytoplasm;cytosol;membrane	PAFAH1B3	A0A024R0L6	1.08	1.041	1.0605	0.0847446	221.2	216	218.6	2.33965	231	224.9
O43615	Mitochondrial import inner membrane translocase subunit TIM44 OS=Homo sapiens GN=TIMM44 PE=1 SV=2	membrane;mitochondrion;organelle lumen	TIMM44	O43615	1.098	1.024	1.061	0.0854247	125.6	128	126.8	2.10312	133.4	131.1
A8K9X0	Protein YIPF OS=Homo sapiens PE=2 SV=1	endoplasmic reticulum;membrane	YIPF6	A8K9X0	1.128	0.995	1.0615	0.0861044	115.4	122.1	118.75	2.07463	125.9	121.5
P15153	Ras-related C3 botulinum toxin substrate 2 OS=Homo sapiens GN=RAC2 PE=1 SV=1	cytoplasm;cytosol;membrane	RAC2	P15153	1.018	1.105	1.0615	0.0861044	31.9	35.5	33.7	1.52763	31.4	39.3
Q01650	Large neutral amino acids transporter small subunit 1 OS=Homo sapiens GN=SLC7A5 PE=1 SV=2	cytoplasm;cytosol;membrane	SLC7A5	Q01650	1.02	1.114	1.067	0.0935602	14.4	14.2	14.3	1.15534	14.2	15.8
Q92783	Signal transducing adapter molecule 1 OS=Homo sapiens GN=STAM PE=1 SV=3	cytoplasm;cytosol;endosome;membrane	STAM	Q92783	1.121	1.017	1.069	0.0962619	488.5	520.3	504.4	2.70278	529.5	529.1
Q6IAA8	Ragulator complex protein LAMTOR1 OS=Homo sapiens GN=LAMTOR1 PE=1 SV=2	endosome;membrane;vacuole	LAMTOR1	Q6IAA8	1.019	1.12	1.0695	0.0969365	458.3	435.8	447.05	2.65036	451.8	488.1
V9HW37	Epididymis secretory protein Li 69 OS=Homo sapiens GN=HEL-S-69 PE=1 SV=1	cytoplasm;cytoskeleton;cytosol	CCT5	V9HW37	1.073	1.066	1.0695	0.0969365	8912.5	8954.9	8933.7	3.95103	9253	9545.8
[truncated: 298 more rows]
